# Supplementary material for: BaGPipe: an automated, reproducible, and flexible pipeline for bacterial genome-wide association studies
Source: BMC Microbiol. 2026 Mar 27;26:441. doi: 10.1186/s12866-026-04909-9 (PMC13147680; doi:10.1186/s12866-026-04909-9)
Supplement: Supplementary file 1 — Supplementary Material 1. Supplementary Tables 1-5, 7-9, 11, 13. [file 12866_2026_4909_MOESM1_ESM.zip]

Archive with 11 entries (10 files):
- Supplementary Material 1/Supplementary_Table11_microgwas_gpa.tsv
- Supplementary Material 1/Supplementary_Table13_Ecoli_bp_gene_hits.tsv
- Supplementary Material 1/Supplementary_Table1_current_bGWAS.xlsx
- Supplementary Material 1/Supplementary_Table2_S_aureus_metadata_520_samples.xlsx
- Supplementary Material 1/Supplementary_Table3_mqc_kraken-topfive-plot_Species.xlsx
- Supplementary Material 1/Supplementary_Table4_upset_membership_wide.csv
- Supplementary Material 1/Supplementary_Table5_S_aureus_antibiotics_RvsS_counts.xlsx
- Supplementary Material 1/Supplementary_Table7_BaGPipe_new_gene_functions.xlsx
- Supplementary Material 1/Supplementary_Table8_AURORA_penicillin_R_top_hits.csv
- Supplementary Material 1/Supplementary_Table9_overlap_aurora_bagpipe.csv
- Supplementary Material 1/
