# Supplementary material for: BaGPipe: an automated, reproducible, and flexible pipeline for bacterial genome-wide association studies
Source: BMC Microbiol. 2026 Mar 27;26:441. doi: 10.1186/s12866-026-04909-9 (PMC13147680; doi:10.1186/s12866-026-04909-9)
Supplement: Supplementary file 1 — Supplementary Material 1. Supplementary Tables 1-5, 7-9, 11, 13. [file 12866_2026_4909_MOESM1_ESM.zip › Supplementary Material 1/Supplementary_Table11_microgwas_gpa.tsv]

variant	af	filter-pvalue	lrt-pvalue	beta	beta-std-err	variant_h2	notes
blpY~~~blpX	9.88E-01	4.08E-02	1.36E-01	1.76E-01	1.18E-01	6.07E-02	bad-chisq
group_2083	9.88E-01	6.37E-01	2.72E-01	-1.42E-01	1.30E-01	4.48E-02	bad-chisq
strH	9.88E-01	6.37E-01	6.15E-01	-6.31E-02	1.25E-01	2.05E-02	bad-chisq
group_1505	9.88E-01	2.08E-01	7.72E-01	-1.29E-01	4.44E-01	1.18E-02	bad-chisq
group_1384	9.88E-01	2.08E-01	9.68E-01	7.35E-03	1.86E-01	1.61E-03	bad-chisq
group_1291	9.88E-01	2.08E-01	7.72E-01	-1.29E-01	4.44E-01	1.18E-02	bad-chisq
galA	9.88E-01	2.08E-01	7.72E-01	-1.29E-01	4.44E-01	1.18E-02	bad-chisq
glgB	9.88E-01	6.37E-01	2.72E-01	-1.42E-01	1.30E-01	4.48E-02	bad-chisq
group_1079	9.88E-01	7.48E-03	4.97E-02	-6.73E-01	3.42E-01	8.00E-02	bad-chisq
group_547	9.88E-01	2.08E-01	4.27E-01	7.80E-02	9.81E-02	3.24E-02	bad-chisq
group_163	9.88E-01	2.08E-01	7.72E-01	-1.29E-01	4.44E-01	1.18E-02	bad-chisq
group_162	9.88E-01	2.08E-01	7.72E-01	-1.29E-01	4.44E-01	1.18E-02	bad-chisq
gntR~~~mngR	9.88E-01	2.08E-01	6.17E-01	-1.53E-01	3.06E-01	2.04E-02	bad-chisq
zinT~~~adcA	9.87E-01	1.46E-01	8.77E-01	7.86E-02	5.07E-01	6.32E-03	bad-chisq
sgcC	9.87E-01	4.74E-01	2.74E-01	-3.35E-01	3.06E-01	4.46E-02
hisM~~~ehuC	9.87E-01	1.46E-01	8.77E-01	7.86E-02	5.07E-01	6.32E-03	bad-chisq
galM	9.87E-01	1.46E-01	8.77E-01	7.86E-02	5.07E-01	6.32E-03	bad-chisq
group_1729	9.87E-01	1.46E-01	8.77E-01	7.86E-02	5.07E-01	6.32E-03	bad-chisq
group_1649	9.87E-01	1.46E-01	8.77E-01	7.86E-02	5.07E-01	6.32E-03	bad-chisq
group_1541	9.87E-01	1.46E-01	8.77E-01	7.86E-02	5.07E-01	6.32E-03	bad-chisq
sacC	9.87E-01	1.46E-01	8.77E-01	7.86E-02	5.07E-01	6.32E-03	bad-chisq
comA	9.87E-01	1.46E-01	8.77E-01	7.86E-02	5.07E-01	6.32E-03	bad-chisq
group_1214	9.87E-01	1.46E-01	8.77E-01	7.86E-02	5.07E-01	6.32E-03	bad-chisq
group_1140	9.87E-01	1.46E-01	2.04E-01	2.28E-01	1.79E-01	5.18E-02	bad-chisq
niaR	9.87E-01	2.57E-02	2.88E-01	-2.15E-01	2.03E-01	4.33E-02
group_1078	9.87E-01	1.46E-01	8.77E-01	7.86E-02	5.07E-01	6.32E-03	bad-chisq
ldcC	9.87E-01	1.35E-01	8.98E-01	-1.26E-02	9.82E-02	5.25E-03	bad-chisq
potB	9.87E-01	1.46E-01	9.15E-01	1.17E-02	1.09E-01	4.38E-03	bad-chisq
gltL~~~glnQ	9.87E-01	1.46E-01	8.77E-01	7.86E-02	5.07E-01	6.32E-03	bad-chisq
group_182	9.87E-01	1.46E-01	8.77E-01	7.86E-02	5.07E-01	6.32E-03	bad-chisq
arcA	9.85E-01	3.50E-01	9.07E-01	2.88E-02	2.46E-01	4.78E-03
group_2739	9.85E-01	1.03E-01	8.81E-01	-3.35E-02	2.24E-01	6.09E-03	bad-chisq
yabE	9.85E-01	3.50E-01	3.69E-01	-3.08E-01	3.43E-01	3.66E-02
group_2024	9.85E-01	1.03E-01	6.41E-01	9.96E-02	2.14E-01	1.90E-02	bad-chisq
group_2012	9.85E-01	1.03E-01	6.62E-01	1.52E-01	3.46E-01	1.78E-02	bad-chisq
group_1889	9.85E-01	1.03E-01	8.19E-01	3.53E-02	1.55E-01	9.33E-03	bad-chisq
group_1575	9.85E-01	1.03E-01	7.21E-01	8.00E-02	2.24E-01	1.46E-02	bad-chisq
group_1560	9.85E-01	3.50E-01	9.34E-01	7.40E-03	9.00E-02	3.36E-03
eutG~~~gldA	9.85E-01	3.50E-01	9.07E-01	2.88E-02	2.46E-01	4.78E-03
fucI	9.85E-01	3.50E-01	9.07E-01	2.88E-02	2.46E-01	4.78E-03
group_1172	9.85E-01	1.03E-01	6.62E-01	1.52E-01	3.46E-01	1.78E-02	bad-chisq
axe1	9.85E-01	8.11E-01	8.58E-01	2.18E-02	1.22E-01	7.31E-03
arcT	9.85E-01	3.50E-01	9.07E-01	2.88E-02	2.46E-01	4.78E-03
argF	9.85E-01	3.50E-01	9.07E-01	2.88E-02	2.46E-01	4.78E-03
malP	9.85E-01	1.03E-01	2.45E-01	1.09E-01	9.38E-02	4.75E-02	bad-chisq
arcC	9.85E-01	3.50E-01	9.07E-01	2.88E-02	2.46E-01	4.78E-03
purR~~~regR~~~lacI	9.83E-01	3.36E-05	1.79E-01	-2.13E-01	1.58E-01	5.48E-02	bad-chisq
group_1665	9.83E-01	7.32E-02	5.42E-01	5.56E-02	9.12E-02	2.49E-02	bad-chisq
fepG	9.83E-01	6.37E-01	8.08E-01	-4.91E-02	2.02E-01	9.92E-03
sufB~~~sufD	9.83E-01	3.96E-01	6.62E-01	-4.00E-02	9.15E-02	1.78E-02	bad-chisq
group_746	9.83E-01	7.32E-02	9.42E-01	9.96E-03	1.37E-01	2.96E-03	bad-chisq
yozG	9.83E-01	6.37E-01	8.08E-01	-4.91E-02	2.02E-01	9.92E-03
arcD~~~yfcC	9.83E-01	2.58E-01	8.38E-01	3.51E-02	1.72E-01	8.33E-03
group_453	9.83E-01	6.37E-01	8.08E-01	-4.91E-02	2.02E-01	9.92E-03
fepD	9.83E-01	6.37E-01	8.08E-01	-4.91E-02	2.02E-01	9.92E-03
group_120	9.83E-01	6.37E-01	7.43E-01	-4.89E-02	1.49E-01	1.34E-02
group_69	9.83E-01	1.42E-02	4.48E-01	2.68E-01	3.52E-01	3.10E-02	bad-chisq
group_2432	9.82E-01	1.96E-04	2.73E-01	-1.75E-01	1.60E-01	4.47E-02	bad-chisq
lytA	9.82E-01	5.19E-02	8.70E-01	1.57E-02	9.62E-02	6.68E-03	bad-chisq
group_1954	9.82E-01	1.37E-02	3.87E-01	-9.40E-02	1.08E-01	3.53E-02
group_1569	9.82E-01	1.96E-04	2.73E-01	-1.75E-01	1.60E-01	4.47E-02	bad-chisq
argA	9.82E-01	1.97E-03	7.74E-01	-2.95E-02	1.03E-01	1.17E-02
cibA	9.82E-01	5.19E-02	5.42E-01	1.23E-01	2.02E-01	2.49E-02	bad-chisq
cibB	9.82E-01	5.19E-02	5.42E-01	1.23E-01	2.02E-01	2.49E-02	bad-chisq
rbsK~~~pfkB	9.82E-01	1.96E-04	2.73E-01	-1.75E-01	1.60E-01	4.47E-02	bad-chisq
group_1233	9.82E-01	1.96E-04	2.73E-01	-1.75E-01	1.60E-01	4.47E-02	bad-chisq
group_1232	9.82E-01	1.96E-04	2.73E-01	-1.75E-01	1.60E-01	4.47E-02	bad-chisq
rpiB	9.82E-01	1.96E-04	2.73E-01	-1.75E-01	1.60E-01	4.47E-02	bad-chisq
yajC	9.82E-01	1.96E-04	2.73E-01	-1.75E-01	1.60E-01	4.47E-02	bad-chisq
group_1052	9.82E-01	1.89E-01	7.84E-01	-4.60E-02	1.68E-01	1.12E-02
manX	9.82E-01	1.96E-04	2.73E-01	-1.75E-01	1.60E-01	4.47E-02	bad-chisq
fepB	9.82E-01	4.94E-01	8.35E-01	3.17E-02	1.52E-01	8.50E-03
ugl	9.82E-01	1.96E-04	2.73E-01	-1.75E-01	1.60E-01	4.47E-02	bad-chisq
fabG	9.82E-01	1.96E-04	2.73E-01	-1.75E-01	1.60E-01	4.47E-02	bad-chisq
manY	9.82E-01	1.96E-04	2.73E-01	-1.75E-01	1.60E-01	4.47E-02	bad-chisq
group_3093	9.80E-01	1.38E-01	4.99E-01	8.58E-02	1.27E-01	2.76E-02
lCB5	9.80E-01	1.38E-01	9.04E-01	2.28E-02	1.88E-01	4.94E-03
group_1527	9.80E-01	1.38E-01	9.04E-01	2.28E-02	1.88E-01	4.94E-03
group_1323	9.80E-01	1.38E-01	9.04E-01	2.28E-02	1.88E-01	4.94E-03
group_620	9.80E-01	1.38E-01	9.04E-01	2.28E-02	1.88E-01	4.94E-03
hisJ	9.80E-01	7.82E-01	7.81E-01	2.91E-02	1.04E-01	1.14E-02
msrAB1~~~msrA	9.80E-01	7.82E-01	4.07E-01	8.68E-02	1.05E-01	3.38E-02
group_317	9.80E-01	1.38E-01	9.04E-01	2.28E-02	1.88E-01	4.94E-03
malA	9.80E-01	6.12E-03	6.83E-01	4.32E-02	1.06E-01	1.67E-02
lacI~~~malR	9.80E-01	6.12E-03	7.38E-01	3.46E-02	1.04E-01	1.36E-02
group_2901	9.78E-01	6.30E-01	5.76E-01	5.23E-02	9.35E-02	2.28E-02
group_1910	9.78E-01	2.63E-02	8.52E-01	1.54E-02	8.26E-02	7.61E-03	bad-chisq
group_1494	9.78E-01	3.17E-05	6.55E-01	-1.26E-01	2.82E-01	1.82E-02	bad-chisq
group_617	9.78E-01	9.21E-01	7.90E-01	-2.66E-02	9.96E-02	1.09E-02
mutR~~~rgg	9.78E-01	1.01E-01	8.80E-01	2.00E-02	1.33E-01	6.15E-03
group_1710	9.77E-01	6.55E-01	6.86E-01	-3.88E-02	9.59E-02	1.65E-02
group_342	9.77E-01	6.55E-01	6.86E-01	-3.88E-02	9.59E-02	1.65E-02
group_2102	9.75E-01	5.10E-06	7.14E-01	-6.90E-02	1.88E-01	1.49E-02	bad-chisq
dhaM	9.75E-01	1.64E-01	6.89E-01	-8.53E-02	2.13E-01	1.63E-02
deoR~~~glpR	9.75E-01	5.32E-02	7.34E-01	-8.93E-02	2.62E-01	1.39E-02
group_1639	9.75E-01	2.57E-03	9.21E-01	-1.26E-02	1.28E-01	4.03E-03	bad-chisq
group_125	9.75E-01	6.36E-02	4.51E-01	-7.36E-02	9.75E-02	3.08E-02
group_2415	9.73E-01	1.23E-01	8.10E-01	2.06E-02	8.57E-02	9.79E-03
group_1414	9.73E-01	3.86E-02	4.67E-01	-1.21E-01	1.66E-01	2.97E-02
fucK~~~xylB	9.73E-01	1.23E-01	8.27E-01	-4.25E-02	1.94E-01	8.92E-03
group_2568	9.72E-01	2.38E-01	6.87E-01	-2.87E-02	7.13E-02	1.64E-02
clpA~~~clpL	9.72E-01	2.80E-02	3.00E-01	1.31E-01	1.26E-01	4.23E-02
group_1708	9.70E-01	7.34E-01	5.92E-01	4.03E-02	7.52E-02	2.19E-02
queF	9.70E-01	3.26E-07	9.41E-02	-4.30E-01	2.57E-01	6.82E-02	bad-chisq
rodA~~~mreD	9.70E-01	9.28E-04	7.32E-01	9.13E-02	2.66E-01	1.40E-02	bad-chisq
natB	9.70E-01	1.83E-01	6.71E-01	-3.37E-02	7.92E-02	1.73E-02
group_338	9.70E-01	7.34E-01	5.92E-01	4.03E-02	7.52E-02	2.19E-02
group_2330	9.68E-01	1.27E-04	4.39E-01	-2.17E-01	2.80E-01	3.16E-02
group_2009	9.68E-01	5.03E-02	1.57E-01	-1.67E-01	1.18E-01	5.76E-02
cps2a~~~cps4A	9.67E-01	3.71E-02	6.05E-01	1.22E-01	2.35E-01	2.11E-02
group_2578	9.67E-01	3.71E-02	6.05E-01	1.22E-01	2.35E-01	2.11E-02
group_2549	9.67E-01	3.71E-02	6.05E-01	1.22E-01	2.35E-01	2.11E-02
yetF~~~ycaP	9.67E-01	1.99E-03	7.99E-01	1.73E-02	6.80E-02	1.04E-02
group_2099	9.67E-01	2.48E-03	5.08E-01	2.07E-01	3.13E-01	2.70E-02	bad-chisq
group_1555	9.67E-01	3.71E-02	8.65E-01	3.06E-02	1.79E-01	6.95E-03
group_1249	9.67E-01	2.48E-03	5.08E-01	2.07E-01	3.13E-01	2.70E-02	bad-chisq
spoIVCA	9.67E-01	3.71E-02	8.65E-01	3.06E-02	1.79E-01	6.95E-03
group_1174	9.65E-01	4.08E-01	7.77E-01	2.43E-02	8.55E-02	1.16E-02
group_955	9.65E-01	5.82E-01	6.87E-01	-2.93E-02	7.27E-02	1.64E-02
marR~~~iclR	9.64E-01	3.00E-02	6.09E-01	-5.59E-02	1.09E-01	2.09E-02
group_1026	9.64E-01	8.53E-02	2.51E-01	-2.39E-01	2.08E-01	4.68E-02
group_1847	9.62E-01	2.63E-01	7.79E-01	2.70E-02	9.62E-02	1.15E-02
group_1736	9.62E-01	2.63E-01	1.80E-01	9.91E-02	7.39E-02	5.47E-02
marR~~~mgrA	9.62E-01	1.64E-02	2.17E-02	-3.60E-01	1.56E-01	9.35E-02
group_2984	9.60E-01	4.09E-01	8.67E-01	-2.19E-02	1.31E-01	6.83E-03
group_2218	9.60E-01	1.08E-02	2.89E-01	-1.26E-01	1.19E-01	4.32E-02
trkG	9.60E-01	2.09E-01	9.65E-01	4.38E-03	9.88E-02	1.81E-03
group_1612	9.59E-01	3.07E-11	5.81E-01	-1.86E-01	3.36E-01	2.25E-02	bad-chisq
efp	9.59E-01	4.97E-10	3.07E-01	-6.59E-02	6.44E-02	4.17E-02	bad-chisq
group_2254	9.57E-01	5.78E-01	8.86E-01	9.36E-03	6.51E-02	5.86E-03
group_377	9.57E-01	4.91E-01	8.37E-01	2.25E-02	1.09E-01	8.41E-03
group_1946	9.55E-01	1.50E-02	1.58E-01	-1.26E-01	8.89E-02	5.75E-02
group_1376	9.55E-01	1.25E-07	9.36E-01	-1.16E-02	1.45E-01	3.26E-03
group_1041	9.55E-01	2.33E-04	7.10E-01	3.08E-02	8.28E-02	1.52E-02	bad-chisq
group_1035	9.55E-01	2.17E-01	7.10E-01	-2.46E-02	6.60E-02	1.52E-02
group_1022	9.55E-01	1.01E-01	4.75E-01	-4.91E-02	6.86E-02	2.92E-02
group_930	9.55E-01	1.40E-02	3.78E-01	-1.01E-01	1.15E-01	3.59E-02
group_840	9.54E-01	5.22E-01	8.35E-01	-1.97E-02	9.46E-02	8.49E-03
group_537	9.54E-01	2.34E-03	2.96E-03	-4.19E-01	1.40E-01	1.21E-01
group_1711	9.52E-01	2.75E-01	5.28E-01	6.40E-02	1.01E-01	2.57E-02
group_70	9.52E-01	3.80E-01	6.15E-01	7.76E-02	1.54E-01	2.05E-02
group_2114	9.50E-01	1.72E-02	7.43E-01	-3.50E-02	1.06E-01	1.34E-02
eda	9.50E-01	4.48E-12	4.19E-01	-8.55E-02	1.06E-01	3.30E-02	bad-chisq
cpsD~~~cps4D	9.49E-01	1.15E-03	5.57E-01	1.18E-01	2.01E-01	2.40E-02
group_1633	9.49E-01	1.20E-03	4.64E-01	-7.85E-02	1.07E-01	2.99E-02
group_1358	9.49E-01	1.04E-13	3.32E-01	-9.16E-02	9.44E-02	3.96E-02	bad-chisq
group_359	9.49E-01	3.37E-01	4.54E-01	6.90E-02	9.20E-02	3.06E-02
group_2256	9.47E-01	1.33E-08	2.72E-01	7.14E-02	6.49E-02	4.48E-02
group_1455	9.47E-01	6.62E-02	8.10E-01	-1.73E-02	7.21E-02	9.81E-03
group_1640	9.45E-01	3.55E-07	7.09E-01	-1.04E-01	2.79E-01	1.52E-02
group_2975	9.44E-01	2.20E-10	6.69E-01	-2.67E-02	6.24E-02	1.74E-02
group_1244	9.44E-01	4.34E-04	2.54E-01	-1.16E-01	1.02E-01	4.65E-02
group_2824	9.42E-01	1.18E-03	8.86E-01	1.51E-02	1.05E-01	5.86E-03
pcpA~~~pspA	9.42E-01	3.93E-03	6.81E-01	4.60E-02	1.12E-01	1.68E-02
tmcAL	9.42E-01	1.18E-03	8.06E-01	-1.82E-02	7.42E-02	1.00E-02
group_1325	9.40E-01	1.08E-05	2.03E-01	1.14E-01	8.96E-02	5.19E-02	bad-chisq
lytTR~~~blpS	9.40E-01	3.54E-05	9.36E-01	9.66E-03	1.20E-01	3.27E-03
group_2809	9.39E-01	6.21E-04	5.86E-01	4.59E-02	8.44E-02	2.22E-02
group_1193	9.39E-01	6.21E-04	2.41E-01	1.16E-01	9.89E-02	4.78E-02
group_1007	9.39E-01	7.73E-05	4.54E-01	6.23E-02	8.32E-02	3.05E-02
group_2109	9.37E-01	3.39E-02	8.31E-01	1.88E-02	8.77E-02	8.73E-03
group_1668	9.37E-01	1.60E-04	8.86E-01	-1.33E-02	9.21E-02	5.88E-03
group_1471	9.37E-01	2.80E-01	1.58E-01	6.11E-02	4.32E-02	5.76E-02
nanB	9.37E-01	3.17E-01	7.94E-01	-3.18E-02	1.22E-01	1.06E-02
nanA	9.35E-01	2.29E-01	6.79E-01	-4.39E-02	1.06E-01	1.69E-02
trpE	9.34E-01	2.02E-02	7.57E-01	-1.46E-02	4.72E-02	1.26E-02
group_2020	9.34E-01	5.92E-05	8.73E-01	-2.28E-02	1.42E-01	6.54E-03
group_2748	9.32E-01	1.90E-06	1.60E-01	2.21E-01	1.57E-01	5.72E-02	bad-chisq
dnaJ	9.32E-01	7.97E-01	1.60E-01	-5.92E-02	4.21E-02	5.73E-02
group_418	9.32E-01	1.90E-06	1.60E-01	2.21E-01	1.57E-01	5.72E-02	bad-chisq
group_2276	9.30E-01	3.42E-02	9.97E-01	-5.98E-04	1.51E-01	1.61E-04
group_947	9.29E-01	3.26E-04	8.49E-01	2.14E-02	1.13E-01	7.77E-03
group_450	9.29E-01	3.22E-01	9.04E-01	8.37E-03	6.95E-02	4.91E-03
group_2906	9.27E-01	6.85E-03	5.68E-01	2.39E-02	4.19E-02	2.33E-02
sprT	9.27E-01	9.31E-17	5.55E-01	-1.02E-01	1.72E-01	2.41E-02
ldcB	9.27E-01	9.31E-17	3.56E-01	-3.11E-01	3.36E-01	3.76E-02
group_2286	9.25E-01	4.64E-01	7.32E-01	2.23E-02	6.49E-02	1.40E-02
group_2501	9.22E-01	2.66E-01	2.21E-01	-5.13E-02	4.19E-02	5.00E-02
group_1084	9.19E-01	5.79E-01	7.82E-01	-2.54E-02	9.15E-02	1.13E-02
group_1278	9.17E-01	9.72E-02	6.28E-01	6.43E-02	1.33E-01	1.98E-02
mcrC	9.15E-01	8.82E-05	1.60E-01	2.36E-01	1.68E-01	5.73E-02
group_1345	9.15E-01	7.75E-01	8.68E-01	-8.21E-03	4.93E-02	6.80E-03
group_1192	9.14E-01	5.79E-02	4.43E-01	-3.33E-02	4.34E-02	3.13E-02
serB	9.09E-01	5.46E-08	8.81E-01	1.74E-02	1.17E-01	6.09E-03
azlD	9.09E-01	1.03E-01	4.05E-01	4.35E-02	5.21E-02	3.40E-02
group_1884	9.07E-01	3.53E-01	7.54E-01	-2.59E-02	8.27E-02	1.28E-02
group_801	9.07E-01	2.70E-01	7.00E-01	-3.76E-02	9.75E-02	1.57E-02
group_1147	9.02E-01	2.67E-01	5.82E-01	-2.84E-02	5.16E-02	2.24E-02
group_2368	9.00E-01	1.61E-10	1.49E-01	-1.19E-01	8.22E-02	5.89E-02
rutF	9.00E-01	1.36E-01	9.75E-01	4.76E-03	1.53E-01	1.27E-03
group_2044	9.00E-01	2.27E-01	3.89E-01	3.16E-02	3.67E-02	3.52E-02
ydiL~~~pbp2X	9.00E-01	8.41E-01	4.47E-01	-3.55E-02	4.66E-02	3.10E-02
speK	8.99E-01	1.41E-09	5.53E-01	7.14E-02	1.20E-01	2.42E-02	bad-chisq
group_1758	8.96E-01	2.22E-04	4.73E-02	1.35E-01	6.78E-02	8.08E-02
group_2750	8.94E-01	1.64E-02	3.93E-01	-5.16E-02	6.03E-02	3.49E-02
group_1504	8.94E-01	1.44E-07	9.84E-01	2.85E-03	1.42E-01	8.19E-04
group_2637	8.92E-01	1.87E-01	3.93E-01	-3.38E-02	3.95E-02	3.49E-02
group_2392	8.91E-01	5.03E-01	2.78E-01	-7.34E-02	6.77E-02	4.42E-02
group_2384	8.89E-01	6.47E-02	9.71E-01	-3.00E-03	8.29E-02	1.48E-03
group_2313	8.89E-01	2.12E-08	5.61E-01	4.36E-02	7.50E-02	2.37E-02
cpsE	8.86E-01	1.02E-08	3.68E-01	1.26E-01	1.39E-01	3.67E-02
group_1107	8.86E-01	1.54E-08	8.76E-01	1.21E-02	7.78E-02	6.37E-03
rtgP	8.81E-01	9.24E-04	8.50E-01	9.94E-03	5.26E-02	7.71E-03
rpmE2	8.79E-01	3.83E-06	6.62E-01	2.95E-02	6.75E-02	1.78E-02
group_615	8.77E-01	6.87E-06	5.97E-01	3.64E-02	6.88E-02	2.15E-02
group_2979	8.76E-01	1.18E-02	9.10E-01	1.15E-02	1.01E-01	4.62E-03
group_2183	8.76E-01	1.83E-15	1.11E-01	-1.98E-01	1.24E-01	6.49E-02
group_2097	8.76E-01	3.94E-07	5.66E-01	6.21E-02	1.08E-01	2.34E-02
ald	8.76E-01	1.83E-15	1.11E-01	-1.98E-01	1.24E-01	6.49E-02
tfoX	8.76E-01	1.83E-15	1.11E-01	-1.98E-01	1.24E-01	6.49E-02
nrnA	8.76E-01	1.20E-05	6.04E-01	3.47E-02	6.69E-02	2.12E-02
group_423	8.76E-01	6.72E-08	8.86E-01	-1.57E-02	1.09E-01	5.86E-03
group_286	8.76E-01	1.83E-15	1.11E-01	-1.98E-01	1.24E-01	6.49E-02
fldA	8.76E-01	1.20E-05	6.04E-01	3.47E-02	6.69E-02	2.12E-02
group_598	8.72E-01	5.11E-01	2.39E-01	3.97E-02	3.37E-02	4.81E-02
group_2025	8.71E-01	3.12E-01	1.67E-02	-1.55E-01	6.47E-02	9.74E-02
group_2619	8.69E-01	3.39E-04	6.65E-01	2.13E-02	4.92E-02	1.77E-02
group_2038	8.67E-01	6.69E-01	3.81E-01	8.60E-02	9.80E-02	3.58E-02
group_1136	8.67E-01	2.41E-01	7.24E-01	-2.25E-02	6.36E-02	1.44E-02
group_911	8.67E-01	3.31E-06	1.03E-01	1.32E-01	8.10E-02	6.64E-02
group_1361	8.66E-01	7.79E-06	1.44E-01	1.12E-01	7.67E-02	5.96E-02
yeiH	8.64E-01	3.51E-04	1.97E-01	-5.52E-02	4.28E-02	5.26E-02
group_3068	8.61E-01	3.06E-01	3.68E-01	2.62E-02	2.91E-02	3.67E-02
group_1355	8.59E-01	1.15E-03	9.78E-01	-2.24E-03	8.14E-02	1.12E-03
group_549	8.59E-01	1.62E-04	6.87E-01	2.03E-02	5.03E-02	1.65E-02
group_2293	8.52E-01	1.50E-01	5.68E-01	-7.05E-02	1.23E-01	2.33E-02
group_354	8.52E-01	9.35E-03	5.47E-01	8.84E-02	1.47E-01	2.46E-02
group_2557	8.51E-01	1.24E-02	5.08E-01	5.85E-02	8.84E-02	2.70E-02
group_1094	8.51E-01	1.88E-01	2.50E-01	-8.61E-02	7.47E-02	4.69E-02
group_2740	8.41E-01	1.41E-02	7.94E-01	8.02E-03	3.07E-02	1.07E-02
group_767	8.41E-01	5.40E-01	2.61E-01	3.65E-02	3.24E-02	4.59E-02
group_1344	8.39E-01	3.52E-05	8.01E-01	-1.20E-02	4.78E-02	1.03E-02
soxR~~~merR~~~pmrA	8.37E-01	9.07E-02	8.32E-01	-2.39E-02	1.13E-01	8.65E-03
group_926	8.37E-01	4.37E-01	3.65E-01	1.01E-01	1.11E-01	3.70E-02
group_2640	8.31E-01	2.72E-01	7.85E-01	2.59E-02	9.49E-02	1.11E-02
group_2367	8.31E-01	1.25E-02	6.45E-04	-2.30E-01	6.70E-02	1.39E-01
group_1772	8.31E-01	5.26E-13	1.23E-01	-6.77E-02	4.39E-02	6.29E-02
group_1502	8.28E-01	7.16E-01	3.04E-01	9.45E-02	9.19E-02	4.19E-02
lagD	8.26E-01	4.19E-14	2.35E-01	-9.91E-02	8.34E-02	4.84E-02
ccmA~~~tnp	8.23E-01	7.67E-04	1.87E-01	-7.34E-02	5.55E-02	5.38E-02
group_2782	8.21E-01	9.77E-06	9.69E-02	6.71E-02	4.04E-02	6.77E-02
lanC~~~lcnDR2	8.19E-01	2.29E-01	3.02E-01	7.19E-02	6.97E-02	4.21E-02
group_1040	8.18E-01	8.51E-01	8.53E-01	-9.60E-03	5.19E-02	7.54E-03
csoR~~~frmR	8.14E-01	3.74E-02	2.69E-01	-1.60E-01	1.45E-01	4.50E-02
fIDO	8.14E-01	3.13E-07	7.30E-01	3.94E-02	1.14E-01	1.41E-02
group_2874	8.13E-01	1.32E-01	3.47E-01	8.34E-02	8.86E-02	3.83E-02
group_2362	8.13E-01	5.14E-01	3.71E-01	-1.51E-01	1.68E-01	3.65E-02
group_1869	8.13E-01	1.32E-01	3.47E-01	8.34E-02	8.86E-02	3.83E-02
group_1364	8.13E-01	1.32E-01	3.47E-01	8.34E-02	8.86E-02	3.83E-02
group_768	8.13E-01	1.32E-01	3.47E-01	8.34E-02	8.86E-02	3.83E-02
group_281	8.13E-01	1.32E-01	3.47E-01	8.34E-02	8.86E-02	3.83E-02
group_280	8.13E-01	1.32E-01	3.47E-01	8.34E-02	8.86E-02	3.83E-02
group_144	8.13E-01	1.32E-01	3.47E-01	8.34E-02	8.86E-02	3.83E-02
group_143	8.13E-01	1.32E-01	3.47E-01	8.34E-02	8.86E-02	3.83E-02
group_1401	8.11E-01	2.19E-02	3.60E-01	3.11E-02	3.39E-02	3.74E-02
group_1766	8.09E-01	1.82E-10	9.27E-01	6.40E-03	7.00E-02	3.73E-03
wcaA	8.08E-01	1.77E-02	5.58E-01	-5.51E-02	9.39E-02	2.39E-02
group_1701	8.06E-01	1.29E-05	9.67E-01	-2.01E-03	4.81E-02	1.71E-03
rpsT	8.06E-01	7.43E-01	8.71E-01	9.23E-03	5.67E-02	6.64E-03
group_1334	8.03E-01	9.88E-02	4.40E-01	-8.49E-02	1.10E-01	3.15E-02
group_1868	8.01E-01	4.13E-05	1.04E-01	9.77E-02	5.99E-02	6.64E-02
group_1732	8.01E-01	2.07E-04	1.31E-01	1.17E-01	7.73E-02	6.16E-02
group_2711	7.99E-01	6.66E-01	2.18E-01	-4.08E-02	3.31E-02	5.02E-02
ybbA	7.99E-01	1.38E-01	6.44E-01	-3.83E-02	8.29E-02	1.88E-02
araC~~~soxS	7.96E-01	5.38E-05	2.71E-02	-1.81E-01	8.16E-02	9.00E-02
group_1277	7.96E-01	1.87E-01	4.96E-01	-7.42E-02	1.09E-01	2.78E-02
group_3099	7.94E-01	3.22E-05	1.94E-02	-2.01E-01	8.56E-02	9.52E-02
dfsB	7.94E-01	2.16E-01	4.57E-01	-9.37E-02	1.26E-01	3.04E-02
group_1116	7.94E-01	3.22E-05	1.94E-02	-2.01E-01	8.56E-02	9.52E-02
group_463	7.94E-01	3.22E-05	1.94E-02	-2.01E-01	8.56E-02	9.52E-02
group_1477	7.91E-01	1.58E-01	5.98E-01	4.72E-02	8.93E-02	2.15E-02
group_600	7.89E-01	4.56E-06	8.96E-01	9.26E-03	7.07E-02	5.34E-03
group_1880	7.84E-01	3.32E-19	1.45E-03	-2.87E-01	8.99E-02	1.29E-01
group_3100	7.78E-01	1.01E-03	3.32E-02	-1.81E-01	8.47E-02	8.68E-02
group_2231	7.78E-01	1.69E-05	6.47E-01	-3.02E-02	6.57E-02	1.87E-02
group_2846	7.74E-01	4.78E-01	8.81E-01	-3.87E-03	2.58E-02	6.10E-03
group_1901	7.73E-01	1.83E-09	3.89E-01	6.78E-02	7.87E-02	3.52E-02
group_1115	7.73E-01	1.83E-09	3.89E-01	6.78E-02	7.87E-02	3.52E-02
group_1129	7.60E-01	1.08E-25	8.18E-01	-1.95E-02	8.47E-02	9.39E-03
group_2947	7.58E-01	8.80E-01	2.19E-01	-3.13E-02	2.54E-02	5.02E-02
group_2245	7.56E-01	6.26E-05	7.46E-01	2.47E-02	7.60E-02	1.32E-02
group_1432	7.53E-01	1.40E-03	5.65E-01	3.53E-02	6.14E-02	2.35E-02
group_2731	7.51E-01	5.23E-01	9.82E-01	-5.21E-04	2.36E-02	9.01E-04
doc	7.50E-01	8.60E-01	1.78E-01	6.64E-02	4.93E-02	5.49E-02
group_232	7.50E-01	8.60E-01	1.78E-01	6.64E-02	4.93E-02	5.49E-02
group_1750	7.48E-01	6.62E-02	7.10E-01	1.85E-02	4.97E-02	1.52E-02
group_1700	7.46E-01	2.34E-08	3.87E-01	3.65E-02	4.22E-02	3.53E-02
group_1646	7.41E-01	6.73E-08	1.39E-01	-1.16E-01	7.82E-02	6.04E-02
group_1645	7.41E-01	6.73E-08	1.39E-01	-1.16E-01	7.82E-02	6.04E-02
group_1590	7.41E-01	6.73E-08	1.39E-01	-1.16E-01	7.82E-02	6.04E-02
purR~~~lacI	7.41E-01	3.51E-02	7.08E-01	2.67E-02	7.13E-02	1.53E-02
group_1028	7.41E-01	3.51E-02	7.08E-01	2.67E-02	7.13E-02	1.53E-02
group_511	7.41E-01	6.73E-08	1.39E-01	-1.16E-01	7.82E-02	6.04E-02
fucU	7.41E-01	6.73E-08	1.39E-01	-1.16E-01	7.82E-02	6.04E-02
manZ	7.41E-01	6.73E-08	1.39E-01	-1.16E-01	7.82E-02	6.04E-02
group_131	7.41E-01	6.73E-08	1.39E-01	-1.16E-01	7.82E-02	6.04E-02
group_100	7.41E-01	3.51E-02	7.08E-01	2.67E-02	7.13E-02	1.53E-02
group_2107	7.40E-01	1.56E-10	2.91E-01	-4.21E-02	3.99E-02	4.30E-02
group_2010	7.40E-01	3.34E-04	6.07E-01	-4.33E-02	8.40E-02	2.10E-02
group_1322	7.40E-01	1.06E-07	1.56E-01	-1.04E-01	7.34E-02	5.78E-02
group_1059	7.40E-01	1.57E-04	9.38E-01	-6.33E-03	8.10E-02	3.19E-03
group_3012	7.38E-01	4.04E-02	5.92E-01	3.56E-02	6.65E-02	2.18E-02
eMpr	7.31E-01	2.46E-02	6.18E-01	-4.25E-02	8.53E-02	2.03E-02
group_2977	7.30E-01	1.57E-01	4.62E-01	-1.72E-02	2.33E-02	3.00E-02
group_1818	7.30E-01	9.32E-01	6.81E-01	1.31E-02	3.18E-02	1.68E-02
group_1589	7.28E-01	2.56E-03	2.72E-01	5.10E-02	4.64E-02	4.48E-02
group_1332	7.25E-01	5.41E-04	8.35E-01	-1.45E-02	6.95E-02	8.48E-03
group_1564	7.21E-01	4.65E-02	4.23E-01	-6.35E-02	7.92E-02	3.27E-02
group_1417	7.18E-01	9.77E-01	1.62E-01	-7.55E-02	5.39E-02	5.70E-02
group_1018	7.16E-01	4.91E-02	6.96E-01	-3.18E-02	8.13E-02	1.60E-02
group_1904	7.11E-01	2.17E-01	3.67E-01	-2.45E-02	2.72E-02	3.68E-02
group_1754	7.11E-01	1.04E-03	6.76E-01	-4.11E-02	9.81E-02	1.71E-02
group_1637	7.10E-01	1.96E-05	1.60E-01	6.24E-02	4.43E-02	5.73E-02
bioY	7.05E-01	1.33E-01	8.37E-01	-4.65E-03	2.26E-02	8.41E-03
group_2988	6.97E-01	3.35E-12	6.23E-01	-2.64E-02	5.37E-02	2.01E-02
group_1537	6.97E-01	3.40E-03	4.40E-01	-3.63E-02	4.70E-02	3.15E-02
group_2270	6.95E-01	3.77E-02	7.05E-02	-6.87E-02	3.79E-02	7.37E-02
group_1873	6.95E-01	3.97E-04	6.20E-01	-3.67E-02	7.40E-02	2.02E-02
group_2592	6.87E-01	1.43E-08	6.87E-01	2.25E-02	5.58E-02	1.64E-02
group_2393	6.87E-01	4.03E-16	1.20E-01	-5.75E-02	3.69E-02	6.33E-02
group_1521	6.87E-01	8.86E-01	3.39E-01	-8.22E-02	8.60E-02	3.90E-02
group_1565	6.82E-01	9.53E-01	2.75E-01	-4.28E-02	3.92E-02	4.45E-02
group_155	6.80E-01	5.73E-10	9.80E-01	2.26E-03	9.17E-02	1.01E-03
dpnI	6.80E-01	5.73E-10	9.80E-01	2.26E-03	9.17E-02	1.01E-03
cbpF~~~cbpJ~~~cbpC	6.77E-01	1.12E-04	6.46E-02	1.04E-01	5.61E-02	7.53E-02
immA	6.77E-01	1.73E-01	1.52E-01	1.29E-01	8.96E-02	5.84E-02
group_1434	6.72E-01	1.81E-01	2.16E-01	9.45E-02	7.63E-02	5.05E-02
group_559	6.72E-01	6.08E-02	5.93E-02	-8.45E-02	4.47E-02	7.68E-02
group_2376	6.68E-01	7.60E-01	9.27E-01	-5.89E-03	6.39E-02	3.76E-03
group_2772	6.63E-01	5.43E-03	6.87E-01	-9.82E-03	2.44E-02	1.64E-02
group_2487	6.63E-01	2.73E-04	7.82E-01	-1.48E-02	5.35E-02	1.13E-02
group_2825	6.60E-01	1.15E-01	1.32E-01	-3.30E-02	2.19E-02	6.14E-02
group_2961	6.58E-01	1.30E-01	3.72E-01	2.56E-02	2.86E-02	3.64E-02
group_1093	6.58E-01	3.30E-01	6.05E-01	-4.21E-02	8.14E-02	2.11E-02
group_1240	6.55E-01	1.86E-12	9.33E-01	8.42E-03	9.94E-02	3.45E-03
mobA	6.52E-01	1.81E-11	7.37E-01	-3.04E-02	9.05E-02	1.37E-02
group_1717	6.52E-01	1.10E-13	6.52E-01	-3.54E-02	7.85E-02	1.84E-02
group_1189	6.52E-01	1.10E-13	6.52E-01	-3.54E-02	7.85E-02	1.84E-02
galT	6.52E-01	1.10E-13	6.52E-01	-3.54E-02	7.85E-02	1.84E-02
group_352	6.50E-01	1.92E-13	8.37E-01	-1.55E-02	7.52E-02	8.39E-03
group_2615	6.47E-01	2.32E-02	1.57E-01	3.26E-02	2.30E-02	5.78E-02
rfaJ	6.45E-01	5.92E-04	8.87E-01	-9.20E-03	6.45E-02	5.82E-03
group_1479	6.40E-01	1.41E-01	5.01E-01	-1.43E-02	2.12E-02	2.75E-02
group_2482	6.35E-01	2.03E-01	3.20E-01	2.52E-02	2.53E-02	4.05E-02
azlC	6.35E-01	2.01E-02	2.07E-01	-4.84E-02	3.83E-02	5.15E-02
group_2639	6.33E-01	8.48E-01	9.90E-01	-2.74E-04	2.19E-02	5.09E-04
pspA~~~pspC~~~sigA	6.29E-01	6.27E-01	9.66E-01	-1.02E-03	2.39E-02	1.74E-03
group_2145	6.29E-01	2.36E-01	2.88E-01	2.35E-02	2.21E-02	4.33E-02
group_2395	6.27E-01	4.41E-01	7.55E-01	1.37E-02	4.40E-02	1.27E-02
group_1826	6.27E-01	2.63E-01	7.62E-01	-2.00E-02	6.60E-02	1.24E-02
group_1110	6.27E-01	2.63E-01	7.62E-01	-2.00E-02	6.60E-02	1.24E-02
group_2478	6.24E-01	4.70E-16	6.01E-01	-3.27E-02	6.26E-02	2.13E-02
argG	6.24E-01	3.24E-01	7.90E-01	-1.73E-02	6.51E-02	1.09E-02
group_1150	6.24E-01	5.45E-10	5.45E-01	-6.13E-02	1.01E-01	2.47E-02
group_507	6.24E-01	3.24E-01	7.90E-01	-1.73E-02	6.51E-02	1.09E-02
group_964	6.22E-01	3.57E-01	8.80E-01	9.23E-03	6.09E-02	6.18E-03
group_1923	6.20E-01	8.04E-02	3.83E-01	2.33E-02	2.67E-02	3.56E-02
group_2862	6.17E-01	6.26E-01	1.08E-01	-1.37E-01	8.52E-02	6.55E-02
comX	6.17E-01	6.26E-01	3.00E-01	-2.16E-02	2.09E-02	4.22E-02
insK~~~tnp	6.10E-01	1.23E-03	6.84E-01	-9.64E-03	2.37E-02	1.66E-02
group_1907	6.10E-01	1.12E-07	4.76E-01	4.57E-02	6.40E-02	2.91E-02
tnp~~~asp1~~~gor	6.05E-01	1.19E-02	6.77E-01	1.31E-02	3.15E-02	1.70E-02
group_2288	6.05E-01	2.29E-06	5.79E-01	4.78E-02	8.61E-02	2.26E-02
group_1169	6.05E-01	2.29E-06	5.79E-01	4.78E-02	8.61E-02	2.26E-02
celB	6.05E-01	2.29E-06	5.79E-01	4.78E-02	8.61E-02	2.26E-02
lacG	6.05E-01	2.29E-06	5.79E-01	4.78E-02	8.61E-02	2.26E-02
marR~~~nagC	6.05E-01	2.29E-06	5.79E-01	4.78E-02	8.61E-02	2.26E-02
group_2715	6.04E-01	2.74E-06	8.93E-01	3.16E-03	2.34E-02	5.50E-03
group_2194	6.00E-01	2.19E-08	8.67E-01	5.38E-03	3.21E-02	6.84E-03
group_1958	5.99E-01	8.50E-01	1.86E-01	-3.55E-02	2.69E-02	5.39E-02
dinB~~~umuC	5.97E-01	2.26E-02	4.90E-01	1.62E-02	2.34E-02	2.82E-02
blpM	5.97E-01	5.19E-03	7.90E-01	1.97E-02	7.40E-02	1.09E-02
group_2381	5.94E-01	1.23E-01	3.20E-01	4.24E-02	4.26E-02	4.06E-02
blpL	5.89E-01	4.33E-05	4.22E-01	-4.24E-02	5.27E-02	3.28E-02
group_2309	5.89E-01	2.75E-02	3.16E-01	7.98E-02	7.95E-02	4.09E-02
mreD	5.87E-01	6.69E-01	2.51E-01	8.71E-02	7.58E-02	4.68E-02
group_2577	5.85E-01	2.54E-07	2.60E-01	-4.68E-02	4.15E-02	4.60E-02
group_2488	5.84E-01	1.59E-05	5.46E-01	-4.17E-02	6.90E-02	2.47E-02
group_3004	5.82E-01	1.09E-01	6.43E-01	-1.03E-02	2.21E-02	1.89E-02
group_2505	5.79E-01	4.22E-11	7.10E-01	-2.17E-02	5.84E-02	1.52E-02
group_2399	5.79E-01	4.68E-02	2.21E-01	-7.49E-02	6.12E-02	4.99E-02
group_2184	5.79E-01	3.05E-03	9.82E-01	-5.91E-04	2.59E-02	9.31E-04
blpN	5.79E-01	3.05E-03	5.53E-01	4.47E-02	7.54E-02	2.42E-02
group_1744	5.72E-01	1.98E-03	2.04E-01	-1.09E-01	8.55E-02	5.18E-02
group_2765	5.67E-01	3.91E-01	9.76E-01	-7.33E-04	2.39E-02	1.25E-03
sPS1~~~lanC	5.59E-01	4.03E-05	3.74E-01	-3.51E-02	3.95E-02	3.63E-02
group_3052	5.57E-01	5.33E-05	4.29E-01	-3.09E-02	3.90E-02	3.23E-02
group_452	5.57E-01	5.33E-05	3.75E-01	-3.45E-02	3.88E-02	3.62E-02
group_451	5.57E-01	5.33E-05	3.75E-01	-3.45E-02	3.88E-02	3.62E-02
rfbD	5.49E-01	3.66E-04	9.92E-03	1.64E-01	6.36E-02	1.05E-01
group_2551	5.49E-01	8.90E-02	5.85E-02	3.86E-02	2.04E-02	7.71E-02
rfbB~~~rmlB	5.49E-01	3.66E-04	9.92E-03	1.64E-01	6.36E-02	1.05E-01
rfbA	5.49E-01	3.66E-04	9.92E-03	1.64E-01	6.36E-02	1.05E-01
group_2113	5.49E-01	3.66E-04	9.92E-03	1.64E-01	6.36E-02	1.05E-01
group_2463	5.47E-01	3.00E-06	4.40E-01	-6.67E-02	8.63E-02	3.15E-02
hxsA4	5.42E-01	2.21E-02	9.07E-01	9.55E-03	8.22E-02	4.74E-03
group_2655	5.42E-01	2.21E-02	9.07E-01	9.55E-03	8.22E-02	4.74E-03
group_1857	5.42E-01	4.44E-01	4.26E-01	1.61E-02	2.02E-02	3.25E-02
group_2989	5.39E-01	6.10E-04	2.39E-01	3.59E-02	3.05E-02	4.80E-02
mobQ	5.37E-01	3.83E-05	4.99E-01	-5.70E-02	8.42E-02	2.76E-02
group_1114	5.34E-01	1.13E-01	7.80E-01	-2.00E-02	7.14E-02	1.14E-02
group_1088	5.34E-01	1.98E-01	9.98E-01	-1.90E-04	9.47E-02	8.19E-05
group_2268	5.31E-01	3.21E-01	3.05E-01	-5.33E-02	5.20E-02	4.18E-02
group_2986	5.29E-01	2.43E-12	3.38E-01	-9.91E-02	1.03E-01	3.90E-02
group_2228	5.29E-01	1.79E-03	9.78E-01	-1.85E-03	6.62E-02	1.14E-03
group_2734	5.27E-01	4.40E-03	6.01E-01	-1.18E-02	2.25E-02	2.13E-02
phtD~~~phtB~~~phtA	5.24E-01	5.81E-04	8.42E-01	-7.58E-03	3.79E-02	8.16E-03
group_1628	5.19E-01	3.33E-04	7.15E-01	-3.33E-02	9.10E-02	1.49E-02
group_1624	5.19E-01	9.36E-06	8.78E-01	-1.32E-02	8.62E-02	6.27E-03
group_1812	5.17E-01	1.83E-01	5.32E-02	-1.43E-01	7.38E-02	7.88E-02
group_636	5.17E-01	1.83E-01	5.32E-02	-1.43E-01	7.38E-02	7.88E-02
phpA~~~phtA~~~phtB	5.14E-01	2.21E-05	2.42E-02	-5.22E-02	2.31E-02	9.18E-02
group_2438	5.14E-01	6.76E-04	9.73E-01	7.59E-04	2.27E-02	1.36E-03
group_2783	5.12E-01	1.65E-02	9.25E-01	6.53E-03	6.94E-02	3.84E-03
group_2814	5.01E-01	7.13E-01	1.57E-01	3.12E-02	2.21E-02	5.77E-02
group_1912	5.01E-01	1.22E-01	9.81E-02	-3.70E-02	2.24E-02	6.74E-02
group_1586	4.96E-01	2.23E-06	3.15E-01	-8.61E-02	8.56E-02	4.10E-02
group_1511	4.96E-01	2.23E-06	3.15E-01	-8.61E-02	8.56E-02	4.10E-02
group_1510	4.96E-01	2.23E-06	3.15E-01	-8.61E-02	8.56E-02	4.10E-02
group_1461	4.96E-01	2.33E-01	3.66E-01	2.54E-02	2.81E-02	3.69E-02
group_2002	4.93E-01	6.11E-04	1.50E-01	3.87E-02	2.69E-02	5.87E-02
group_3097	4.91E-01	1.04E-08	4.66E-01	-4.94E-02	6.76E-02	2.98E-02
group_2898	4.91E-01	1.36E-12	1.04E-03	1.78E-01	5.40E-02	1.33E-01
mtlD	4.91E-01	2.47E-03	8.98E-01	-1.01E-02	7.82E-02	5.25E-03
group_2860	4.91E-01	1.04E-08	4.66E-01	-4.94E-02	6.76E-02	2.98E-02
group_2857	4.91E-01	1.04E-08	4.66E-01	-4.94E-02	6.76E-02	2.98E-02
group_2208	4.91E-01	1.04E-08	4.66E-01	-4.94E-02	6.76E-02	2.98E-02
group_2182	4.91E-01	7.41E-01	3.72E-01	4.54E-02	5.09E-02	3.64E-02
group_1547	4.91E-01	1.04E-08	4.66E-01	-4.94E-02	6.76E-02	2.98E-02
group_566	4.91E-01	1.04E-08	4.66E-01	-4.94E-02	6.76E-02	2.98E-02
group_484	4.91E-01	1.04E-08	4.66E-01	-4.94E-02	6.76E-02	2.98E-02
bglG~~~mtlR	4.89E-01	3.03E-03	9.26E-01	-7.74E-03	8.33E-02	3.79E-03
mtlA	4.89E-01	3.03E-03	9.26E-01	-7.74E-03	8.33E-02	3.79E-03
mtlA2	4.89E-01	3.03E-03	9.26E-01	-7.74E-03	8.33E-02	3.79E-03
cbpF	4.86E-01	1.96E-02	4.63E-01	-5.06E-02	6.89E-02	3.00E-02
group_2167	4.86E-01	1.23E-02	6.94E-01	-3.34E-02	8.48E-02	1.61E-02
pcfB	4.86E-01	1.23E-02	8.61E-01	-1.62E-02	9.22E-02	7.16E-03
blpI	4.84E-01	8.79E-12	1.93E-01	-8.92E-02	6.83E-02	5.31E-02
tra8	4.81E-01	4.25E-01	3.92E-01	-2.22E-02	2.59E-02	3.49E-02
group_1498	4.79E-01	4.33E-01	4.37E-01	-4.90E-02	6.29E-02	3.17E-02
blpU~~~blpO	4.74E-01	4.74E-01	9.08E-01	4.82E-03	4.16E-02	4.73E-03
group_2269	4.71E-01	2.07E-13	2.55E-02	-1.97E-01	8.80E-02	9.10E-02
group_1903	4.71E-01	2.07E-13	2.55E-02	-1.97E-01	8.80E-02	9.10E-02
group_839	4.71E-01	2.07E-13	2.55E-02	-1.97E-01	8.80E-02	9.10E-02
group_121	4.71E-01	2.07E-13	2.55E-02	-1.97E-01	8.80E-02	9.10E-02
group_42	4.71E-01	2.07E-13	2.55E-02	-1.97E-01	8.80E-02	9.10E-02
blpO~~~blpU~~~blpK	4.68E-01	3.33E-04	5.75E-01	2.35E-02	4.19E-02	2.29E-02
group_2136	4.68E-01	2.01E-02	6.67E-01	3.50E-02	8.12E-02	1.76E-02
blpJ	4.64E-01	3.98E-10	1.51E-01	-9.39E-02	6.53E-02	5.85E-02
group_113	4.64E-01	1.25E-12	3.12E-02	-1.47E-01	6.80E-02	8.77E-02
group_3055	4.63E-01	2.83E-01	6.02E-01	1.36E-02	2.61E-02	2.13E-02
group_2553	4.63E-01	2.83E-01	7.13E-01	3.89E-02	1.06E-01	1.50E-02
group_2625	4.61E-01	1.58E-02	5.55E-01	2.00E-02	3.38E-02	2.41E-02
group_1735	4.59E-01	3.18E-01	8.46E-01	6.21E-03	3.21E-02	7.90E-03
group_1795	4.58E-01	5.18E-03	5.04E-01	-4.63E-02	6.94E-02	2.72E-02
group_2232	4.56E-01	1.20E-02	5.06E-01	-3.89E-02	5.84E-02	2.71E-02
group_2525	4.51E-01	2.39E-01	6.78E-01	4.16E-02	1.00E-01	1.70E-02
group_2141	4.51E-01	2.39E-01	6.78E-01	4.16E-02	1.00E-01	1.70E-02
thiF	4.51E-01	2.39E-01	6.78E-01	4.16E-02	1.00E-01	1.70E-02
group_943	4.51E-01	2.39E-01	6.78E-01	4.16E-02	1.00E-01	1.70E-02
group_490	4.51E-01	2.39E-01	6.78E-01	4.16E-02	1.00E-01	1.70E-02
group_71	4.51E-01	2.39E-01	6.78E-01	4.16E-02	1.00E-01	1.70E-02
group_382	4.49E-01	2.76E-06	4.30E-01	-3.30E-02	4.18E-02	3.22E-02
orfA~~~tnp	4.48E-01	5.89E-05	1.37E-01	3.98E-02	2.67E-02	6.06E-02
group_2838	4.44E-01	7.92E-01	8.27E-01	-5.28E-03	2.41E-02	8.94E-03
efeB	4.44E-01	1.26E-08	4.55E-01	-5.16E-02	6.90E-02	3.05E-02
group_3094	4.39E-01	2.74E-01	8.06E-01	-2.32E-02	9.45E-02	1.00E-02
group_1913	4.39E-01	3.56E-01	5.54E-02	4.80E-02	2.50E-02	7.80E-02
group_1806	4.39E-01	3.30E-02	8.51E-02	1.50E-01	8.71E-02	7.02E-02
group_1959	4.34E-01	9.16E-03	3.64E-01	2.36E-02	2.60E-02	3.71E-02
tnp~~~orfA	4.31E-01	3.08E-06	9.72E-01	-8.90E-04	2.53E-02	1.44E-03
group_1949	4.28E-01	1.49E-07	3.84E-01	-4.36E-02	5.01E-02	3.55E-02
phtB~~~phpA~~~phtD	4.28E-01	3.20E-01	3.19E-01	2.04E-02	2.04E-02	4.07E-02
group_1568	4.26E-01	9.28E-01	7.58E-01	2.70E-02	8.76E-02	1.26E-02
group_2394	4.25E-01	2.39E-01	6.14E-01	-1.18E-02	2.34E-02	2.06E-02
group_1764	4.25E-01	3.65E-04	9.13E-01	5.38E-03	4.91E-02	4.47E-03
gtfB	4.23E-01	1.40E-03	2.57E-01	-7.68E-02	6.77E-02	4.62E-02
secA~~~secA2	4.23E-01	1.40E-03	2.57E-01	-7.68E-02	6.77E-02	4.62E-02
gtfA	4.23E-01	1.40E-03	2.57E-01	-7.68E-02	6.77E-02	4.62E-02
group_364	4.23E-01	1.40E-03	2.57E-01	-7.68E-02	6.77E-02	4.62E-02
group_1730	4.21E-01	1.73E-03	2.99E-01	-6.84E-02	6.58E-02	4.24E-02
group_583	4.20E-01	8.59E-12	3.09E-02	-9.51E-02	4.40E-02	8.79E-02
group_3067	4.16E-01	7.64E-01	9.95E-01	1.70E-04	2.53E-02	2.74E-04
group_2045	4.16E-01	5.20E-01	5.34E-01	-1.47E-02	2.36E-02	2.54E-02
group_1852	4.15E-01	3.80E-01	5.55E-01	-1.50E-02	2.54E-02	2.41E-02
group_1810	4.11E-01	9.76E-08	9.83E-01	-1.31E-03	6.03E-02	8.89E-04
group_366	4.11E-01	5.07E-09	2.81E-01	-6.89E-02	6.39E-02	4.39E-02
group_2865	4.10E-01	1.22E-08	3.59E-01	2.72E-02	2.96E-02	3.74E-02
blpZ	4.03E-01	9.45E-02	3.25E-01	-4.27E-02	4.34E-02	4.01E-02
gph	4.03E-01	3.50E-02	9.09E-02	-4.48E-02	2.65E-02	6.89E-02
comX1	4.00E-01	9.28E-01	3.48E-01	1.95E-02	2.08E-02	3.83E-02
group_487	4.00E-01	5.82E-08	9.75E-01	-9.85E-04	3.19E-02	1.26E-03
ptsN~~~degV	3.98E-01	5.08E-01	3.47E-01	2.50E-02	2.66E-02	3.83E-02
group_740	3.98E-01	6.70E-06	5.51E-02	-6.12E-02	3.18E-02	7.82E-02
ascB	3.96E-01	2.84E-08	5.96E-01	-3.11E-02	5.86E-02	2.17E-02
group_360	3.96E-01	4.23E-02	3.69E-01	-3.99E-02	4.43E-02	3.66E-02
group_2696	3.93E-01	8.57E-02	5.01E-01	1.72E-02	2.56E-02	2.75E-02
group_2692	3.93E-01	8.32E-02	2.79E-01	-2.50E-02	2.30E-02	4.42E-02
group_2624	3.93E-01	7.35E-01	2.36E-01	3.10E-02	2.62E-02	4.83E-02
group_2828	3.91E-01	1.27E-03	5.08E-01	-3.88E-02	5.86E-02	2.70E-02
group_2333	3.90E-01	1.35E-02	4.04E-01	2.02E-02	2.42E-02	3.40E-02
group_431	3.86E-01	4.55E-02	2.65E-01	-6.37E-02	5.71E-02	4.55E-02
group_2272	3.85E-01	1.60E-17	9.77E-01	1.08E-03	3.82E-02	1.15E-03
cbpJ~~~cbpC	3.85E-01	2.92E-03	1.35E-01	-7.92E-02	5.29E-02	6.09E-02
group_1927	3.83E-01	3.56E-03	8.83E-01	-4.04E-03	2.73E-02	6.03E-03
group_2210	3.81E-01	1.86E-02	6.76E-01	1.71E-02	4.08E-02	1.71E-02
group_3051	3.71E-01	1.74E-01	1.98E-02	5.35E-02	2.29E-02	9.49E-02
hsdM	3.71E-01	1.74E-01	2.74E-01	-2.38E-02	2.17E-02	4.46E-02
group_1682	3.71E-01	2.68E-03	2.71E-01	-2.78E-02	2.53E-02	4.49E-02
group_1385	3.71E-01	6.49E-21	1.34E-01	1.09E-01	7.27E-02	6.11E-02
group_1173	3.71E-01	2.98E-06	1.02E-02	2.30E-01	8.92E-02	1.05E-01
group_3048	3.70E-01	9.78E-01	5.69E-01	-1.21E-02	2.13E-02	2.33E-02
group_3018	3.68E-01	2.94E-02	2.20E-01	-7.67E-02	6.24E-02	5.00E-02
group_1475	3.68E-01	2.62E-07	9.02E-01	-7.34E-03	5.98E-02	5.01E-03
group_2664	3.63E-01	6.80E-01	5.46E-02	5.72E-02	2.97E-02	7.83E-02
group_3112	3.62E-01	5.96E-01	2.88E-01	5.86E-02	5.51E-02	4.34E-02
ntpF	3.62E-01	5.96E-01	2.88E-01	5.86E-02	5.51E-02	4.34E-02
group_2527	3.62E-01	8.59E-03	9.25E-02	-4.39E-02	2.61E-02	6.86E-02
ntpC	3.62E-01	5.96E-01	2.88E-01	5.86E-02	5.51E-02	4.34E-02
ntpI	3.62E-01	5.96E-01	2.88E-01	5.86E-02	5.51E-02	4.34E-02
group_1675	3.62E-01	5.96E-01	2.88E-01	5.86E-02	5.51E-02	4.34E-02
group_1585	3.62E-01	5.96E-01	2.88E-01	5.86E-02	5.51E-02	4.34E-02
group_1429	3.62E-01	5.96E-01	2.88E-01	5.86E-02	5.51E-02	4.34E-02
atpA	3.62E-01	5.96E-01	2.88E-01	5.86E-02	5.51E-02	4.34E-02
putP	3.62E-01	5.96E-01	2.88E-01	5.86E-02	5.51E-02	4.34E-02
group_400	3.62E-01	5.96E-01	2.88E-01	5.86E-02	5.51E-02	4.34E-02
dinB	3.62E-01	1.42E-02	9.77E-01	-6.90E-04	2.35E-02	1.20E-03
group_279	3.62E-01	5.96E-01	2.88E-01	5.86E-02	5.51E-02	4.34E-02
atpD	3.62E-01	5.96E-01	2.88E-01	5.86E-02	5.51E-02	4.34E-02
nanQ	3.60E-01	5.52E-01	2.54E-01	6.31E-02	5.53E-02	4.65E-02
group_1055	3.60E-01	5.52E-01	2.54E-01	6.31E-02	5.53E-02	4.65E-02
nanH	3.60E-01	5.52E-01	2.54E-01	6.31E-02	5.53E-02	4.65E-02
blpM~~~blpO~~~blpU~~~blpK	3.58E-01	7.57E-01	5.50E-01	-3.31E-02	5.54E-02	2.44E-02
lanC~~~sPS1	3.58E-01	1.04E-10	9.11E-01	-7.71E-03	6.86E-02	4.58E-03
group_2357	3.57E-01	2.00E-15	3.76E-01	6.42E-02	7.26E-02	3.61E-02
group_481	3.55E-01	3.95E-11	9.82E-01	1.71E-03	7.51E-02	9.28E-04
group_875	3.53E-01	4.47E-03	2.64E-01	7.74E-02	6.93E-02	4.55E-02
nanE1	3.52E-01	6.92E-01	2.30E-01	6.69E-02	5.57E-02	4.89E-02
ptrB	3.50E-01	1.24E-09	7.85E-02	-7.66E-02	4.35E-02	7.17E-02
group_2193	3.48E-01	4.62E-03	1.20E-01	7.72E-02	4.96E-02	6.34E-02
group_2155	3.48E-01	1.32E-02	2.55E-01	-6.93E-02	6.08E-02	4.64E-02
rpiR	3.48E-01	9.99E-01	4.19E-01	4.18E-02	5.17E-02	3.30E-02
group_520	3.48E-01	2.14E-02	5.02E-01	-4.28E-02	6.37E-02	2.74E-02
glyE	3.47E-01	1.57E-02	3.86E-01	-5.37E-02	6.19E-02	3.53E-02
gtf3	3.47E-01	1.57E-02	3.86E-01	-5.37E-02	6.19E-02	3.53E-02
glyD	3.47E-01	1.57E-02	3.86E-01	-5.37E-02	6.19E-02	3.53E-02
group_1765	3.47E-01	1.57E-02	3.86E-01	-5.37E-02	6.19E-02	3.53E-02
group_1503	3.47E-01	1.57E-02	3.86E-01	-5.37E-02	6.19E-02	3.53E-02
asp1	3.47E-01	1.57E-02	3.86E-01	-5.37E-02	6.19E-02	3.53E-02
glyG	3.43E-01	2.21E-02	5.35E-01	-3.81E-02	6.14E-02	2.53E-02
group_513	3.43E-01	1.61E-01	6.58E-02	6.56E-02	3.56E-02	7.50E-02
glyF	3.43E-01	2.21E-02	5.35E-01	-3.81E-02	6.14E-02	2.53E-02
group_2776	3.42E-01	2.89E-10	7.87E-01	2.35E-02	8.70E-02	1.10E-02
group_1945	3.42E-01	2.46E-01	7.85E-01	-1.63E-02	5.97E-02	1.11E-02
group_1643	3.42E-01	1.84E-01	8.96E-01	1.07E-02	8.20E-02	5.34E-03
group_923	3.38E-01	4.94E-03	8.50E-01	1.96E-02	1.04E-01	7.72E-03
group_877	3.38E-01	8.47E-03	3.94E-01	-5.28E-02	6.18E-02	3.48E-02
group_1936	3.35E-01	8.80E-05	5.62E-01	5.84E-02	1.01E-01	2.37E-02
group_2879	3.33E-01	3.78E-14	1.49E-02	1.65E-01	6.77E-02	9.91E-02
group_2148	3.28E-01	1.02E-13	5.50E-01	5.96E-02	9.97E-02	2.44E-02
dcm	3.28E-01	1.02E-13	5.50E-01	5.96E-02	9.97E-02	2.44E-02
group_539	3.28E-01	5.24E-01	7.59E-01	1.78E-02	5.80E-02	1.25E-02
group_1655	3.27E-01	4.52E-01	3.84E-01	-5.22E-02	5.99E-02	3.55E-02
group_1654	3.27E-01	4.52E-01	3.84E-01	-5.22E-02	5.99E-02	3.55E-02
group_240	3.27E-01	4.52E-01	3.84E-01	-5.22E-02	5.99E-02	3.55E-02
group_2996	3.25E-01	8.84E-01	3.63E-01	-5.41E-02	5.95E-02	3.71E-02
group_1963	3.25E-01	8.84E-01	3.63E-01	-5.41E-02	5.95E-02	3.71E-02
group_1920	3.25E-01	2.65E-01	2.33E-01	-9.82E-02	8.22E-02	4.87E-02
group_1428	3.25E-01	8.84E-01	3.63E-01	-5.41E-02	5.95E-02	3.71E-02
group_1286	3.25E-01	8.84E-01	3.63E-01	-5.41E-02	5.95E-02	3.71E-02
group_2397	3.23E-01	2.36E-02	6.37E-01	-1.14E-02	2.42E-02	1.92E-02
group_1739	3.22E-01	1.04E-06	8.80E-01	-4.51E-03	2.99E-02	6.14E-03
lanC~~~lanM~~~sleM2	3.22E-01	1.41E-05	3.19E-01	-9.21E-02	9.22E-02	4.07E-02
group_2767	3.20E-01	3.04E-01	6.06E-01	2.15E-02	4.17E-02	2.11E-02
group_2646	3.20E-01	6.77E-01	8.06E-01	-1.61E-02	6.57E-02	1.00E-02
group_1742	3.20E-01	3.30E-13	5.14E-01	3.10E-02	4.75E-02	2.66E-02
sleG	3.20E-01	1.86E-05	3.22E-01	-1.00E-01	1.01E-01	4.04E-02
group_1231	3.20E-01	1.86E-05	3.22E-01	-1.00E-01	1.01E-01	4.04E-02
group_516	3.20E-01	1.86E-05	3.22E-01	-1.00E-01	1.01E-01	4.04E-02
group_244	3.20E-01	1.86E-05	3.22E-01	-1.00E-01	1.01E-01	4.04E-02
group_1073	3.18E-01	1.65E-01	9.59E-01	-1.35E-03	2.61E-02	2.12E-03
group_3078	3.17E-01	7.24E-01	3.90E-01	-5.15E-02	5.98E-02	3.51E-02
group_3073	3.17E-01	7.24E-01	3.90E-01	-5.15E-02	5.98E-02	3.51E-02
group_1576	3.17E-01	6.75E-03	6.55E-01	1.91E-02	4.27E-02	1.83E-02
group_1023	3.17E-01	7.24E-01	3.90E-01	-5.15E-02	5.98E-02	3.51E-02
group_239	3.17E-01	7.24E-01	3.90E-01	-5.15E-02	5.98E-02	3.51E-02
group_2261	3.15E-01	7.97E-01	1.66E-01	-3.54E-02	2.55E-02	5.65E-02
group_3070	3.13E-01	7.45E-01	1.73E-01	-3.10E-02	2.28E-02	5.55E-02
group_2536	3.13E-01	4.17E-02	8.12E-01	6.21E-03	2.61E-02	9.72E-03
group_3031	3.10E-01	9.22E-01	2.78E-01	8.37E-02	7.71E-02	4.43E-02
group_1941	3.08E-01	1.71E-08	6.33E-02	4.78E-02	2.57E-02	7.57E-02
group_2117	3.07E-01	2.49E-02	3.62E-02	-1.14E-01	5.41E-02	8.53E-02
adk	3.07E-01	7.13E-03	7.98E-01	1.42E-02	5.57E-02	1.04E-02
aliD	3.05E-01	4.26E-01	4.83E-01	4.14E-02	5.89E-02	2.87E-02
group_2530	3.05E-01	5.40E-01	3.73E-01	-6.19E-02	6.94E-02	3.63E-02
tkt	3.03E-01	7.08E-16	9.07E-01	-8.71E-03	7.49E-02	4.74E-03
group_3076	3.02E-01	3.64E-16	9.73E-01	2.62E-03	7.80E-02	1.37E-03
group_2059	3.02E-01	1.16E-17	2.83E-01	-5.89E-02	5.48E-02	4.38E-02
frwC	3.02E-01	3.64E-16	9.73E-01	2.62E-03	7.80E-02	1.37E-03
group_1072	3.02E-01	1.25E-02	4.92E-01	1.88E-02	2.74E-02	2.80E-02
alsE	3.02E-01	3.64E-16	9.73E-01	2.62E-03	7.80E-02	1.37E-03
group_1002	3.02E-01	5.08E-01	7.44E-01	1.27E-02	3.90E-02	1.33E-02
group_975	3.02E-01	2.58E-06	3.74E-01	-3.38E-02	3.80E-02	3.63E-02
frwB	3.02E-01	3.64E-16	9.73E-01	2.62E-03	7.80E-02	1.37E-03
group_803	3.02E-01	3.64E-16	9.73E-01	2.62E-03	7.80E-02	1.37E-03
group_774	3.02E-01	8.24E-03	8.56E-01	-1.65E-02	9.06E-02	7.40E-03
ptsN	3.02E-01	3.64E-16	9.73E-01	2.62E-03	7.80E-02	1.37E-03
group_2790	3.00E-01	2.51E-01	6.79E-01	-9.80E-03	2.37E-02	1.69E-02
group_3047	2.97E-01	1.66E-01	8.52E-01	-1.16E-02	6.25E-02	7.60E-03
group_2049	2.97E-01	2.31E-01	4.82E-01	-5.12E-02	7.28E-02	2.87E-02
group_2818	2.94E-01	2.47E-01	7.84E-01	6.75E-03	2.46E-02	1.12E-02
clpA~~~tnp~~~tra8	2.92E-01	6.56E-04	8.67E-01	-4.29E-03	2.56E-02	6.83E-03
wrbA	2.90E-01	4.43E-05	6.33E-01	3.51E-02	7.35E-02	1.95E-02
group_2720	2.90E-01	4.43E-05	6.33E-01	3.51E-02	7.35E-02	1.95E-02
group_2604	2.90E-01	9.99E-01	8.96E-01	-2.80E-03	2.15E-02	5.32E-03
pneA1	2.90E-01	4.43E-05	6.33E-01	3.51E-02	7.35E-02	1.95E-02
pneA2	2.90E-01	4.43E-05	6.33E-01	3.51E-02	7.35E-02	1.95E-02
lanM~~~lcnDR2	2.90E-01	4.43E-05	6.33E-01	3.51E-02	7.35E-02	1.95E-02
sunT	2.90E-01	4.43E-05	6.33E-01	3.51E-02	7.35E-02	1.95E-02
aprE	2.90E-01	4.43E-05	6.33E-01	3.51E-02	7.35E-02	1.95E-02
group_2760	2.89E-01	1.04E-03	6.76E-01	4.11E-02	9.81E-02	1.71E-02
group_2709	2.89E-01	1.04E-03	6.76E-01	4.11E-02	9.81E-02	1.71E-02
group_2629	2.89E-01	1.75E-09	2.36E-01	3.66E-02	3.08E-02	4.83E-02
group_1691	2.89E-01	5.27E-04	1.25E-01	1.19E-01	7.74E-02	6.25E-02
group_1393	2.89E-01	7.55E-03	1.72E-02	-1.45E-01	6.06E-02	9.70E-02
tnp~~~insK~~~orfB	2.87E-01	8.91E-01	3.15E-01	2.39E-02	2.38E-02	4.10E-02
group_2061	2.87E-01	6.04E-03	1.77E-01	-8.49E-02	6.28E-02	5.51E-02
group_976	2.87E-01	1.30E-03	3.35E-02	-9.38E-02	4.40E-02	8.66E-02
group_2774	2.85E-01	3.41E-01	4.45E-01	2.24E-02	2.93E-02	3.12E-02
group_2582	2.85E-01	9.69E-02	3.50E-01	7.62E-02	8.15E-02	3.81E-02
group_2562	2.85E-01	9.69E-02	3.50E-01	7.62E-02	8.15E-02	3.81E-02
group_3034	2.84E-01	3.97E-09	3.62E-01	7.64E-02	8.36E-02	3.72E-02
tnpC	2.84E-01	2.23E-01	6.55E-01	1.57E-02	3.52E-02	1.82E-02
dpnA	2.84E-01	4.72E-06	4.74E-01	-7.76E-02	1.08E-01	2.92E-02
group_304	2.84E-01	7.50E-02	3.78E-01	7.41E-02	8.39E-02	3.60E-02
dpnB	2.84E-01	4.72E-06	4.74E-01	-7.76E-02	1.08E-01	2.92E-02
dpnM	2.84E-01	4.72E-06	4.74E-01	-7.76E-02	1.08E-01	2.92E-02
group_2791	2.82E-01	3.35E-01	1.56E-01	3.24E-02	2.28E-02	5.78E-02
group_2548	2.79E-01	1.14E-01	2.99E-01	-3.50E-02	3.36E-02	4.24E-02
group_2626	2.77E-01	5.87E-02	2.41E-01	3.21E-02	2.73E-02	4.79E-02
group_3026	2.75E-01	2.64E-04	5.29E-01	3.35E-02	5.31E-02	2.57E-02
group_2929	2.75E-01	6.82E-02	2.95E-01	-2.75E-02	2.63E-02	4.27E-02
group_2689	2.74E-01	4.30E-02	3.02E-01	-3.06E-02	2.96E-02	4.21E-02
group_1987	2.74E-01	2.99E-03	7.59E-01	-8.09E-03	2.64E-02	1.25E-02
group_3072	2.72E-01	3.39E-04	7.85E-01	8.39E-03	3.08E-02	1.11E-02
group_2954	2.72E-01	8.38E-01	9.49E-01	1.93E-03	3.00E-02	2.63E-03
queF~~~yaaA	2.72E-01	6.94E-01	6.33E-01	-1.20E-02	2.51E-02	1.95E-02
tnp~~~tra8	2.70E-01	9.32E-01	3.30E-01	2.31E-02	2.37E-02	3.97E-02
group_606	2.70E-01	4.63E-04	9.98E-01	-2.24E-04	9.35E-02	9.78E-05
group_2976	2.67E-01	5.43E-01	6.44E-01	-2.81E-02	6.08E-02	1.89E-02
group_1634	2.65E-01	4.64E-02	9.44E-01	-4.54E-03	6.47E-02	2.86E-03
group_2347	2.64E-01	3.65E-02	3.45E-01	3.32E-02	3.52E-02	3.85E-02
group_2853	2.59E-01	1.11E-03	8.14E-01	-7.74E-03	3.29E-02	9.60E-03
group_2889	2.57E-01	6.41E-01	5.68E-01	2.43E-02	4.25E-02	2.33E-02
group_848	2.57E-01	4.45E-02	6.41E-01	2.83E-02	6.07E-02	1.90E-02
xerA	2.57E-01	6.92E-02	9.23E-01	-2.92E-03	3.01E-02	3.96E-03
group_2541	2.55E-01	3.14E-01	7.86E-01	-2.04E-02	7.51E-02	1.11E-02
group_2502	2.55E-01	3.14E-01	7.86E-01	-2.04E-02	7.51E-02	1.11E-02
group_2345	2.55E-01	3.14E-01	7.86E-01	-2.04E-02	7.51E-02	1.11E-02
group_2127	2.55E-01	1.83E-02	4.54E-01	-2.53E-02	3.38E-02	3.05E-02
group_1574	2.55E-01	3.14E-01	7.86E-01	-2.04E-02	7.51E-02	1.11E-02
group_1149	2.55E-01	8.82E-04	1.34E-01	8.66E-02	5.77E-02	6.11E-02
hlyD	2.55E-01	2.89E-06	3.10E-01	-6.65E-02	6.54E-02	4.15E-02
group_478	2.55E-01	2.89E-06	3.10E-01	-6.65E-02	6.54E-02	4.15E-02
group_386	2.55E-01	2.89E-06	3.10E-01	-6.65E-02	6.54E-02	4.15E-02
group_2833	2.54E-01	3.17E-01	5.66E-01	1.42E-02	2.47E-02	2.34E-02
group_699	2.52E-01	1.30E-05	9.76E-01	3.10E-03	1.04E-01	1.21E-03
group_2390	2.50E-01	4.26E-01	6.44E-01	-1.26E-02	2.73E-02	1.89E-02
group_1661	2.50E-01	1.05E-06	8.00E-01	7.45E-03	2.94E-02	1.03E-02
group_1614	2.50E-01	1.73E-05	9.71E-03	-1.07E-01	4.12E-02	1.05E-01
yjbJ	2.50E-01	8.84E-04	5.61E-01	-3.45E-02	5.93E-02	2.37E-02
group_2679	2.49E-01	1.07E-01	3.66E-01	-2.46E-02	2.72E-02	3.69E-02
group_1814	2.49E-01	1.05E-07	4.99E-01	-2.77E-02	4.08E-02	2.76E-02
group_1363	2.49E-01	4.94E-19	3.84E-01	-5.18E-02	5.95E-02	3.55E-02
argH	2.49E-01	9.44E-06	3.27E-01	-7.53E-02	7.69E-02	4.00E-02
group_725	2.49E-01	3.66E-04	9.39E-01	5.78E-03	7.57E-02	3.12E-03
group_2607	2.47E-01	4.31E-02	8.90E-01	1.21E-02	8.73E-02	5.66E-03
group_264	2.47E-01	2.96E-01	9.99E-01	-6.67E-05	3.58E-02	7.60E-05
queH	2.47E-01	1.14E-03	2.27E-01	-7.72E-02	6.39E-02	4.92E-02
group_3123	2.45E-01	7.87E-02	7.23E-01	-2.55E-02	7.18E-02	1.45E-02
group_3122	2.45E-01	7.87E-02	7.23E-01	-2.55E-02	7.18E-02	1.45E-02
group_3022	2.45E-01	1.08E-02	3.13E-01	6.76E-02	6.69E-02	4.12E-02
group_984	2.45E-01	7.87E-02	7.23E-01	-2.55E-02	7.18E-02	1.45E-02
group_654	2.45E-01	7.87E-02	7.23E-01	-2.55E-02	7.18E-02	1.45E-02
group_3079	2.44E-01	7.95E-09	1.13E-01	1.29E-01	8.15E-02	6.45E-02
group_2909	2.44E-01	7.95E-09	1.13E-01	1.29E-01	8.15E-02	6.45E-02
group_2837	2.44E-01	9.95E-02	3.97E-01	7.51E-02	8.87E-02	3.45E-02
group_2140	2.44E-01	2.53E-02	5.57E-01	-5.02E-02	8.54E-02	2.40E-02
group_1781	2.44E-01	7.95E-09	1.13E-01	1.29E-01	8.15E-02	6.45E-02
group_1113	2.44E-01	7.95E-09	1.13E-01	1.29E-01	8.15E-02	6.45E-02
hsdS	2.44E-01	2.27E-02	2.40E-01	-3.17E-02	2.69E-02	4.79E-02
group_435	2.44E-01	7.95E-09	1.13E-01	1.29E-01	8.15E-02	6.45E-02
group_434	2.44E-01	7.95E-09	1.13E-01	1.29E-01	8.15E-02	6.45E-02
yjzC	2.44E-01	2.53E-02	5.57E-01	-5.02E-02	8.54E-02	2.40E-02
group_119	2.44E-01	7.95E-09	1.13E-01	1.29E-01	8.15E-02	6.45E-02
group_3033	2.42E-01	1.20E-02	9.83E-01	-1.27E-03	6.09E-02	8.52E-04
group_2721	2.42E-01	7.28E-01	2.22E-01	3.22E-02	2.64E-02	4.98E-02
group_1017	2.42E-01	3.03E-01	3.06E-01	3.05E-02	2.98E-02	4.17E-02
insK~~~orfA~~~tnp	2.40E-01	2.26E-01	6.41E-01	1.21E-02	2.60E-02	1.90E-02
group_2968	2.39E-01	7.58E-03	7.98E-01	1.83E-02	7.16E-02	1.04E-02
group_2923	2.37E-01	1.07E-02	8.35E-01	1.46E-02	6.99E-02	8.49E-03
group_2875	2.37E-01	1.07E-02	8.35E-01	1.46E-02	6.99E-02	8.49E-03
group_1674	2.37E-01	1.07E-02	8.35E-01	1.46E-02	6.99E-02	8.49E-03
group_2457	2.35E-01	8.78E-04	6.67E-01	2.85E-02	6.62E-02	1.76E-02
group_1304	2.35E-01	2.54E-02	3.44E-01	8.97E-02	9.48E-02	3.86E-02
group_390	2.35E-01	1.50E-02	9.89E-01	-1.28E-03	9.58E-02	5.44E-04
group_188	2.35E-01	5.76E-05	7.21E-02	-7.79E-02	4.33E-02	7.33E-02
group_2695	2.34E-01	2.56E-06	6.77E-01	4.03E-02	9.68E-02	1.70E-02
group_1856	2.34E-01	1.37E-02	2.67E-01	6.64E-02	5.98E-02	4.53E-02
group_3030	2.32E-01	9.43E-03	6.60E-01	2.84E-02	6.45E-02	1.80E-02
group_3019	2.32E-01	2.31E-01	4.82E-01	-4.47E-02	6.36E-02	2.87E-02
group_2386	2.32E-01	9.43E-03	8.35E-01	6.20E-03	2.98E-02	8.48E-03
group_2360	2.32E-01	9.43E-03	8.35E-01	6.20E-03	2.98E-02	8.48E-03
group_1867	2.32E-01	9.43E-03	8.35E-01	6.20E-03	2.98E-02	8.48E-03
group_1864	2.32E-01	9.43E-03	8.35E-01	6.20E-03	2.98E-02	8.48E-03
group_1216	2.32E-01	6.87E-04	3.34E-01	2.99E-02	3.10E-02	3.94E-02
group_1024	2.32E-01	6.15E-10	1.39E-01	1.23E-01	8.31E-02	6.04E-02
group_3061	2.31E-01	6.36E-03	6.71E-01	-1.17E-02	2.75E-02	1.74E-02
group_2017	2.31E-01	7.85E-01	7.41E-01	-9.28E-03	2.81E-02	1.35E-02
group_2872	2.29E-01	5.83E-01	9.68E-01	-1.11E-03	2.74E-02	1.64E-03
group_2224	2.29E-01	1.59E-03	3.67E-01	-2.50E-02	2.77E-02	3.68E-02
group_2066	2.29E-01	7.79E-03	9.51E-01	1.84E-03	2.99E-02	2.51E-03
group_2610	2.27E-01	1.07E-05	1.25E-01	-1.22E-01	7.93E-02	6.26E-02
pssD	2.27E-01	1.07E-05	1.25E-01	-1.22E-01	7.93E-02	6.26E-02
group_3054	2.26E-01	2.06E-02	6.38E-01	1.33E-02	2.83E-02	1.92E-02
group_2316	2.26E-01	3.50E-03	7.80E-01	1.81E-02	6.48E-02	1.14E-02
group_2942	2.24E-01	4.64E-02	7.21E-01	-1.26E-02	3.52E-02	1.46E-02
group_567	2.24E-01	2.42E-02	7.20E-01	1.08E-02	3.00E-02	1.46E-02
group_920	2.22E-01	6.71E-04	9.95E-01	-2.08E-04	3.03E-02	2.80E-04
group_136	2.22E-01	6.52E-01	5.62E-01	-1.83E-02	3.16E-02	2.37E-02
group_2716	2.21E-01	1.84E-02	9.71E-01	-1.15E-03	3.20E-02	1.46E-03
group_2652	2.21E-01	1.23E-01	6.16E-01	1.48E-02	2.94E-02	2.04E-02
group_982	2.21E-01	6.81E-05	3.88E-01	5.86E-02	6.79E-02	3.52E-02
group_2805	2.19E-01	1.14E-03	2.50E-01	-3.37E-02	2.93E-02	4.69E-02
group_2160	2.19E-01	8.23E-03	3.75E-01	7.59E-02	8.54E-02	3.62E-02
group_1753	2.19E-01	1.14E-03	6.15E-01	-4.48E-02	8.89E-02	2.05E-02
group_1390	2.19E-01	1.42E-02	7.37E-01	9.94E-03	2.96E-02	1.37E-02
group_1027	2.19E-01	1.14E-03	9.03E-01	5.07E-03	4.15E-02	4.98E-03
group_517	2.19E-01	3.61E-07	6.94E-01	3.66E-02	9.28E-02	1.61E-02
group_329	2.19E-01	6.89E-01	5.36E-01	1.83E-02	2.96E-02	2.53E-02
group_3024	2.17E-01	4.95E-01	5.76E-01	4.43E-02	7.93E-02	2.28E-02
group_1906	2.16E-01	7.91E-01	5.39E-01	-2.41E-02	3.92E-02	2.51E-02
group_706	2.16E-01	2.07E-02	8.14E-01	7.38E-03	3.13E-02	9.63E-03
group_103	2.16E-01	8.41E-04	8.36E-01	2.16E-02	1.04E-01	8.46E-03
group_2645	2.14E-01	2.97E-01	8.61E-02	4.79E-02	2.79E-02	6.99E-02
group_2545	2.14E-01	2.48E-02	7.61E-01	8.92E-03	2.93E-02	1.24E-02
group_3069	2.12E-01	1.83E-02	7.51E-01	-3.62E-02	1.14E-01	1.30E-02
group_2800	2.12E-01	2.50E-05	2.35E-01	4.60E-02	3.87E-02	4.84E-02
group_2297	2.12E-01	1.35E-03	9.43E-01	-5.33E-03	7.46E-02	2.91E-03
macB	2.12E-01	1.83E-02	7.51E-01	-3.62E-02	1.14E-01	1.30E-02
group_1181	2.12E-01	1.83E-02	7.51E-01	-3.62E-02	1.14E-01	1.30E-02
group_795	2.12E-01	1.83E-02	7.51E-01	-3.62E-02	1.14E-01	1.30E-02
srtC3	2.12E-01	1.25E-35	2.36E-01	1.13E-01	9.48E-02	4.84E-02
group_3025	2.11E-01	1.58E-01	3.26E-01	7.92E-02	8.05E-02	4.01E-02
group_2856	2.11E-01	3.88E-01	7.21E-01	9.60E-03	2.69E-02	1.46E-02
group_2458	2.11E-01	1.18E-02	3.45E-02	-8.62E-02	4.07E-02	8.61E-02
spaA~~~clfA	2.11E-01	3.02E-36	1.29E-01	1.58E-01	1.04E-01	6.18E-02
srtA~~~srtC1	2.11E-01	3.02E-36	1.29E-01	1.58E-01	1.04E-01	6.18E-02
group_861	2.11E-01	5.11E-01	5.63E-01	8.00E-02	1.38E-01	2.36E-02
group_851	2.11E-01	2.02E-01	2.59E-01	-1.31E-01	1.16E-01	4.60E-02
group_522	2.11E-01	3.02E-36	1.29E-01	1.58E-01	1.04E-01	6.18E-02
rlrA	2.11E-01	3.02E-36	1.29E-01	1.58E-01	1.04E-01	6.18E-02
clfA~~~rrgC	2.11E-01	3.02E-36	1.29E-01	1.58E-01	1.04E-01	6.18E-02
dnaC	2.09E-01	6.79E-02	4.97E-01	2.09E-02	3.08E-02	2.77E-02
group_1683	2.09E-01	2.15E-03	9.16E-01	7.31E-03	6.93E-02	4.30E-03
cps2T	2.09E-01	4.03E-05	6.39E-01	3.91E-02	8.34E-02	1.91E-02
group_134	2.09E-01	2.03E-02	5.95E-01	-4.99E-02	9.39E-02	2.17E-02
group_2642	2.07E-01	1.81E-01	9.64E-02	-4.85E-02	2.91E-02	6.78E-02
group_2387	2.07E-01	2.89E-04	8.05E-01	-1.58E-02	6.40E-02	1.01E-02
srtC2	2.07E-01	3.19E-35	4.78E-01	6.51E-02	9.17E-02	2.89E-02
group_1474	2.07E-01	2.47E-01	8.92E-01	1.11E-02	8.14E-02	5.56E-03
group_2966	2.06E-01	5.88E-02	4.97E-01	-2.01E-02	2.95E-02	2.77E-02
group_2951	2.06E-01	8.45E-01	2.80E-01	3.05E-02	2.82E-02	4.41E-02
group_2700	2.06E-01	6.45E-03	6.89E-01	4.27E-02	1.07E-01	1.63E-02
group_2124	2.06E-01	3.59E-02	5.21E-01	3.14E-02	4.89E-02	2.62E-02
group_2992	2.04E-01	4.81E-04	6.89E-01	5.06E-02	1.27E-01	1.63E-02
group_2852	2.04E-01	7.23E-01	9.18E-02	-1.41E-01	8.36E-02	6.87E-02
group_2786	2.04E-01	3.68E-01	6.61E-01	1.21E-02	2.76E-02	1.79E-02
group_2440	2.04E-01	4.81E-04	7.18E-01	4.63E-02	1.28E-01	1.47E-02
group_564	2.04E-01	7.23E-01	9.18E-02	-1.41E-01	8.36E-02	6.87E-02
group_260	2.04E-01	7.23E-01	9.18E-02	-1.41E-01	8.36E-02	6.87E-02
group_2919	2.02E-01	2.07E-03	3.19E-01	9.40E-02	9.43E-02	4.06E-02
group_2495	2.02E-01	1.25E-01	5.03E-01	4.83E-02	7.21E-02	2.73E-02
fbpC	2.02E-01	1.41E-17	6.22E-02	1.48E-01	7.92E-02	7.60E-02
group_2142	2.02E-01	1.41E-17	6.22E-02	1.48E-01	7.92E-02	7.60E-02
group_1449	2.02E-01	1.41E-17	6.22E-02	1.48E-01	7.92E-02	7.60E-02
group_952	2.02E-01	1.41E-17	6.22E-02	1.48E-01	7.92E-02	7.60E-02
group_903	2.02E-01	1.41E-17	6.22E-02	1.48E-01	7.92E-02	7.60E-02
aac6	2.02E-01	6.77E-07	8.41E-01	2.26E-02	1.13E-01	8.19E-03
group_361	2.02E-01	7.82E-01	1.57E-01	-1.11E-01	7.86E-02	5.78E-02
group_193	2.02E-01	1.41E-17	6.22E-02	1.48E-01	7.92E-02	7.60E-02
lacI	2.02E-01	1.41E-17	6.22E-02	1.48E-01	7.92E-02	7.60E-02
group_181	2.02E-01	4.40E-01	8.29E-01	-2.19E-02	1.01E-01	8.84E-03
group_3037	2.01E-01	5.97E-02	9.89E-01	-8.55E-04	6.09E-02	5.73E-04
group_2867	2.01E-01	3.11E-03	3.48E-01	8.20E-02	8.74E-02	3.83E-02
group_2751	2.01E-01	6.02E-03	4.13E-01	-2.73E-02	3.34E-02	3.34E-02
group_2667	2.01E-01	1.59E-04	6.64E-01	-1.23E-02	2.84E-02	1.77E-02
group_2811	1.99E-01	2.64E-11	8.36E-01	-1.15E-02	5.53E-02	8.46E-03
group_2784	1.99E-01	4.67E-02	9.87E-01	5.10E-04	3.08E-02	6.74E-04
group_1488	1.99E-01	1.10E-01	2.74E-01	-3.12E-02	2.85E-02	4.46E-02
group_2965	1.97E-01	1.50E-01	9.14E-01	-8.80E-03	8.12E-02	4.42E-03
group_1456	1.97E-01	1.89E-01	3.11E-01	5.16E-02	5.08E-02	4.14E-02
group_1239	1.97E-01	8.23E-02	8.66E-01	5.25E-03	3.11E-02	6.89E-03
group_471	1.97E-01	7.98E-01	6.95E-01	4.81E-02	1.23E-01	1.60E-02
group_3046	1.96E-01	3.29E-03	4.48E-01	-3.14E-02	4.13E-02	3.09E-02
group_2485	1.96E-01	8.04E-01	8.90E-01	-7.63E-03	5.53E-02	5.62E-03
group_2279	1.96E-01	1.28E-01	1.79E-01	1.30E-01	9.67E-02	5.48E-02
group_2747	1.94E-01	1.08E-01	1.61E-01	3.92E-02	2.79E-02	5.72E-02
pncT	1.94E-01	5.25E-08	3.27E-02	2.07E-01	9.67E-02	8.70E-02
group_1506	1.94E-01	5.25E-08	3.27E-02	2.07E-01	9.67E-02	8.70E-02
sleG~~~lagD	1.94E-01	9.83E-04	7.87E-01	-1.16E-02	4.28E-02	1.10E-02
lepB	1.94E-01	8.46E-11	6.45E-01	-3.27E-02	7.09E-02	1.88E-02
group_2056	1.92E-01	5.68E-02	9.51E-01	5.35E-03	8.63E-02	2.53E-03
group_1515	1.92E-01	9.08E-02	4.01E-01	8.01E-02	9.53E-02	3.43E-02
group_346	1.92E-01	1.36E-27	1.10E-02	2.75E-01	1.08E-01	1.03E-01
group_2844	1.91E-01	9.77E-02	5.43E-01	1.76E-02	2.88E-02	2.48E-02
group_2622	1.91E-01	7.57E-02	6.17E-01	-1.84E-02	3.67E-02	2.04E-02
group_2157	1.91E-01	4.39E-03	9.83E-01	2.07E-03	9.50E-02	8.87E-04
group_2036	1.91E-01	6.14E-02	6.37E-01	-1.50E-02	3.17E-02	1.93E-02
group_2680	1.89E-01	6.13E-01	4.82E-01	-2.02E-02	2.88E-02	2.87E-02
group_2606	1.89E-01	1.41E-17	1.56E-02	1.82E-01	7.51E-02	9.85E-02
group_2320	1.89E-01	3.30E-03	9.57E-01	5.61E-03	1.05E-01	2.18E-03
group_2173	1.89E-01	2.59E-02	4.24E-01	8.49E-02	1.06E-01	3.26E-02
group_1407	1.89E-01	3.30E-03	9.57E-01	5.61E-03	1.05E-01	2.18E-03
group_847	1.89E-01	2.19E-02	3.76E-01	7.68E-02	8.68E-02	3.61E-02
group_2412	1.87E-01	2.54E-03	9.92E-01	3.36E-04	3.20E-02	4.29E-04
group_2215	1.87E-01	3.04E-02	3.65E-01	8.44E-02	9.32E-02	3.69E-02
group_2188	1.87E-01	3.04E-02	3.65E-01	8.44E-02	9.32E-02	3.69E-02
group_2111	1.87E-01	3.04E-02	3.65E-01	8.44E-02	9.32E-02	3.69E-02
group_2080	1.87E-01	3.04E-02	3.65E-01	8.44E-02	9.32E-02	3.69E-02
group_2027	1.87E-01	3.04E-02	3.65E-01	8.44E-02	9.32E-02	3.69E-02
group_1816	1.87E-01	3.04E-02	3.65E-01	8.44E-02	9.32E-02	3.69E-02
group_1702	1.87E-01	8.33E-01	3.83E-01	3.55E-02	4.06E-02	3.56E-02
group_1357	1.87E-01	3.04E-02	3.65E-01	8.44E-02	9.32E-02	3.69E-02
group_978	1.87E-01	3.04E-02	3.65E-01	8.44E-02	9.32E-02	3.69E-02
group_754	1.87E-01	3.04E-02	3.65E-01	8.44E-02	9.32E-02	3.69E-02
group_310	1.87E-01	3.04E-02	3.65E-01	8.44E-02	9.32E-02	3.69E-02
group_2698	1.86E-01	3.74E-02	2.69E-01	1.60E-01	1.45E-01	4.50E-02
zmpC	1.86E-01	3.74E-02	2.69E-01	1.60E-01	1.45E-01	4.50E-02
group_2515	1.86E-01	1.52E-01	8.24E-01	-8.65E-03	3.89E-02	9.07E-03
group_2423	1.86E-01	1.52E-01	8.24E-01	-8.65E-03	3.89E-02	9.07E-03
group_2266	1.86E-01	1.52E-01	8.24E-01	-8.65E-03	3.89E-02	9.07E-03
group_1894	1.86E-01	6.04E-01	6.32E-01	8.57E-02	1.79E-01	1.95E-02
wbbJ	1.86E-01	3.74E-02	2.69E-01	1.60E-01	1.45E-01	4.50E-02
pepS~~~tnp	1.84E-01	4.82E-01	9.22E-01	2.92E-03	2.98E-02	4.00E-03
group_2789	1.84E-01	5.63E-16	3.11E-01	-1.16E-01	1.14E-01	4.13E-02
group_1592	1.84E-01	5.63E-16	3.11E-01	-1.16E-01	1.14E-01	4.13E-02
group_1473	1.84E-01	8.26E-10	3.18E-01	-3.97E-02	3.98E-02	4.07E-02
group_1199	1.84E-01	1.75E-01	9.35E-01	-3.11E-03	3.83E-02	3.31E-03
group_2834	1.82E-01	3.99E-01	3.72E-01	5.30E-02	5.93E-02	3.64E-02
group_2755	1.82E-01	2.03E-03	3.20E-01	3.23E-02	3.25E-02	4.06E-02
group_2499	1.82E-01	1.34E-01	8.74E-01	-6.02E-03	3.80E-02	6.47E-03
group_2411	1.82E-01	9.55E-04	1.58E-01	5.64E-02	3.99E-02	5.76E-02
group_2769	1.81E-01	3.25E-01	7.48E-01	2.46E-02	7.64E-02	1.31E-02
group_2350	1.81E-01	3.77E-02	6.77E-01	1.24E-02	2.97E-02	1.70E-02
group_2691	1.79E-01	2.60E-01	5.23E-01	1.86E-02	2.91E-02	2.61E-02
group_37	1.79E-01	3.65E-01	6.89E-01	2.51E-02	6.28E-02	1.63E-02
group_2369	1.77E-01	1.31E-02	9.84E-01	-5.94E-04	2.98E-02	8.13E-04
group_1196	1.77E-01	5.13E-04	9.81E-01	-1.76E-03	7.24E-02	9.90E-04
group_557	1.77E-01	8.74E-02	3.69E-01	-3.71E-02	4.12E-02	3.67E-02
group_3107	1.76E-01	7.81E-11	9.09E-01	1.13E-02	9.87E-02	4.69E-03
group_2759	1.76E-01	1.87E-02	9.06E-01	-3.73E-03	3.15E-02	4.84E-03
group_2669	1.76E-01	3.33E-01	7.65E-01	9.59E-03	3.21E-02	1.22E-02
group_1848	1.76E-01	6.63E-04	9.65E-01	3.28E-03	7.56E-02	1.77E-03
group_1206	1.74E-01	8.54E-04	8.73E-01	1.20E-02	7.51E-02	6.50E-03
zmpD~~~zmpB	1.74E-01	8.25E-01	9.43E-01	-9.97E-03	1.39E-01	2.92E-03
group_370	1.74E-01	8.25E-01	2.29E-01	5.62E-02	4.67E-02	4.90E-02
group_255	1.74E-01	1.82E-01	4.90E-01	-2.33E-02	3.37E-02	2.82E-02
group_2598	1.72E-01	1.14E-17	1.68E-03	2.60E-01	8.23E-02	1.28E-01
group_2595	1.72E-01	1.14E-17	1.68E-03	2.60E-01	8.23E-02	1.28E-01
group_2591	1.72E-01	1.14E-17	1.68E-03	2.60E-01	8.23E-02	1.28E-01
group_2556	1.72E-01	1.14E-17	1.68E-03	2.60E-01	8.23E-02	1.28E-01
blpK~~~blpO	1.72E-01	8.36E-05	4.13E-02	-1.28E-01	6.25E-02	8.31E-02
group_1975	1.72E-01	5.41E-02	9.15E-01	-3.14E-03	2.94E-02	4.37E-03
group_1387	1.72E-01	8.86E-02	2.36E-01	1.77E-01	1.49E-01	4.84E-02
group_2520	1.71E-01	6.03E-03	8.06E-01	8.52E-03	3.47E-02	1.00E-02
group_1453	1.71E-01	4.65E-01	2.48E-01	-3.68E-02	3.18E-02	4.71E-02
group_1425	1.71E-01	2.89E-01	5.72E-01	1.50E-02	2.66E-02	2.30E-02
group_2312	1.69E-01	5.16E-01	8.10E-01	1.62E-02	6.74E-02	9.80E-03
group_1990	1.69E-01	7.61E-02	1.30E-01	-6.45E-02	4.25E-02	6.17E-02
group_3050	1.67E-01	5.76E-01	7.58E-01	-8.95E-03	2.91E-02	1.25E-02
group_2234	1.67E-01	7.82E-21	3.82E-01	4.10E-02	4.69E-02	3.56E-02
mefA	1.67E-01	7.82E-21	3.82E-01	4.10E-02	4.69E-02	3.56E-02
group_1842	1.67E-01	7.82E-21	3.82E-01	4.10E-02	4.69E-02	3.56E-02
msrD~~~rbsA	1.67E-01	7.82E-21	3.82E-01	4.10E-02	4.69E-02	3.56E-02
ubiC	1.67E-01	7.82E-21	3.82E-01	4.10E-02	4.69E-02	3.56E-02
group_3029	1.66E-01	2.30E-06	2.87E-01	1.55E-01	1.45E-01	4.34E-02
group_2938	1.66E-01	3.59E-03	2.55E-01	1.22E-01	1.07E-01	4.64E-02
group_2916	1.66E-01	2.89E-03	4.75E-01	5.86E-02	8.18E-02	2.92E-02
group_2779	1.66E-01	9.73E-01	2.48E-01	-1.31E-01	1.13E-01	4.71E-02
group_2702	1.66E-01	1.64E-01	8.35E-01	-6.10E-03	2.92E-02	8.51E-03
group_2570	1.66E-01	2.46E-21	3.15E-01	4.81E-02	4.79E-02	4.10E-02
group_2454	1.66E-01	1.85E-01	9.42E-01	2.24E-03	3.05E-02	2.99E-03
group_701	1.66E-01	2.46E-21	3.15E-01	4.81E-02	4.79E-02	4.10E-02
group_108	1.66E-01	7.52E-02	3.98E-01	5.52E-02	6.53E-02	3.45E-02
group_2835	1.64E-01	5.42E-03	5.88E-01	5.48E-02	1.01E-01	2.21E-02
group_1943	1.64E-01	1.12E-09	6.68E-01	-4.98E-02	1.16E-01	1.75E-02
group_1800	1.64E-01	1.22E-05	8.25E-01	1.70E-02	7.67E-02	9.02E-03
group_1213	1.64E-01	3.59E-02	8.86E-02	1.88E-01	1.10E-01	6.94E-02
group_892	1.64E-01	1.22E-05	8.25E-01	1.70E-02	7.67E-02	9.02E-03
group_356	1.64E-01	2.00E-02	6.98E-01	-1.19E-02	3.06E-02	1.58E-02
group_2839	1.63E-01	5.83E-01	8.57E-01	-5.33E-03	2.96E-02	7.35E-03
group_1423	1.63E-01	7.04E-08	5.87E-01	-5.98E-02	1.10E-01	2.21E-02
group_817	1.63E-01	9.07E-02	8.32E-01	2.39E-02	1.13E-01	8.65E-03
group_2722	1.61E-01	1.07E-01	3.25E-01	-3.14E-02	3.18E-02	4.02E-02
group_2526	1.61E-01	3.63E-01	8.48E-01	-1.85E-02	9.65E-02	7.81E-03
group_2158	1.61E-01	3.63E-01	8.48E-01	-1.85E-02	9.65E-02	7.81E-03
group_1158	1.61E-01	9.94E-01	3.18E-01	9.42E-02	9.44E-02	4.07E-02
wciO	1.61E-01	3.63E-01	8.48E-01	-1.85E-02	9.65E-02	7.81E-03
group_2823	1.59E-01	4.42E-01	9.55E-01	-1.80E-03	3.17E-02	2.31E-03
group_2768	1.59E-01	6.50E-05	7.83E-01	-1.40E-02	5.06E-02	1.12E-02
group_1840	1.59E-01	1.30E-09	1.35E-01	5.76E-02	3.85E-02	6.10E-02
group_3016	1.58E-01	7.45E-02	1.68E-01	-1.40E-01	1.01E-01	5.63E-02
group_2962	1.58E-01	9.47E-04	1.49E-01	-4.10E-02	2.84E-02	5.88E-02
tnp~~~trpE	1.58E-01	9.46E-01	8.91E-01	-4.33E-03	3.17E-02	5.57E-03
ecfA2~~~mtsB	1.58E-01	9.47E-04	3.64E-01	-4.75E-02	5.23E-02	3.71E-02
group_2223	1.56E-01	2.12E-02	4.01E-01	-3.39E-02	4.03E-02	3.43E-02
group_1914	1.56E-01	1.12E-02	8.30E-01	6.52E-03	3.03E-02	8.76E-03
group_2426	1.54E-01	2.59E-02	6.52E-01	-1.81E-02	4.02E-02	1.84E-02
group_2084	1.54E-01	4.20E-01	4.18E-01	7.87E-02	9.71E-02	3.30E-02
group_1068	1.54E-01	7.45E-04	5.00E-01	2.24E-02	3.32E-02	2.75E-02
group_2444	1.53E-01	1.50E-04	9.58E-01	1.81E-03	3.46E-02	2.14E-03
group_2265	1.53E-01	6.10E-01	8.66E-01	7.28E-03	4.32E-02	6.87E-03
group_2724	1.51E-01	9.54E-06	8.46E-01	-6.69E-03	3.44E-02	7.93E-03
group_2000	1.51E-01	5.45E-03	6.86E-01	1.35E-02	3.33E-02	1.65E-02
group_1662	1.51E-01	1.45E-01	6.53E-01	-1.64E-02	3.65E-02	1.84E-02
group_922	1.51E-01	5.37E-02	2.51E-02	6.72E-02	2.99E-02	9.12E-02
group_259	1.51E-01	6.05E-01	7.44E-01	-1.15E-02	3.52E-02	1.33E-02
group_3090	1.48E-01	9.35E-03	5.47E-01	-8.84E-02	1.47E-01	2.46E-02
group_2609	1.48E-01	2.29E-01	1.30E-01	-1.31E-01	8.65E-02	6.18E-02
group_2600	1.48E-01	2.29E-01	1.30E-01	-1.31E-01	8.65E-02	6.18E-02
group_2586	1.48E-01	2.29E-01	1.30E-01	-1.31E-01	8.65E-02	6.18E-02
group_763	1.48E-01	2.29E-01	1.30E-01	-1.31E-01	8.65E-02	6.18E-02
group_2643	1.46E-01	6.87E-01	4.18E-01	2.56E-02	3.16E-02	3.30E-02
group_1608	1.46E-01	7.54E-01	4.23E-01	1.00E-01	1.25E-01	3.27E-02
group_1144	1.46E-01	7.54E-01	4.23E-01	1.00E-01	1.25E-01	3.27E-02
group_1101	1.46E-01	7.54E-01	4.23E-01	1.00E-01	1.25E-01	3.27E-02
group_929	1.46E-01	7.54E-01	4.23E-01	1.00E-01	1.25E-01	3.27E-02
dnaK	1.46E-01	7.54E-01	4.23E-01	1.00E-01	1.25E-01	3.27E-02
grpE	1.46E-01	7.54E-01	4.23E-01	1.00E-01	1.25E-01	3.27E-02
group_528	1.46E-01	7.54E-01	4.23E-01	1.00E-01	1.25E-01	3.27E-02
mutR	1.46E-01	7.54E-01	4.23E-01	1.00E-01	1.25E-01	3.27E-02
group_373	1.46E-01	7.54E-01	4.23E-01	1.00E-01	1.25E-01	3.27E-02
group_174	1.46E-01	7.54E-01	4.23E-01	1.00E-01	1.25E-01	3.27E-02
group_2304	1.44E-01	5.78E-01	4.55E-01	4.85E-02	6.48E-02	3.05E-02
group_2073	1.44E-01	1.30E-01	2.96E-01	3.36E-02	3.21E-02	4.27E-02
group_508	1.44E-01	3.00E-01	2.05E-01	9.78E-02	7.70E-02	5.17E-02
group_3006	1.43E-01	1.34E-06	2.55E-02	2.31E-01	1.03E-01	9.10E-02
virD2	1.43E-01	1.34E-06	2.55E-02	2.31E-01	1.03E-01	9.10E-02
group_2490	1.43E-01	1.52E-01	5.58E-01	6.13E-02	1.05E-01	2.39E-02
group_1251	1.43E-01	1.52E-01	5.58E-01	6.13E-02	1.05E-01	2.39E-02
group_530	1.43E-01	2.33E-01	2.22E-01	9.85E-02	8.05E-02	4.98E-02
group_449	1.43E-01	2.33E-01	2.22E-01	9.85E-02	8.05E-02	4.98E-02
group_2507	1.41E-01	1.11E-01	1.07E-01	5.53E-02	3.42E-02	6.57E-02
group_1728	1.41E-01	2.84E-01	9.75E-01	-1.07E-03	3.36E-02	1.30E-03
group_1727	1.41E-01	1.20E-01	7.62E-01	-9.84E-03	3.25E-02	1.24E-02
group_1551	1.41E-01	1.04E-02	6.95E-01	3.46E-02	8.82E-02	1.60E-02
group_49	1.41E-01	1.77E-01	9.58E-02	-7.85E-02	4.71E-02	6.79E-02
group_2486	1.39E-01	2.51E-02	8.84E-01	-6.07E-03	4.17E-02	5.93E-03
pspA~~~pspC	1.39E-01	7.85E-04	6.78E-01	-1.64E-02	3.94E-02	1.70E-02
group_358	1.39E-01	1.21E-04	1.89E-01	5.56E-02	4.23E-02	5.36E-02
group_3023	1.36E-01	4.42E-07	1.38E-02	2.90E-01	1.18E-01	1.00E-01
group_2514	1.36E-01	9.10E-01	9.36E-01	-3.20E-03	3.99E-02	3.27E-03
group_2459	1.36E-01	9.34E-04	4.25E-01	-3.71E-02	4.64E-02	3.25E-02
group_2403	1.36E-01	1.18E-07	2.97E-02	2.01E-01	9.21E-02	8.86E-02
group_2343	1.36E-01	2.19E-03	7.58E-01	-2.95E-02	9.55E-02	1.26E-02
group_2283	1.36E-01	2.19E-03	9.67E-01	1.47E-03	3.51E-02	1.70E-03
group_2206	1.36E-01	1.79E-01	5.67E-01	1.86E-02	3.24E-02	2.34E-02
group_1690	1.36E-01	2.64E-01	8.31E-01	-7.23E-03	3.38E-02	8.73E-03
group_940	1.36E-01	3.75E-02	3.85E-01	-8.59E-02	9.89E-02	3.54E-02
wciZ	1.36E-01	5.45E-01	1.51E-01	-1.29E-01	8.94E-02	5.86E-02
group_677	1.36E-01	1.79E-01	2.58E-01	5.49E-02	4.85E-02	4.62E-02
group_2425	1.34E-01	8.22E-01	9.12E-01	-4.55E-03	4.14E-02	4.49E-03
group_2103	1.34E-01	8.22E-01	9.12E-01	-4.55E-03	4.14E-02	4.49E-03
spaA	1.34E-01	7.36E-20	5.56E-01	6.69E-02	1.14E-01	2.40E-02
group_2812	1.33E-01	5.71E-01	5.34E-01	4.39E-02	7.07E-02	2.53E-02
group_2651	1.33E-01	6.69E-01	8.20E-01	8.32E-03	3.65E-02	9.30E-03
group_2436	1.33E-01	3.88E-04	8.20E-01	-3.48E-02	1.52E-01	9.31E-03
group_2233	1.33E-01	3.88E-04	8.20E-01	-3.48E-02	1.52E-01	9.31E-03
group_2011	1.33E-01	3.88E-04	8.20E-01	-3.48E-02	1.52E-01	9.31E-03
group_2877	1.31E-01	1.82E-01	9.73E-01	3.25E-03	9.71E-02	1.37E-03
group_2496	1.31E-01	1.13E-01	8.69E-01	-6.26E-03	3.80E-02	6.72E-03
group_1321	1.31E-01	6.80E-01	9.94E-01	2.45E-04	3.21E-02	3.11E-04
group_790	1.31E-01	7.37E-01	3.96E-01	-3.32E-02	3.91E-02	3.46E-02
group_183	1.31E-01	4.03E-01	2.80E-01	4.70E-02	4.35E-02	4.41E-02
tnp	1.31E-01	5.07E-01	4.76E-01	5.22E-02	7.33E-02	2.91E-02
group_2822	1.29E-01	1.07E-03	2.38E-01	-1.25E-01	1.06E-01	4.81E-02
group_2238	1.29E-01	3.18E-01	5.46E-01	9.25E-02	1.53E-01	2.46E-02
marR~~~dprA	1.29E-01	2.53E-03	1.65E-01	1.20E-01	8.59E-02	5.67E-02
group_2047	1.29E-01	9.04E-24	8.03E-01	3.53E-02	1.41E-01	1.02E-02
group_1338	1.29E-01	3.18E-01	5.46E-01	9.25E-02	1.53E-01	2.46E-02
group_898	1.29E-01	3.18E-01	5.46E-01	9.25E-02	1.53E-01	2.46E-02
group_897	1.29E-01	3.18E-01	5.46E-01	9.25E-02	1.53E-01	2.46E-02
group_653	1.29E-01	2.53E-03	3.24E-01	4.40E-02	4.46E-02	4.02E-02
group_2685	1.28E-01	1.73E-01	3.80E-01	-2.77E-02	3.16E-02	3.58E-02
group_1657	1.28E-01	5.48E-02	5.85E-01	-1.86E-02	3.40E-02	2.23E-02
phrA	1.28E-01	5.48E-02	6.85E-01	2.85E-02	7.01E-02	1.66E-02
group_1120	1.28E-01	3.63E-01	6.55E-01	6.27E-02	1.40E-01	1.82E-02
group_1074	1.28E-01	6.18E-02	2.44E-01	3.94E-02	3.37E-02	4.75E-02
group_870	1.28E-01	3.63E-01	6.55E-01	6.27E-02	1.40E-01	1.82E-02
group_311	1.28E-01	3.63E-01	6.55E-01	6.27E-02	1.40E-01	1.82E-02
group_3045	1.26E-01	4.86E-02	2.35E-01	4.44E-02	3.73E-02	4.85E-02
group_2354	1.26E-01	2.06E-05	6.21E-01	-3.31E-02	6.70E-02	2.02E-02
group_2196	1.26E-01	6.63E-02	2.33E-01	1.88E-01	1.58E-01	4.86E-02
group_1445	1.26E-01	2.06E-05	6.21E-01	-3.31E-02	6.70E-02	2.02E-02
group_1426	1.26E-01	1.88E-06	2.52E-01	7.60E-02	6.62E-02	4.68E-02
group_1077	1.26E-01	3.76E-05	3.63E-01	1.06E-01	1.16E-01	3.71E-02
group_1076	1.26E-01	3.76E-05	3.63E-01	1.06E-01	1.16E-01	3.71E-02
crcB	1.26E-01	2.78E-07	6.98E-01	-1.64E-02	4.24E-02	1.58E-02
rtgY1	1.26E-01	1.34E-07	9.07E-01	8.76E-03	7.51E-02	4.76E-03
group_2850	1.24E-01	2.90E-01	3.52E-01	2.94E-02	3.15E-02	3.80E-02
group_2678	1.24E-01	2.14E-01	7.00E-01	2.95E-02	7.65E-02	1.57E-02
group_596	1.24E-01	9.72E-01	6.49E-01	5.78E-02	1.27E-01	1.86E-02
group_422	1.24E-01	5.85E-01	1.71E-01	1.75E-01	1.28E-01	5.58E-02
group_137	1.24E-01	5.85E-01	1.71E-01	1.75E-01	1.28E-01	5.58E-02
group_2963	1.23E-01	8.96E-01	5.00E-01	2.07E-02	3.07E-02	2.75E-02
group_2738	1.23E-01	7.02E-01	3.86E-02	-8.13E-02	3.92E-02	8.42E-02
group_2617	1.23E-01	1.59E-01	1.70E-01	-7.42E-02	5.39E-02	5.60E-02
group_2353	1.23E-01	6.87E-06	6.80E-01	-2.79E-02	6.76E-02	1.68E-02
group_1752	1.23E-01	9.00E-01	3.52E-01	-3.36E-02	3.61E-02	3.80E-02
group_1310	1.23E-01	5.23E-01	2.21E-01	5.79E-02	4.72E-02	4.99E-02
srtB~~~srtG2	1.23E-01	7.02E-01	7.83E-01	3.26E-02	1.18E-01	1.12E-02
group_797	1.23E-01	7.02E-01	7.83E-01	3.26E-02	1.18E-01	1.12E-02
lepB~~~sipA	1.23E-01	7.02E-01	7.83E-01	3.26E-02	1.18E-01	1.12E-02
srtB~~~srtG1	1.23E-01	7.02E-01	7.83E-01	3.26E-02	1.18E-01	1.12E-02
group_538	1.23E-01	1.46E-02	8.64E-01	-6.02E-03	3.52E-02	6.98E-03
group_24	1.23E-01	7.02E-01	7.83E-01	3.26E-02	1.18E-01	1.12E-02
pitB	1.23E-01	7.02E-01	7.83E-01	3.26E-02	1.18E-01	1.12E-02
group_2683	1.21E-01	2.14E-03	3.44E-01	-3.96E-02	4.18E-02	3.86E-02
group_2370	1.21E-01	1.07E-06	3.46E-01	1.23E-01	1.30E-01	3.85E-02
group_2088	1.21E-01	7.01E-04	8.37E-01	2.17E-02	1.05E-01	8.41E-03
group_2915	1.19E-01	1.29E-25	4.59E-03	2.65E-01	9.33E-02	1.15E-01
group_2914	1.19E-01	1.29E-25	4.59E-03	2.65E-01	9.33E-02	1.15E-01
group_2797	1.19E-01	1.29E-25	4.59E-03	2.65E-01	9.33E-02	1.15E-01
wchV	1.19E-01	4.75E-01	1.18E-01	1.96E-01	1.25E-01	6.36E-02
wefK	1.19E-01	7.35E-05	1.46E-01	-1.97E-01	1.36E-01	5.92E-02
group_2453	1.19E-01	4.75E-01	1.18E-01	1.96E-01	1.25E-01	6.36E-02
group_2349	1.19E-01	4.75E-01	1.18E-01	1.96E-01	1.25E-01	6.36E-02
group_1933	1.19E-01	9.47E-01	5.55E-01	-2.23E-02	3.77E-02	2.41E-02
group_1658	1.19E-01	3.19E-02	7.36E-02	6.79E-02	3.79E-02	7.29E-02
mobT	1.19E-01	1.29E-25	4.59E-03	2.65E-01	9.33E-02	1.15E-01
group_912	1.19E-01	1.27E-04	9.91E-01	-1.04E-03	8.74E-02	4.85E-04
hipB	1.19E-01	1.27E-04	9.91E-01	-1.04E-03	8.74E-02	4.85E-04
group_2735	1.18E-01	4.39E-05	1.00E+00	2.19E-05	3.84E-02	2.32E-05
tnp~~~insK	1.18E-01	5.81E-05	2.63E-01	-4.05E-02	3.61E-02	4.57E-02
group_40	1.18E-01	5.38E-02	9.10E-01	-4.05E-03	3.60E-02	4.59E-03
group_2987	1.16E-01	4.30E-01	7.21E-01	3.71E-02	1.04E-01	1.46E-02
group_2940	1.16E-01	2.93E-01	6.16E-01	5.60E-02	1.12E-01	2.04E-02
group_1600	1.16E-01	3.52E-02	4.22E-01	-9.17E-02	1.14E-01	3.28E-02
rbbA	1.16E-01	7.92E-01	3.30E-01	1.21E-01	1.24E-01	3.97E-02
group_82	1.16E-01	3.52E-02	4.22E-01	-9.17E-02	1.14E-01	3.28E-02
group_3074	1.14E-01	5.31E-01	9.14E-01	-4.19E-03	3.88E-02	4.40E-03
group_3064	1.14E-01	1.07E-05	5.01E-02	-9.34E-02	4.76E-02	7.98E-02
group_2892	1.14E-01	3.05E-24	4.23E-02	1.68E-01	8.24E-02	8.27E-02
coaBC	1.14E-01	3.50E-05	8.32E-01	-1.96E-02	9.22E-02	8.67E-03
virB4	1.14E-01	3.05E-24	4.23E-02	1.68E-01	8.24E-02	8.27E-02
tolA~~~ytxH	1.14E-01	3.05E-24	4.23E-02	1.68E-01	8.24E-02	8.27E-02
group_1769	1.14E-01	3.50E-05	8.32E-01	-1.96E-02	9.22E-02	8.67E-03
group_1582	1.14E-01	2.20E-01	1.69E-01	-6.07E-02	4.41E-02	5.61E-02
nlpC	1.14E-01	3.05E-24	4.23E-02	1.68E-01	8.24E-02	8.27E-02
group_1451	1.14E-01	3.50E-05	8.32E-01	-1.96E-02	9.22E-02	8.67E-03
group_1273	1.14E-01	1.31E-02	3.80E-01	4.45E-02	5.06E-02	3.58E-02
group_1164	1.14E-01	3.05E-24	4.23E-02	1.68E-01	8.24E-02	8.27E-02
group_887	1.14E-01	3.50E-05	8.32E-01	-1.96E-02	9.22E-02	8.67E-03
group_780	1.14E-01	3.05E-24	4.23E-02	1.68E-01	8.24E-02	8.27E-02
group_86	1.14E-01	3.50E-05	8.32E-01	-1.96E-02	9.22E-02	8.67E-03
group_2985	1.13E-01	3.19E-01	4.82E-01	8.84E-02	1.26E-01	2.87E-02
group_2894	1.13E-01	8.70E-24	5.23E-02	1.55E-01	7.99E-02	7.91E-02
group_2594	1.13E-01	3.19E-01	4.82E-01	8.84E-02	1.26E-01	2.87E-02
group_2019	1.13E-01	7.37E-01	8.12E-02	7.37E-02	4.22E-02	7.11E-02
group_1597	1.13E-01	3.19E-01	4.82E-01	8.84E-02	1.26E-01	2.87E-02
group_1508	1.13E-01	3.19E-01	4.82E-01	8.84E-02	1.26E-01	2.87E-02
group_1210	1.13E-01	3.19E-01	4.82E-01	8.84E-02	1.26E-01	2.87E-02
traG~~~virB4	1.13E-01	5.61E-25	3.22E-02	1.73E-01	8.07E-02	8.72E-02
group_1178	1.13E-01	3.19E-01	4.82E-01	8.84E-02	1.26E-01	2.87E-02
group_1081	1.13E-01	2.07E-01	1.09E-01	2.12E-01	1.32E-01	6.53E-02
group_634	1.13E-01	2.07E-01	1.09E-01	2.12E-01	1.32E-01	6.53E-02
tetM	1.13E-01	8.70E-24	6.62E-02	1.55E-01	8.42E-02	7.49E-02
group_536	1.13E-01	2.56E-01	8.49E-01	-7.09E-03	3.72E-02	7.78E-03
group_152	1.13E-01	2.07E-01	1.09E-01	2.12E-01	1.32E-01	6.53E-02
group_67	1.13E-01	2.07E-01	1.09E-01	2.12E-01	1.32E-01	6.53E-02
group_2917	1.11E-01	6.53E-05	4.74E-01	6.68E-02	9.32E-02	2.92E-02
group_1841	1.11E-01	2.70E-01	5.83E-02	6.55E-02	3.45E-02	7.71E-02
group_347	1.11E-01	2.97E-07	6.29E-01	-3.34E-02	6.92E-02	1.97E-02
group_2007	1.09E-01	2.80E-05	3.32E-01	-8.68E-02	8.94E-02	3.96E-02
group_1985	1.09E-01	2.80E-05	3.32E-01	-8.68E-02	8.94E-02	3.96E-02
group_1705	1.09E-01	2.80E-05	3.32E-01	-8.68E-02	8.94E-02	3.96E-02
group_1686	1.09E-01	2.80E-05	3.32E-01	-8.68E-02	8.94E-02	3.96E-02
group_1610	1.09E-01	2.80E-05	3.32E-01	-8.68E-02	8.94E-02	3.96E-02
group_1250	1.09E-01	1.21E-09	5.16E-01	-6.49E-02	9.98E-02	2.65E-02
group_1203	1.09E-01	8.89E-01	4.70E-01	9.66E-02	1.33E-01	2.95E-02
group_991	1.09E-01	1.02E-02	8.82E-01	8.13E-03	5.46E-02	6.08E-03
group_404	1.09E-01	7.85E-02	5.96E-01	2.63E-02	4.96E-02	2.16E-02
group_305	1.09E-01	2.80E-05	3.32E-01	-8.68E-02	8.94E-02	3.96E-02
group_111	1.09E-01	2.80E-05	3.32E-01	-8.68E-02	8.94E-02	3.96E-02
group_2933	1.08E-01	4.64E-06	4.01E-02	2.19E-01	1.06E-01	8.36E-02
group_2891	1.08E-01	4.64E-06	4.01E-02	2.19E-01	1.06E-01	8.36E-02
group_2890	1.08E-01	4.64E-06	4.01E-02	2.19E-01	1.06E-01	8.36E-02
group_2807	1.08E-01	1.22E-06	3.10E-02	2.92E-01	1.35E-01	8.79E-02
group_2801	1.08E-01	4.64E-06	4.01E-02	2.19E-01	1.06E-01	8.36E-02
group_2674	1.08E-01	4.64E-06	4.01E-02	2.19E-01	1.06E-01	8.36E-02
group_2573	1.08E-01	8.17E-07	4.81E-02	-1.95E-01	9.83E-02	8.05E-02
group_1012	1.08E-01	5.27E-10	7.22E-01	-2.51E-02	7.05E-02	1.45E-02
group_323	1.08E-01	4.38E-01	2.05E-01	8.93E-02	7.03E-02	5.17E-02
group_3121	1.06E-01	6.27E-01	2.22E-01	-7.12E-02	5.83E-02	4.98E-02
group_3098	1.06E-01	1.59E-05	2.08E-01	-1.17E-01	9.30E-02	5.13E-02
group_2908	1.06E-01	5.43E-01	1.84E-01	-4.84E-02	3.64E-02	5.42E-02
group_2781	1.06E-01	4.48E-01	6.85E-01	-1.40E-02	3.45E-02	1.66E-02
group_2705	1.06E-01	1.59E-05	2.08E-01	-1.17E-01	9.30E-02	5.13E-02
group_2401	1.06E-01	9.80E-20	6.30E-01	7.51E-02	1.56E-01	1.97E-02
group_2383	1.06E-01	3.34E-02	9.66E-01	1.60E-03	3.73E-02	1.75E-03
group_2375	1.06E-01	1.15E-06	3.09E-01	-1.04E-01	1.02E-01	4.15E-02
group_2129	1.06E-01	1.59E-05	2.08E-01	-1.17E-01	9.30E-02	5.13E-02
group_2078	1.06E-01	1.59E-05	2.08E-01	-1.17E-01	9.30E-02	5.13E-02
group_1991	1.06E-01	1.59E-05	2.08E-01	-1.17E-01	9.30E-02	5.13E-02
group_1673	1.06E-01	6.27E-01	2.22E-01	-7.12E-02	5.83E-02	4.98E-02
group_1671	1.06E-01	6.27E-01	2.22E-01	-7.12E-02	5.83E-02	4.98E-02
group_1666	1.06E-01	3.20E-03	7.08E-01	1.69E-02	4.50E-02	1.53E-02
group_1548	1.06E-01	1.59E-05	2.08E-01	-1.17E-01	9.30E-02	5.13E-02
group_1411	1.06E-01	6.27E-01	2.22E-01	-7.12E-02	5.83E-02	4.98E-02
group_1316	1.06E-01	1.59E-05	2.08E-01	-1.17E-01	9.30E-02	5.13E-02
group_866	1.06E-01	1.59E-05	2.08E-01	-1.17E-01	9.30E-02	5.13E-02
group_698	1.06E-01	1.59E-05	2.08E-01	-1.17E-01	9.30E-02	5.13E-02
group_689	1.06E-01	1.59E-05	2.08E-01	-1.17E-01	9.30E-02	5.13E-02
group_602	1.06E-01	6.27E-01	2.22E-01	-7.12E-02	5.83E-02	4.98E-02
group_551	1.06E-01	6.27E-01	2.22E-01	-7.12E-02	5.83E-02	4.98E-02
vapE	1.06E-01	6.27E-01	2.22E-01	-7.12E-02	5.83E-02	4.98E-02
group_477	1.06E-01	6.27E-01	2.22E-01	-7.12E-02	5.83E-02	4.98E-02
group_411	1.06E-01	1.59E-05	2.08E-01	-1.17E-01	9.30E-02	5.13E-02
group_30	1.06E-01	6.27E-01	2.22E-01	-7.12E-02	5.83E-02	4.98E-02
group_28	1.06E-01	6.27E-01	2.22E-01	-7.12E-02	5.83E-02	4.98E-02
group_3059	1.04E-01	8.19E-03	8.71E-02	-5.79E-02	3.38E-02	6.97E-02
group_2602	1.04E-01	5.19E-04	1.48E-01	1.49E-01	1.03E-01	5.90E-02
group_2051	1.04E-01	8.69E-01	4.67E-01	-3.96E-02	5.44E-02	2.97E-02
group_1672	1.04E-01	5.08E-01	1.21E-01	-9.20E-02	5.92E-02	6.32E-02
tagD	1.03E-01	5.35E-09	8.95E-01	-1.44E-02	1.10E-01	5.38E-03
group_2518	1.03E-01	2.21E-03	5.85E-01	-2.15E-02	3.93E-02	2.23E-02
group_2473	1.03E-01	2.72E-08	5.49E-01	-5.40E-02	9.00E-02	2.45E-02
pblB	1.03E-01	9.42E-02	2.60E-01	-4.49E-02	3.98E-02	4.60E-02
group_1859	1.03E-01	7.75E-01	4.35E-01	-4.29E-02	5.49E-02	3.19E-02
group_1829	1.03E-01	7.75E-01	3.09E-01	-5.95E-02	5.83E-02	4.15E-02
group_623	1.03E-01	9.93E-01	5.47E-01	6.02E-02	9.97E-02	2.46E-02
group_234	1.03E-01	7.75E-01	7.34E-01	-1.74E-02	5.12E-02	1.39E-02
metG	1.03E-01	9.93E-01	5.47E-01	6.02E-02	9.97E-02	2.46E-02
group_2714	1.01E-01	1.26E-06	1.42E-01	1.26E-01	8.56E-02	5.99E-02
group_651	1.01E-01	1.41E-09	6.11E-01	-3.77E-02	7.41E-02	2.08E-02	bad-chisq
group_250	1.01E-01	6.27E-02	1.98E-01	5.59E-02	4.34E-02	5.25E-02
cbpD	1.01E-01	1.14E-01	9.83E-01	1.08E-03	5.05E-02	8.75E-04
group_1329	9.95E-02	2.27E-01	3.24E-01	-3.89E-02	3.94E-02	4.03E-02
group_1242	9.95E-02	6.30E-01	2.47E-01	1.44E-01	1.24E-01	4.72E-02
group_981	9.95E-02	8.92E-03	1.49E-01	-6.17E-02	4.27E-02	5.88E-02
group_2628	9.78E-02	7.24E-04	9.07E-01	-4.89E-03	4.17E-02	4.78E-03
group_2205	9.78E-02	7.24E-04	1.25E-01	-7.74E-02	5.05E-02	6.25E-02
group_2181	9.78E-02	7.24E-04	9.07E-01	-4.89E-03	4.17E-02	4.78E-03
group_2042	9.78E-02	7.24E-04	9.07E-01	-4.89E-03	4.17E-02	4.78E-03
group_1528	9.78E-02	7.24E-04	9.07E-01	-4.89E-03	4.17E-02	4.78E-03
group_1491	9.78E-02	5.55E-01	3.33E-01	3.62E-02	3.73E-02	3.95E-02
group_1381	9.78E-02	7.24E-04	9.07E-01	-4.89E-03	4.17E-02	4.78E-03
group_1377	9.78E-02	7.24E-04	9.07E-01	-4.89E-03	4.17E-02	4.78E-03
group_1117	9.78E-02	7.24E-04	9.07E-01	-4.89E-03	4.17E-02	4.78E-03
group_963	9.78E-02	7.24E-04	9.07E-01	-4.89E-03	4.17E-02	4.78E-03
group_961	9.78E-02	7.24E-04	9.07E-01	-4.89E-03	4.17E-02	4.78E-03
group_862	9.78E-02	7.24E-04	9.07E-01	-4.89E-03	4.17E-02	4.78E-03
group_756	9.78E-02	4.08E-01	5.23E-02	-8.73E-02	4.49E-02	7.91E-02
group_612	9.78E-02	7.24E-04	9.07E-01	-4.89E-03	4.17E-02	4.78E-03
group_327	9.78E-02	7.59E-01	8.36E-01	8.33E-03	4.03E-02	8.44E-03
group_39	9.78E-02	7.24E-04	9.07E-01	-4.89E-03	4.17E-02	4.78E-03
group_38	9.78E-02	7.24E-04	9.07E-01	-4.89E-03	4.17E-02	4.78E-03
group_3021	9.62E-02	6.07E-07	1.23E-01	1.50E-01	9.69E-02	6.28E-02
group_2315	9.62E-02	9.66E-04	9.14E-01	-4.59E-03	4.24E-02	4.42E-03
group_1962	9.62E-02	2.58E-03	8.47E-02	-6.82E-02	3.95E-02	7.03E-02
group_776	9.62E-02	6.78E-01	7.94E-01	-9.22E-03	3.53E-02	1.07E-02
arsC	9.62E-02	3.23E-01	3.83E-01	-4.10E-02	4.69E-02	3.56E-02
group_2934	9.45E-02	1.12E-08	6.63E-03	2.94E-01	1.08E-01	1.10E-01
group_2841	9.45E-02	5.85E-08	2.89E-02	2.44E-01	1.11E-01	8.90E-02
group_2445	9.45E-02	5.85E-08	2.89E-02	2.44E-01	1.11E-01	8.90E-02
group_2396	9.45E-02	9.60E-01	7.08E-01	-1.92E-02	5.13E-02	1.53E-02
group_2285	9.45E-02	5.85E-08	2.89E-02	2.44E-01	1.11E-01	8.90E-02
group_2278	9.45E-02	7.53E-02	6.32E-01	2.05E-02	4.28E-02	1.95E-02
group_1973	9.45E-02	1.64E-01	2.01E-01	1.46E-01	1.14E-01	5.22E-02
group_1760	9.45E-02	8.12E-01	2.68E-01	7.75E-02	6.99E-02	4.51E-02
group_1759	9.45E-02	8.12E-01	2.68E-01	7.75E-02	6.99E-02	4.51E-02
group_1651	9.45E-02	8.12E-01	2.68E-01	7.75E-02	6.99E-02	4.51E-02
group_1362	9.45E-02	9.33E-02	5.05E-01	5.23E-02	7.85E-02	2.72E-02
tnpB	9.45E-02	5.31E-01	5.63E-01	-3.56E-02	6.15E-02	2.36E-02
group_3013	9.29E-02	2.01E-04	2.47E-01	-1.10E-01	9.52E-02	4.72E-02
group_2590	9.29E-02	2.49E-08	2.34E-02	2.50E-01	1.10E-01	9.23E-02
group_3020	9.12E-02	5.46E-08	3.27E-02	2.26E-01	1.06E-01	8.70E-02
trlF	9.12E-02	8.44E-05	6.07E-01	-1.32E-01	2.57E-01	2.10E-02
ompA	9.12E-02	5.46E-08	3.27E-02	2.26E-01	1.06E-01	8.70E-02
group_2588	9.12E-02	5.46E-08	3.27E-02	2.26E-01	1.06E-01	8.70E-02
group_2108	9.12E-02	5.09E-03	3.90E-01	3.62E-02	4.21E-02	3.51E-02
alwI	9.12E-02	8.44E-05	6.07E-01	-1.32E-01	2.57E-01	2.10E-02
group_306	9.12E-02	6.46E-01	9.46E-01	3.52E-03	5.19E-02	2.76E-03
group_266	9.12E-02	8.44E-05	6.07E-01	-1.32E-01	2.57E-01	2.10E-02
group_3066	8.96E-02	7.95E-02	5.96E-01	-2.66E-02	5.02E-02	2.16E-02
group_2973	8.96E-02	1.35E-01	5.64E-01	2.39E-02	4.13E-02	2.35E-02
group_2707	8.96E-02	8.79E-06	8.66E-01	3.10E-02	1.84E-01	6.87E-03
group_2150	8.96E-02	8.79E-06	8.66E-01	3.10E-02	1.84E-01	6.87E-03
group_2058	8.96E-02	8.79E-06	8.66E-01	3.10E-02	1.84E-01	6.87E-03
group_1940	8.96E-02	3.66E-01	4.01E-01	9.84E-02	1.17E-01	3.42E-02
group_1489	8.96E-02	8.79E-06	8.66E-01	3.10E-02	1.84E-01	6.87E-03
group_970	8.96E-02	7.81E-01	1.93E-01	5.06E-02	3.88E-02	5.31E-02
group_783	8.96E-02	8.79E-06	8.66E-01	3.10E-02	1.84E-01	6.87E-03
group_573	8.96E-02	2.14E-06	7.31E-01	-4.88E-02	1.42E-01	1.40E-02
group_541	8.96E-02	7.81E-01	2.48E-01	8.49E-02	7.34E-02	4.71E-02
group_455	8.96E-02	8.79E-06	8.66E-01	3.10E-02	1.84E-01	6.87E-03
group_261	8.96E-02	2.14E-06	7.31E-01	-4.88E-02	1.42E-01	1.40E-02
group_32	8.96E-02	2.14E-06	7.31E-01	-4.88E-02	1.42E-01	1.40E-02
group_23	8.96E-02	2.14E-06	7.31E-01	-4.88E-02	1.42E-01	1.40E-02
group_2918	8.79E-02	3.95E-12	3.03E-01	1.66E-01	1.61E-01	4.20E-02
group_2677	8.79E-02	4.65E-02	6.73E-02	-7.98E-02	4.35E-02	7.46E-02
group_2363	8.79E-02	8.38E-01	1.89E-01	-7.01E-02	5.33E-02	5.35E-02
group_2289	8.79E-02	8.38E-01	5.39E-01	4.33E-02	7.05E-02	2.51E-02
group_2035	8.79E-02	8.38E-01	4.97E-01	4.69E-02	6.89E-02	2.77E-02
group_2034	8.79E-02	8.38E-01	4.97E-01	4.69E-02	6.89E-02	2.77E-02
group_1318	8.79E-02	4.24E-01	3.20E-01	1.26E-01	1.27E-01	4.06E-02
group_996	8.79E-02	3.02E-06	9.41E-01	9.34E-03	1.26E-01	3.03E-03
group_893	8.79E-02	8.38E-01	4.97E-01	4.69E-02	6.89E-02	2.77E-02
group_2866	8.62E-02	6.13E-01	9.41E-01	-4.40E-03	5.91E-02	3.04E-03
group_2826	8.62E-02	5.48E-07	1.15E-01	1.80E-01	1.14E-01	6.42E-02
group_1928	8.62E-02	1.16E-12	1.91E-01	2.71E-01	2.07E-01	5.33E-02
group_1779	8.62E-02	1.16E-12	1.91E-01	2.71E-01	2.07E-01	5.33E-02
group_1176	8.62E-02	4.48E-02	9.31E-01	-7.33E-03	8.43E-02	3.55E-03
group_896	8.62E-02	1.16E-12	1.91E-01	2.71E-01	2.07E-01	5.33E-02
group_889	8.62E-02	1.16E-12	1.91E-01	2.71E-01	2.07E-01	5.33E-02
group_643	8.62E-02	1.16E-12	1.91E-01	2.71E-01	2.07E-01	5.33E-02
group_2972	8.46E-02	3.55E-01	3.72E-01	-4.21E-02	4.72E-02	3.64E-02
tnpB~~~fabI	8.46E-02	8.82E-05	8.63E-01	-8.91E-03	5.16E-02	7.05E-03
group_1993	8.46E-02	1.34E-01	3.99E-01	3.73E-02	4.42E-02	3.44E-02
group_3042	8.29E-02	3.35E-05	8.66E-01	1.94E-02	1.16E-01	6.87E-03
group_2941	8.29E-02	4.95E-02	6.45E-01	1.82E-02	3.96E-02	1.88E-02
group_2788	8.29E-02	2.75E-01	8.75E-01	-2.72E-02	1.72E-01	6.43E-03
group_2766	8.29E-02	2.06E-02	5.24E-01	-2.67E-02	4.18E-02	2.60E-02
group_1638	8.29E-02	2.40E-19	4.93E-01	9.00E-02	1.31E-01	2.80E-02
group_1419	8.29E-02	2.75E-01	5.88E-01	2.43E-02	4.48E-02	2.21E-02
ciaB	8.29E-02	2.75E-01	8.75E-01	-2.72E-02	1.72E-01	6.43E-03
group_826	8.29E-02	2.75E-01	8.75E-01	-2.72E-02	1.72E-01	6.43E-03
group_2670	8.13E-02	1.41E-10	1.26E-01	2.03E-01	1.32E-01	6.24E-02
group_2029	8.13E-02	2.13E-13	7.64E-01	-6.28E-02	2.09E-01	1.22E-02
rusA	8.13E-02	3.23E-01	4.47E-01	3.44E-02	4.52E-02	3.10E-02
group_2660	7.96E-02	1.54E-03	2.10E-01	5.94E-02	4.73E-02	5.11E-02
group_2516	7.96E-02	2.33E-01	5.99E-01	4.83E-02	9.19E-02	2.14E-02
group_2264	7.96E-02	2.33E-01	9.00E-01	-5.73E-03	4.58E-02	5.10E-03
group_2137	7.96E-02	1.66E-05	1.67E-01	-1.34E-01	9.69E-02	5.64E-02
group_1836	7.96E-02	1.60E-07	7.42E-01	-5.89E-02	1.79E-01	1.34E-02	bad-chisq
group_1513	7.96E-02	7.45E-04	6.00E-01	6.45E-02	1.23E-01	2.14E-02
group_1405	7.96E-02	7.45E-04	6.00E-01	6.45E-02	1.23E-01	2.14E-02
group_1359	7.96E-02	2.33E-01	9.00E-01	-5.73E-03	4.58E-02	5.10E-03
group_1263	7.96E-02	1.60E-07	7.42E-01	-5.89E-02	1.79E-01	1.34E-02	bad-chisq
group_1260	7.96E-02	1.60E-07	7.42E-01	-5.89E-02	1.79E-01	1.34E-02	bad-chisq
group_1025	7.96E-02	1.60E-07	7.42E-01	-5.89E-02	1.79E-01	1.34E-02	bad-chisq
group_990	7.96E-02	3.24E-01	7.17E-01	2.62E-02	7.24E-02	1.48E-02
group_973	7.96E-02	1.66E-05	7.81E-01	-3.38E-02	1.21E-01	1.14E-02
group_966	7.96E-02	2.33E-01	9.00E-01	-5.73E-03	4.58E-02	5.10E-03
group_868	7.96E-02	1.60E-07	7.42E-01	-5.89E-02	1.79E-01	1.34E-02	bad-chisq
group_819	7.96E-02	1.60E-07	7.42E-01	-5.89E-02	1.79E-01	1.34E-02	bad-chisq
group_263	7.96E-02	1.60E-07	7.42E-01	-5.89E-02	1.79E-01	1.34E-02	bad-chisq
group_2653	7.79E-02	7.83E-03	5.51E-01	4.32E-02	7.24E-02	2.43E-02
group_2650	7.79E-02	1.53E-01	8.46E-01	-9.14E-03	4.70E-02	7.93E-03
group_2633	7.79E-02	1.21E-14	9.33E-01	2.09E-02	2.49E-01	3.43E-03
group_2623	7.79E-02	6.28E-01	3.35E-01	4.85E-02	5.03E-02	3.93E-02
group_2529	7.79E-02	4.23E-02	8.52E-01	8.45E-03	4.52E-02	7.63E-03
group_2461	7.79E-02	2.07E-05	1.75E-01	8.26E-02	6.08E-02	5.54E-02
group_2441	7.79E-02	4.23E-02	8.52E-01	8.45E-03	4.52E-02	7.63E-03
group_2175	7.79E-02	3.15E-04	3.01E-01	8.54E-02	8.26E-02	4.22E-02
group_1687	7.79E-02	1.21E-14	9.33E-01	2.09E-02	2.49E-01	3.43E-03
rpoE	7.79E-02	9.80E-16	2.39E-02	2.17E-01	9.58E-02	9.20E-02
group_988	7.79E-02	6.46E-01	7.39E-01	-1.30E-02	3.91E-02	1.36E-02
group_939	7.79E-02	9.80E-16	2.39E-02	2.17E-01	9.58E-02	9.20E-02
xis	7.79E-02	9.80E-16	2.39E-02	2.17E-01	9.58E-02	9.20E-02
group_846	7.79E-02	1.21E-14	9.33E-01	2.09E-02	2.49E-01	3.43E-03
group_580	7.79E-02	9.80E-16	2.39E-02	2.17E-01	9.58E-02	9.20E-02
group_292	7.79E-02	1.90E-02	9.75E-01	-2.63E-03	8.32E-02	1.29E-03
group_77	7.79E-02	1.21E-14	9.33E-01	2.09E-02	2.49E-01	3.43E-03
group_2964	7.63E-02	2.58E-10	5.61E-01	-4.84E-02	8.32E-02	2.37E-02
group_2546	7.63E-02	4.31E-04	6.98E-01	-6.71E-02	1.73E-01	1.58E-02
group_2523	7.63E-02	4.31E-04	6.98E-01	-6.71E-02	1.73E-01	1.58E-02
group_2421	7.63E-02	9.78E-01	4.42E-01	7.16E-02	9.30E-02	3.14E-02
group_2300	7.63E-02	2.58E-10	5.61E-01	-4.84E-02	8.32E-02	2.37E-02
group_2166	7.63E-02	2.14E-01	9.89E-01	-6.50E-04	4.65E-02	5.70E-04
group_2013	7.63E-02	3.25E-05	6.31E-01	-9.37E-02	1.95E-01	1.96E-02
group_1838	7.63E-02	3.25E-05	6.31E-01	-9.37E-02	1.95E-01	1.96E-02
group_1797	7.63E-02	3.25E-05	6.31E-01	-9.37E-02	1.95E-01	1.96E-02
group_1664	7.63E-02	1.06E-01	8.34E-01	-9.39E-03	4.48E-02	8.55E-03
group_1534	7.63E-02	3.25E-05	6.31E-01	-9.37E-02	1.95E-01	1.96E-02
intTn	7.63E-02	3.16E-14	6.34E-02	1.63E-01	8.79E-02	7.56E-02
group_1256	7.63E-02	9.78E-01	4.42E-01	7.16E-02	9.30E-02	3.14E-02
orfA	7.63E-02	9.78E-01	4.42E-01	7.16E-02	9.30E-02	3.14E-02
pcpA	7.63E-02	9.78E-01	4.42E-01	7.16E-02	9.30E-02	3.14E-02
rrgB	7.63E-02	3.16E-14	7.08E-02	3.47E-01	1.91E-01	7.36E-02
group_692	7.63E-02	2.58E-10	5.61E-01	-4.84E-02	8.32E-02	2.37E-02
group_268	7.63E-02	3.25E-05	6.31E-01	-9.37E-02	1.95E-01	1.96E-02
group_186	7.63E-02	3.25E-05	6.31E-01	-9.37E-02	1.95E-01	1.96E-02
ermC	7.63E-02	7.88E-19	5.90E-02	2.02E-01	1.07E-01	7.69E-02	bad-chisq
group_3119	7.46E-02	5.89E-04	8.08E-01	-4.59E-02	1.89E-01	9.91E-03
group_2794	7.46E-02	8.18E-01	7.81E-01	-1.28E-02	4.60E-02	1.14E-02
group_2616	7.46E-02	6.81E-01	4.99E-01	4.16E-02	6.14E-02	2.76E-02
group_2212	7.46E-02	3.84E-01	3.18E-01	4.80E-02	4.80E-02	4.08E-02
group_2168	7.46E-02	1.33E-02	4.85E-01	3.38E-02	4.84E-02	2.85E-02
group_2163	7.46E-02	6.81E-01	4.99E-01	4.16E-02	6.14E-02	2.76E-02
group_2067	7.46E-02	6.81E-01	4.99E-01	4.16E-02	6.14E-02	2.76E-02
group_2033	7.46E-02	6.68E-02	4.63E-01	-8.76E-02	1.19E-01	2.99E-02
group_2003	7.46E-02	4.54E-05	8.10E-01	-5.16E-02	2.15E-01	9.81E-03
group_1911	7.46E-02	4.54E-05	7.54E-01	-5.55E-02	1.77E-01	1.28E-02
group_1725	7.46E-02	4.54E-05	8.10E-01	-5.16E-02	2.15E-01	9.81E-03
group_1523	7.46E-02	5.89E-04	8.08E-01	-4.59E-02	1.89E-01	9.91E-03
group_1406	7.46E-02	6.81E-01	4.99E-01	4.16E-02	6.14E-02	2.76E-02
kilA	7.46E-02	6.81E-01	4.99E-01	4.16E-02	6.14E-02	2.76E-02
group_1313	7.46E-02	1.30E-01	5.13E-01	-4.02E-02	6.14E-02	2.67E-02
secY2	7.46E-02	6.68E-02	4.63E-01	-8.76E-02	1.19E-01	2.99E-02
group_1013	7.46E-02	4.54E-05	8.10E-01	-5.16E-02	2.15E-01	9.81E-03
group_909	7.46E-02	6.68E-02	4.63E-01	-8.76E-02	1.19E-01	2.99E-02
group_879	7.46E-02	6.68E-02	4.63E-01	-8.76E-02	1.19E-01	2.99E-02
asp2	7.46E-02	6.68E-02	4.63E-01	-8.76E-02	1.19E-01	2.99E-02
group_601	7.46E-02	6.68E-02	4.63E-01	-8.76E-02	1.19E-01	2.99E-02
asp3	7.46E-02	6.68E-02	4.63E-01	-8.76E-02	1.19E-01	2.99E-02
group_208	7.46E-02	5.89E-04	8.08E-01	-4.59E-02	1.89E-01	9.91E-03
group_204	7.46E-02	6.68E-02	8.88E-01	-6.29E-03	4.48E-02	5.73E-03
group_190	7.46E-02	4.54E-05	8.10E-01	-5.16E-02	2.15E-01	9.81E-03
group_118	7.46E-02	8.18E-01	4.66E-01	6.37E-02	8.73E-02	2.98E-02
antA	7.30E-02	3.90E-01	5.50E-01	-3.11E-02	5.20E-02	2.44E-02
group_2563	7.30E-02	3.98E-02	2.31E-01	-5.37E-02	4.48E-02	4.88E-02
group_1398	7.30E-02	6.33E-05	8.23E-01	-3.41E-02	1.53E-01	9.12E-03
group_1360	7.30E-02	6.63E-01	3.37E-01	4.46E-02	4.64E-02	3.92E-02
group_1331	7.30E-02	9.31E-17	3.56E-01	3.11E-01	3.36E-01	3.76E-02
group_1245	7.30E-02	6.33E-05	8.23E-01	-3.41E-02	1.53E-01	9.12E-03
group_983	7.30E-02	6.33E-05	8.23E-01	-3.41E-02	1.53E-01	9.12E-03
group_880	7.30E-02	6.33E-05	8.23E-01	-3.41E-02	1.53E-01	9.12E-03
group_791	7.30E-02	1.73E-02	6.56E-01	-2.10E-02	4.70E-02	1.82E-02
group_748	7.30E-02	6.33E-05	8.23E-01	-3.41E-02	1.53E-01	9.12E-03
group_635	7.30E-02	6.63E-01	9.19E-01	-4.43E-03	4.37E-02	4.14E-03
group_417	7.30E-02	3.35E-06	8.45E-01	-9.53E-03	4.88E-02	7.97E-03
group_171	7.30E-02	3.90E-01	9.27E-01	-6.15E-03	6.74E-02	3.72E-03
group_0	7.30E-02	6.33E-05	8.23E-01	-3.41E-02	1.53E-01	9.12E-03
group_3085	7.13E-02	9.93E-01	5.86E-01	2.98E-02	5.46E-02	2.22E-02
group_2569	7.13E-02	9.93E-01	5.86E-01	2.98E-02	5.46E-02	2.22E-02
group_2508	7.13E-02	7.37E-01	3.60E-01	6.07E-02	6.63E-02	3.73E-02
group_2428	7.13E-02	1.03E-01	6.65E-01	-1.84E-02	4.25E-02	1.77E-02
group_2284	7.13E-02	3.56E-09	2.17E-02	2.84E-01	1.23E-01	9.35E-02
group_2260	7.13E-02	9.93E-01	5.86E-01	2.98E-02	5.46E-02	2.22E-02
group_2147	7.13E-02	1.55E-17	2.70E-01	1.01E-01	9.14E-02	4.50E-02	bad-chisq
group_2074	7.13E-02	3.26E-04	4.54E-01	3.75E-02	5.01E-02	3.06E-02
pblA	7.13E-02	7.50E-01	9.21E-01	-4.41E-03	4.43E-02	4.06E-03
group_1888	7.13E-02	9.93E-01	5.86E-01	2.98E-02	5.46E-02	2.22E-02
group_1678	7.13E-02	1.03E-01	2.24E-01	8.64E-02	7.10E-02	4.96E-02
group_1605	7.13E-02	9.93E-01	5.86E-01	2.98E-02	5.46E-02	2.22E-02
ymfN	7.13E-02	9.93E-01	5.86E-01	2.98E-02	5.46E-02	2.22E-02
group_1544	7.13E-02	7.37E-01	8.48E-01	-8.38E-03	4.38E-02	7.80E-03
group_1399	7.13E-02	7.50E-01	2.83E-01	-6.99E-02	6.51E-02	4.37E-02
group_1296	7.13E-02	3.56E-09	2.17E-02	2.84E-01	1.23E-01	9.35E-02
ermB	7.13E-02	1.55E-17	2.70E-01	1.01E-01	9.14E-02	4.50E-02	bad-chisq
group_775	7.13E-02	9.93E-01	5.86E-01	2.98E-02	5.46E-02	2.22E-02
group_652	7.13E-02	5.07E-01	9.72E-01	1.68E-03	4.84E-02	1.42E-03
group_509	7.13E-02	9.93E-01	5.86E-01	2.98E-02	5.46E-02	2.22E-02
group_495	7.13E-02	9.93E-01	5.86E-01	2.98E-02	5.46E-02	2.22E-02
group_485	7.13E-02	3.22E-01	7.64E-01	-2.08E-02	6.93E-02	1.22E-02
group_415	7.13E-02	9.93E-01	5.86E-01	2.98E-02	5.46E-02	2.22E-02
group_350	7.13E-02	9.93E-01	5.86E-01	2.98E-02	5.46E-02	2.22E-02
group_175	7.13E-02	9.93E-01	5.86E-01	2.98E-02	5.46E-02	2.22E-02
group_54	7.13E-02	9.93E-01	5.86E-01	2.98E-02	5.46E-02	2.22E-02
group_2943	6.97E-02	3.89E-01	4.61E-01	-3.37E-02	4.57E-02	3.00E-02
group_2039	6.97E-02	3.43E-07	1.88E-01	2.01E-01	1.53E-01	5.36E-02
group_1862	6.97E-02	1.18E-02	6.90E-01	-2.45E-02	6.15E-02	1.63E-02
glf	6.97E-02	6.36E-02	9.03E-01	-5.47E-03	4.51E-02	4.95E-03
group_1540	6.97E-02	1.40E-12	5.42E-01	-5.62E-02	9.21E-02	2.49E-02
group_1348	6.97E-02	8.95E-01	4.91E-01	3.84E-02	5.57E-02	2.81E-02
group_1143	6.97E-02	1.40E-12	5.42E-01	-5.62E-02	9.21E-02	2.49E-02
group_1105	6.97E-02	3.43E-07	1.88E-01	2.01E-01	1.53E-01	5.36E-02
group_683	6.97E-02	4.48E-04	7.29E-01	-5.27E-02	1.52E-01	1.42E-02
group_461	6.97E-02	4.48E-04	7.29E-01	-5.27E-02	1.52E-01	1.42E-02
group_457	6.97E-02	3.43E-07	1.88E-01	2.01E-01	1.53E-01	5.36E-02
group_65	6.97E-02	3.43E-07	1.88E-01	2.01E-01	1.53E-01	5.36E-02
group_3109	6.80E-02	1.57E-01	7.69E-01	-1.50E-02	5.10E-02	1.20E-02
group_2773	6.80E-02	5.86E-03	9.61E-01	4.47E-03	9.21E-02	1.98E-03
group_2611	6.80E-02	4.55E-01	8.61E-01	-6.93E-03	3.97E-02	7.13E-03
group_2532	6.80E-02	1.90E-06	1.60E-01	-2.21E-01	1.57E-01	5.72E-02	bad-chisq
group_2096	6.80E-02	3.54E-01	2.98E-01	7.69E-02	7.38E-02	4.25E-02
group_2018	6.80E-02	6.15E-04	5.98E-01	-5.35E-02	1.01E-01	2.15E-02
group_1798	6.80E-02	6.15E-04	5.98E-01	-5.35E-02	1.01E-01	2.15E-02
group_1227	6.80E-02	7.63E-07	2.85E-01	5.92E-02	5.53E-02	4.36E-02
group_521	6.80E-02	3.54E-01	7.29E-02	1.72E-01	9.55E-02	7.31E-02
group_176	6.80E-02	5.86E-03	9.61E-01	4.47E-03	9.21E-02	1.98E-03
group_165	6.80E-02	1.75E-15	1.02E-03	3.95E-01	1.20E-01	1.33E-01
rtgS1	6.80E-02	9.29E-03	5.52E-01	-3.12E-02	5.25E-02	2.43E-02
group_95	6.80E-02	5.86E-03	9.61E-01	4.47E-03	9.21E-02	1.98E-03
group_17	6.80E-02	1.11E-16	2.69E-01	1.11E-01	1.01E-01	4.50E-02	bad-chisq
group_2982	6.63E-02	5.92E-05	7.08E-01	-2.89E-02	7.71E-02	1.53E-02
group_2849	6.63E-02	8.17E-02	3.22E-01	1.25E-01	1.26E-01	4.04E-02
group_2671	6.63E-02	8.17E-02	3.22E-01	1.25E-01	1.26E-01	4.04E-02
group_2134	6.63E-02	7.71E-01	1.92E-02	9.29E-02	3.96E-02	9.53E-02
group_1404	6.63E-02	9.62E-01	3.58E-01	9.12E-02	9.91E-02	3.75E-02
flaA1	6.63E-02	3.33E-01	1.55E-01	-7.70E-02	5.40E-02	5.80E-02
group_542	6.63E-02	4.68E-01	7.95E-01	2.66E-02	1.02E-01	1.06E-02
group_2580	6.47E-02	2.32E-01	3.37E-01	9.60E-02	1.00E-01	3.91E-02
group_2371	6.47E-02	3.16E-04	7.28E-01	-3.59E-02	1.03E-01	1.42E-02
group_2151	6.47E-02	8.67E-01	6.96E-02	8.68E-02	4.78E-02	7.39E-02
group_1978	6.47E-02	1.24E-01	4.38E-02	-1.02E-01	5.06E-02	8.21E-02
group_1972	6.47E-02	5.89E-02	8.02E-01	-1.45E-02	5.76E-02	1.03E-02
group_1858	6.47E-02	5.89E-02	4.17E-02	-1.13E-01	5.52E-02	8.30E-02
group_1843	6.47E-02	1.03E-02	4.40E-01	1.03E-01	1.33E-01	3.15E-02
group_1447	6.47E-02	3.16E-04	8.58E-01	1.65E-02	9.22E-02	7.31E-03
group_1160	6.47E-02	3.89E-01	6.37E-01	-6.03E-02	1.28E-01	1.92E-02
group_1121	6.47E-02	3.89E-01	6.37E-01	-6.03E-02	1.28E-01	1.92E-02
group_1042	6.47E-02	8.27E-05	1.51E-01	-9.82E-02	6.82E-02	5.86E-02
group_330	6.47E-02	3.89E-01	6.37E-01	-6.03E-02	1.28E-01	1.92E-02
group_299	6.47E-02	3.94E-01	2.46E-01	5.90E-02	5.09E-02	4.73E-02
group_46	6.47E-02	3.89E-01	6.37E-01	-6.03E-02	1.28E-01	1.92E-02
group_2983	6.30E-02	2.44E-07	5.55E-01	3.25E-02	5.50E-02	2.41E-02
group_2771	6.30E-02	4.51E-04	5.89E-01	-7.34E-02	1.36E-01	2.21E-02
group_2227	6.30E-02	6.08E-04	7.19E-01	2.53E-02	7.04E-02	1.47E-02
group_2085	6.30E-02	3.39E-02	7.02E-01	-1.90E-02	4.97E-02	1.56E-02
group_1998	6.30E-02	6.99E-01	4.69E-01	3.28E-02	4.53E-02	2.95E-02
group_1578	6.30E-02	4.63E-01	1.65E-01	-1.42E-01	1.02E-01	5.67E-02
group_1467	6.30E-02	4.63E-01	7.11E-01	-2.12E-02	5.72E-02	1.51E-02
group_1123	6.30E-02	1.16E-04	7.79E-01	-1.96E-02	6.99E-02	1.15E-02
group_1001	6.30E-02	2.06E-03	7.94E-01	-2.22E-02	8.51E-02	1.07E-02
group_3110	6.14E-02	3.35E-01	7.11E-01	-2.16E-02	5.84E-02	1.51E-02
group_2681	6.14E-02	5.40E-01	6.27E-01	-2.37E-02	4.88E-02	1.98E-02
group_2627	6.14E-02	1.79E-02	7.36E-01	1.63E-02	4.83E-02	1.37E-02
group_2323	6.14E-02	6.59E-01	1.86E-01	6.51E-02	4.91E-02	5.40E-02
group_2214	6.14E-02	8.45E-08	1.97E-01	-7.42E-02	5.74E-02	5.27E-02
group_1874	6.14E-02	4.28E-01	8.89E-01	-7.75E-03	5.53E-02	5.72E-03
group_1412	6.14E-02	6.21E-04	5.86E-01	-4.59E-02	8.44E-02	2.22E-02
group_1089	6.14E-02	1.79E-02	7.36E-01	1.63E-02	4.83E-02	1.37E-02
ygiN	6.14E-02	1.61E-04	2.01E-01	-1.07E-01	8.34E-02	5.22E-02
group_3010	5.97E-02	6.16E-04	9.78E-03	1.15E-01	4.44E-02	1.05E-01
group_2969	5.97E-02	5.63E-01	1.57E-01	7.11E-02	5.02E-02	5.77E-02
group_2956	5.97E-02	2.90E-03	9.86E-01	-1.84E-03	1.06E-01	7.10E-04
group_2945	5.97E-02	6.25E-01	8.85E-01	1.04E-02	7.23E-02	5.89E-03
msrB~~~msrAB2	5.97E-02	2.30E-01	6.60E-01	-4.23E-02	9.63E-02	1.79E-02
group_1961	5.97E-02	1.08E-05	2.81E-01	-5.65E-02	5.24E-02	4.40E-02	bad-chisq
group_1441	5.97E-02	3.50E-01	5.47E-01	3.33E-02	5.54E-02	2.45E-02
group_1337	5.97E-02	8.56E-04	2.21E-01	-1.11E-01	9.06E-02	4.99E-02
arpU	5.97E-02	6.25E-01	6.98E-01	2.60E-02	6.70E-02	1.58E-02
group_159	5.97E-02	3.99E-01	6.73E-01	-2.56E-02	6.05E-02	1.72E-02
group_21	5.97E-02	2.15E-03	1.26E-02	2.01E-01	8.04E-02	1.02E-01
group_3027	5.80E-02	7.18E-01	8.62E-01	-1.06E-02	6.07E-02	7.11E-03
group_2498	5.80E-02	7.19E-01	1.65E-01	7.11E-02	5.11E-02	5.66E-02
group_2434	5.80E-02	3.05E-02	8.31E-01	1.38E-02	6.43E-02	8.73E-03
group_2165	5.80E-02	7.33E-05	6.69E-01	-2.30E-02	5.37E-02	1.74E-02
group_2054	5.80E-02	7.18E-01	8.62E-01	-1.06E-02	6.07E-02	7.11E-03
group_1982	5.80E-02	7.18E-01	8.62E-01	-1.06E-02	6.07E-02	7.11E-03
group_1663	5.80E-02	7.19E-01	2.38E-01	5.97E-02	5.06E-02	4.81E-02
group_997	5.80E-02	2.79E-01	4.14E-01	-6.09E-02	7.45E-02	3.33E-02
group_3096	5.64E-02	1.85E-01	7.09E-02	-1.06E-01	5.86E-02	7.36E-02
group_2840	5.64E-02	3.87E-01	3.74E-01	1.22E-01	1.37E-01	3.63E-02
group_2780	5.64E-02	8.93E-01	9.70E-01	2.39E-03	6.33E-02	1.54E-03
group_2418	5.64E-02	1.85E-01	7.09E-02	-1.06E-01	5.86E-02	7.36E-02
group_2277	5.64E-02	3.97E-02	3.93E-01	-4.74E-02	5.55E-02	3.48E-02
group_2271	5.64E-02	1.85E-01	2.90E-01	4.92E-02	4.64E-02	4.32E-02
group_1774	5.64E-02	3.87E-01	2.43E-01	5.50E-02	4.70E-02	4.76E-02
group_1716	5.64E-02	1.61E-03	6.31E-02	-2.15E-01	1.16E-01	7.57E-02
group_916	5.64E-02	1.85E-01	7.09E-02	-1.06E-01	5.86E-02	7.36E-02
group_675	5.64E-02	3.97E-02	3.28E-01	5.65E-02	5.78E-02	3.99E-02
group_614	5.64E-02	1.54E-02	2.91E-02	-1.14E-01	5.23E-02	8.89E-02
group_445	5.64E-02	7.09E-03	5.00E-01	8.20E-02	1.22E-01	2.75E-02
group_436	5.64E-02	1.54E-02	2.91E-02	-1.14E-01	5.23E-02	8.89E-02
group_179	5.64E-02	2.18E-01	8.56E-01	2.72E-02	1.49E-01	7.42E-03
group_3104	5.47E-02	2.21E-03	8.22E-01	1.17E-02	5.21E-02	9.20E-03
group_3007	5.47E-02	2.27E-01	7.20E-01	5.16E-02	1.44E-01	1.46E-02
group_2847	5.47E-02	6.41E-01	8.08E-01	-1.44E-02	5.93E-02	9.91E-03
tnp~~~sdaAA	5.47E-02	9.24E-01	4.35E-01	3.74E-02	4.79E-02	3.18E-02
group_2778	5.47E-02	1.25E-02	1.02E-01	7.57E-02	4.63E-02	6.66E-02
group_2686	5.47E-02	5.53E-10	7.90E-01	2.06E-02	7.73E-02	1.09E-02
group_2614	5.47E-02	3.10E-01	1.07E-01	8.15E-02	5.06E-02	6.56E-02
group_2413	5.47E-02	3.10E-01	1.07E-01	8.15E-02	5.06E-02	6.56E-02
group_2267	5.47E-02	2.27E-01	5.34E-01	-3.38E-02	5.43E-02	2.54E-02
group_1823	5.47E-02	2.21E-03	6.23E-01	4.04E-02	8.23E-02	2.00E-02
group_933	5.47E-02	2.27E-01	6.13E-01	-2.98E-02	5.90E-02	2.06E-02
group_798	5.47E-02	7.84E-01	7.42E-01	3.82E-02	1.16E-01	1.35E-02
elsH	5.47E-02	5.13E-02	9.25E-01	6.63E-03	6.99E-02	3.87E-03
group_3063	5.31E-02	2.78E-01	7.55E-01	1.47E-02	4.73E-02	1.27E-02
group_3032	5.31E-02	8.23E-07	6.21E-02	4.20E-01	2.25E-01	7.60E-02
yhaQ	5.31E-02	1.44E-01	6.76E-01	-2.67E-02	6.39E-02	1.70E-02
group_2881	5.31E-02	7.85E-06	1.18E-02	-3.29E-01	1.30E-01	1.03E-01	bad-chisq
group_2858	5.31E-02	8.23E-07	6.21E-02	4.20E-01	2.25E-01	7.60E-02
group_2719	5.31E-02	1.25E-10	2.08E-02	3.71E-01	1.60E-01	9.41E-02
group_2718	5.31E-02	1.25E-10	2.08E-02	3.71E-01	1.60E-01	9.41E-02
group_1709	5.31E-02	7.85E-06	1.18E-02	-3.29E-01	1.30E-01	1.03E-01	bad-chisq
group_1507	5.31E-02	7.85E-06	1.18E-02	-3.29E-01	1.30E-01	1.03E-01	bad-chisq
mazE	5.31E-02	3.02E-03	9.78E-01	5.36E-03	1.92E-01	1.14E-03
group_1383	5.31E-02	4.27E-01	9.84E-01	-1.03E-03	5.13E-02	8.17E-04
group_1211	5.31E-02	1.12E-07	9.88E-01	1.57E-03	1.01E-01	6.35E-04
group_1126	5.31E-02	7.85E-06	1.18E-02	-3.29E-01	1.30E-01	1.03E-01	bad-chisq
group_1048	5.31E-02	7.85E-06	1.18E-02	-3.29E-01	1.30E-01	1.03E-01	bad-chisq
group_905	5.31E-02	7.85E-06	1.18E-02	-3.29E-01	1.30E-01	1.03E-01	bad-chisq
group_770	5.31E-02	7.85E-06	1.18E-02	-3.29E-01	1.30E-01	1.03E-01	bad-chisq
group_723	5.31E-02	7.49E-03	5.18E-01	4.28E-02	6.62E-02	2.64E-02
group_668	5.31E-02	8.23E-07	6.21E-02	4.20E-01	2.25E-01	7.60E-02
group_405	5.31E-02	8.23E-07	6.21E-02	4.20E-01	2.25E-01	7.60E-02
group_371	5.31E-02	3.02E-03	8.27E-01	1.23E-02	5.60E-02	8.93E-03
dppD	5.31E-02	7.85E-06	1.18E-02	-3.29E-01	1.30E-01	1.03E-01	bad-chisq
group_333	5.31E-02	7.85E-06	1.18E-02	-3.29E-01	1.30E-01	1.03E-01	bad-chisq
group_211	5.31E-02	7.85E-06	1.18E-02	-3.29E-01	1.30E-01	1.03E-01	bad-chisq
group_2690	5.14E-02	3.37E-01	6.60E-01	-3.21E-02	7.28E-02	1.80E-02
group_2492	5.14E-02	8.70E-02	1.35E-01	9.56E-02	6.40E-02	6.09E-02
mazF	5.14E-02	4.13E-03	5.37E-01	9.04E-02	1.46E-01	2.52E-02
group_2094	5.14E-02	3.63E-02	5.07E-01	6.91E-02	1.04E-01	2.71E-02
group_1573	5.14E-02	1.29E-02	8.54E-01	1.13E-02	6.11E-02	7.53E-03
group_1341	5.14E-02	3.43E-01	7.88E-01	1.63E-02	6.05E-02	1.10E-02
group_1218	5.14E-02	3.43E-01	7.88E-01	1.63E-02	6.05E-02	1.10E-02
glgC	5.14E-02	3.53E-02	2.73E-01	-6.44E-02	5.88E-02	4.47E-02
insK	5.14E-02	1.29E-02	9.82E-01	-1.08E-03	4.91E-02	8.98E-04
udg4	5.14E-02	3.43E-01	6.00E-01	3.12E-02	5.95E-02	2.14E-02
group_621	5.14E-02	1.33E-02	8.08E-01	-1.14E-02	4.69E-02	9.90E-03
deoD	5.14E-02	8.48E-02	6.10E-01	3.12E-02	6.13E-02	2.08E-02
group_2939	4.98E-02	4.62E-02	3.93E-01	4.69E-02	5.49E-02	3.48E-02
clpA	4.98E-02	2.23E-01	2.17E-01	-8.26E-02	6.69E-02	5.03E-02
group_2574	4.98E-02	2.70E-13	3.12E-01	1.02E-01	1.01E-01	4.12E-02	bad-chisq
group_2542	4.98E-02	2.70E-13	3.12E-01	1.02E-01	1.01E-01	4.12E-02	bad-chisq
group_2528	4.98E-02	4.72E-01	7.76E-01	-1.67E-02	5.85E-02	1.16E-02
group_2314	4.98E-02	7.40E-01	3.46E-01	5.28E-02	5.60E-02	3.85E-02
group_2110	4.98E-02	2.68E-01	8.05E-01	-1.39E-02	5.65E-02	1.01E-02
group_1436	4.98E-02	5.62E-03	8.33E-01	-1.74E-02	8.29E-02	8.58E-03
tnp~~~orfB	4.98E-02	1.35E-01	7.87E-02	-8.75E-02	4.97E-02	7.17E-02
group_724	4.98E-02	4.72E-01	2.40E-01	-7.20E-02	6.11E-02	4.80E-02
group_320	4.98E-02	2.68E-01	6.34E-01	2.94E-02	6.18E-02	1.94E-02
group_287	4.98E-02	4.62E-02	7.56E-01	2.15E-02	6.90E-02	1.27E-02
blpT	4.98E-02	2.23E-01	3.48E-01	-5.55E-02	5.91E-02	3.83E-02
group_238	4.98E-02	6.57E-01	9.53E-01	-2.96E-03	5.07E-02	2.38E-03
group_2876	4.81E-02	1.16E-11	3.09E-02	4.10E-01	1.90E-01	8.79E-02	bad-chisq
group_2803	4.81E-02	4.85E-01	8.20E-01	1.68E-02	7.41E-02	9.26E-03
group_1688	4.81E-02	1.37E-01	9.71E-01	-1.93E-03	5.25E-02	1.50E-03
group_1349	4.81E-02	6.01E-02	1.65E-01	8.63E-02	6.22E-02	5.66E-02
group_1197	4.81E-02	3.80E-01	6.46E-01	2.58E-02	5.62E-02	1.87E-02
group_853	4.81E-02	7.61E-01	6.50E-01	2.97E-02	6.54E-02	1.85E-02
group_15	4.81E-02	2.09E-08	4.06E-01	1.49E-01	1.79E-01	3.39E-02
group_14	4.81E-02	2.09E-08	4.06E-01	1.49E-01	1.79E-01	3.39E-02
group_2663	4.64E-02	2.97E-11	3.86E-02	4.41E-01	2.13E-01	8.43E-02	bad-chisq
group_2471	4.64E-02	1.04E-02	5.55E-01	-1.31E-01	2.22E-01	2.41E-02
group_2446	4.64E-02	6.55E-02	8.83E-01	1.32E-02	8.92E-02	6.02E-03
group_2176	4.64E-02	5.01E-09	1.08E-01	3.15E-01	1.95E-01	6.56E-02
group_1788	4.64E-02	1.66E-04	3.18E-01	-1.91E-01	1.91E-01	4.07E-02	bad-chisq
group_1776	4.64E-02	1.04E-02	5.55E-01	-1.31E-01	2.22E-01	2.41E-02
group_1653	4.64E-02	1.04E-02	5.55E-01	-1.31E-01	2.22E-01	2.41E-02
group_1580	4.64E-02	2.98E-01	9.73E-01	-2.02E-03	5.90E-02	1.40E-03
group_1402	4.64E-02	1.04E-02	5.55E-01	-1.31E-01	2.22E-01	2.41E-02
group_1314	4.64E-02	1.04E-02	2.71E-01	-1.13E-01	1.02E-01	4.49E-02
group_1255	4.64E-02	1.04E-02	5.55E-01	-1.31E-01	2.22E-01	2.41E-02
group_1184	4.64E-02	1.04E-02	5.55E-01	-1.31E-01	2.22E-01	2.41E-02
group_1053	4.64E-02	1.66E-04	4.99E-01	-3.55E-02	5.25E-02	2.76E-02	bad-chisq
group_907	4.64E-02	4.17E-10	7.51E-01	1.89E-02	5.96E-02	1.30E-02
group_690	4.64E-02	1.04E-02	5.55E-01	-1.31E-01	2.22E-01	2.41E-02
group_625	4.64E-02	3.05E-02	7.46E-01	-1.80E-02	5.56E-02	1.32E-02
group_597	4.64E-02	1.04E-02	5.55E-01	-1.31E-01	2.22E-01	2.41E-02
group_408	4.64E-02	1.73E-01	9.57E-01	2.84E-03	5.32E-02	2.18E-03
group_3053	4.48E-02	1.01E-01	2.84E-01	-6.72E-02	6.27E-02	4.37E-02
group_3044	4.48E-02	6.93E-01	8.53E-01	-1.16E-02	6.23E-02	7.57E-03
group_2656	4.48E-02	1.06E-01	1.69E-01	7.71E-02	5.61E-02	5.60E-02
group_2601	4.48E-02	1.06E-01	9.30E-01	-9.05E-03	1.03E-01	3.59E-03
group_2593	4.48E-02	4.08E-01	5.91E-01	6.90E-02	1.28E-01	2.19E-02
group_2533	4.48E-02	1.06E-09	7.73E-01	-5.24E-02	1.81E-01	1.18E-02
group_2435	4.48E-02	6.75E-01	3.77E-01	8.64E-02	9.77E-02	3.60E-02
group_1476	4.48E-02	1.16E-03	2.66E-01	2.66E-01	2.38E-01	4.54E-02
group_1003	4.48E-02	1.16E-03	2.66E-01	2.66E-01	2.38E-01	4.54E-02
group_959	4.48E-02	4.22E-01	3.89E-01	1.05E-01	1.22E-01	3.51E-02
group_891	4.48E-02	1.16E-03	2.66E-01	2.66E-01	2.38E-01	4.54E-02
group_844	4.48E-02	4.04E-02	2.57E-01	1.20E-01	1.06E-01	4.62E-02
rnjA	4.48E-02	4.04E-02	6.26E-01	3.79E-02	7.76E-02	1.99E-02
group_219	4.48E-02	4.04E-02	8.48E-01	-1.12E-02	5.82E-02	7.82E-03
group_2757	4.31E-02	2.67E-02	9.46E-02	9.88E-02	5.90E-02	6.81E-02
group_2587	4.31E-02	8.51E-03	3.86E-01	5.92E-02	6.82E-02	3.54E-02
group_2352	4.31E-02	8.51E-03	6.09E-01	-3.34E-02	6.53E-02	2.08E-02
group_2241	4.31E-02	3.31E-01	8.49E-01	-1.25E-02	6.58E-02	7.77E-03
sleA1	4.31E-02	5.73E-03	4.01E-01	-9.74E-02	1.16E-01	3.43E-02
group_2146	4.31E-02	3.31E-01	8.49E-01	-1.25E-02	6.58E-02	7.77E-03
group_2001	4.31E-02	3.31E-01	8.49E-01	-1.25E-02	6.58E-02	7.77E-03
group_1801	4.31E-02	5.73E-03	4.01E-01	-9.74E-02	1.16E-01	3.43E-02
group_1782	4.31E-02	3.31E-01	8.49E-01	-1.25E-02	6.58E-02	7.77E-03
group_1714	4.31E-02	3.31E-01	8.49E-01	-1.25E-02	6.58E-02	7.77E-03
group_1713	4.31E-02	1.95E-10	3.05E-02	4.92E-01	2.27E-01	8.81E-02	bad-chisq
group_1699	4.31E-02	1.95E-10	3.05E-02	4.92E-01	2.27E-01	8.81E-02	bad-chisq
group_1667	4.31E-02	5.78E-01	6.78E-01	4.11E-02	9.91E-02	1.69E-02
group_1572	4.31E-02	3.31E-01	8.49E-01	-1.25E-02	6.58E-02	7.77E-03
group_1571	4.31E-02	3.31E-01	8.49E-01	-1.25E-02	6.58E-02	7.77E-03
group_1538	4.31E-02	3.31E-01	8.49E-01	-1.25E-02	6.58E-02	7.77E-03
group_1484	4.31E-02	5.78E-01	2.58E-01	6.17E-02	5.44E-02	4.62E-02
group_1468	4.31E-02	8.51E-03	3.86E-01	5.92E-02	6.82E-02	3.54E-02
group_1431	4.31E-02	1.66E-01	9.90E-01	7.90E-04	6.17E-02	5.22E-04
group_1395	4.31E-02	2.67E-02	6.13E-01	3.36E-02	6.65E-02	2.06E-02
group_1389	4.31E-02	1.95E-10	3.05E-02	4.92E-01	2.27E-01	8.81E-02	bad-chisq
group_1374	4.31E-02	1.95E-10	3.05E-02	4.92E-01	2.27E-01	8.81E-02	bad-chisq
group_1336	4.31E-02	3.31E-01	8.49E-01	-1.25E-02	6.58E-02	7.77E-03
group_1248	4.31E-02	3.31E-01	8.49E-01	-1.25E-02	6.58E-02	7.77E-03
group_1111	4.31E-02	3.31E-01	8.49E-01	-1.25E-02	6.58E-02	7.77E-03
sleM1	4.31E-02	5.73E-03	4.01E-01	-9.74E-02	1.16E-01	3.43E-02
group_1067	4.31E-02	3.31E-01	8.49E-01	-1.25E-02	6.58E-02	7.77E-03
group_1047	4.31E-02	3.31E-01	8.49E-01	-1.25E-02	6.58E-02	7.77E-03
group_855	4.31E-02	3.31E-01	8.49E-01	-1.25E-02	6.58E-02	7.77E-03
group_842	4.31E-02	1.89E-02	8.81E-01	-1.82E-02	1.21E-01	6.13E-03
group_804	4.31E-02	3.31E-01	8.49E-01	-1.25E-02	6.58E-02	7.77E-03
group_673	4.31E-02	3.31E-01	8.49E-01	-1.25E-02	6.58E-02	7.77E-03
group_632	4.31E-02	3.31E-01	8.49E-01	-1.25E-02	6.58E-02	7.77E-03
group_603	4.31E-02	3.31E-01	8.49E-01	-1.25E-02	6.58E-02	7.77E-03
group_540	4.31E-02	3.31E-01	8.49E-01	-1.25E-02	6.58E-02	7.77E-03
group_339	4.31E-02	3.28E-04	8.11E-01	-2.08E-02	8.68E-02	9.78E-03	bad-chisq
group_303	4.31E-02	1.29E-01	7.05E-01	-2.13E-02	5.62E-02	1.55E-02
group_201	4.31E-02	8.51E-03	3.86E-01	5.92E-02	6.82E-02	3.54E-02
group_110	4.31E-02	3.31E-01	8.49E-01	-1.25E-02	6.58E-02	7.77E-03
group_109	4.31E-02	3.31E-01	8.49E-01	-1.25E-02	6.58E-02	7.77E-03
group_74	4.31E-02	8.51E-03	3.86E-01	5.92E-02	6.82E-02	3.54E-02
group_58	4.31E-02	3.31E-01	8.49E-01	-1.25E-02	6.58E-02	7.77E-03
group_2666	4.15E-02	1.65E-01	6.65E-01	-2.46E-02	5.67E-02	1.77E-02
group_2596	4.15E-02	5.86E-01	5.20E-01	3.30E-02	5.12E-02	2.63E-02
group_2555	4.15E-02	4.59E-04	3.68E-01	-1.79E-01	1.99E-01	3.67E-02	bad-chisq
group_2477	4.15E-02	1.65E-01	6.65E-01	-2.46E-02	5.67E-02	1.77E-02
group_2417	4.15E-02	2.54E-02	3.21E-01	-5.64E-02	5.68E-02	4.05E-02
group_2105	4.15E-02	7.63E-01	5.47E-01	5.26E-02	8.72E-02	2.46E-02
group_1870	4.15E-02	1.65E-01	6.65E-01	-2.46E-02	5.67E-02	1.77E-02
group_1771	4.15E-02	4.63E-02	6.57E-01	4.87E-02	1.09E-01	1.81E-02
group_1698	4.15E-02	4.97E-10	4.24E-02	6.16E-01	3.03E-01	8.27E-02	bad-chisq
group_1650	4.15E-02	4.97E-10	4.24E-02	6.16E-01	3.03E-01	8.27E-02	bad-chisq
group_1517	4.15E-02	1.65E-01	6.65E-01	-2.46E-02	5.67E-02	1.77E-02
group_1486	4.15E-02	1.65E-01	6.65E-01	-2.46E-02	5.67E-02	1.77E-02
gpG	4.15E-02	1.65E-01	6.65E-01	-2.46E-02	5.67E-02	1.77E-02
group_1424	4.15E-02	1.65E-01	6.65E-01	-2.46E-02	5.67E-02	1.77E-02
group_1347	4.15E-02	3.07E-11	5.81E-01	1.86E-01	3.36E-01	2.25E-02	bad-chisq
group_1340	4.15E-02	4.69E-01	8.52E-01	-1.26E-02	6.74E-02	7.64E-03
group_1294	4.15E-02	1.65E-01	6.65E-01	-2.46E-02	5.67E-02	1.77E-02
group_1283	4.15E-02	4.69E-01	7.87E-01	-1.75E-02	6.50E-02	1.10E-02
group_1267	4.15E-02	2.51E-01	8.62E-01	-1.14E-02	6.56E-02	7.07E-03
group_1207	4.15E-02	2.54E-02	4.31E-01	9.91E-02	1.26E-01	3.21E-02
group_1153	4.15E-02	1.65E-01	6.65E-01	-2.46E-02	5.67E-02	1.77E-02
group_1098	4.15E-02	6.99E-02	3.59E-01	-1.13E-01	1.23E-01	3.74E-02
group_945	4.15E-02	3.07E-11	5.81E-01	1.86E-01	3.36E-01	2.25E-02	bad-chisq
group_872	4.15E-02	1.16E-01	6.59E-01	3.65E-02	8.27E-02	1.80E-02
group_857	4.15E-02	1.65E-01	6.65E-01	-2.46E-02	5.67E-02	1.77E-02
blpO	4.15E-02	3.07E-11	5.81E-01	1.86E-01	3.36E-01	2.25E-02	bad-chisq
group_667	4.15E-02	4.97E-10	4.24E-02	6.16E-01	3.03E-01	8.27E-02	bad-chisq
group_639	4.15E-02	3.07E-11	5.81E-01	1.86E-01	3.36E-01	2.25E-02	bad-chisq
pspC	4.15E-02	4.97E-10	4.24E-02	6.16E-01	3.03E-01	8.27E-02	bad-chisq
group_593	4.15E-02	1.65E-01	6.65E-01	-2.46E-02	5.67E-02	1.77E-02
treB	4.15E-02	4.69E-01	8.28E-01	1.42E-02	6.52E-02	8.87E-03
group_479	4.15E-02	7.86E-03	1.28E-01	-1.85E-01	1.21E-01	6.21E-02
group_446	4.15E-02	1.65E-01	6.65E-01	-2.46E-02	5.67E-02	1.77E-02
group_444	4.15E-02	1.65E-01	6.65E-01	-2.46E-02	5.67E-02	1.77E-02
terL	4.15E-02	1.65E-01	6.65E-01	-2.46E-02	5.67E-02	1.77E-02
group_332	4.15E-02	4.97E-10	4.24E-02	6.16E-01	3.03E-01	8.27E-02	bad-chisq
group_271	4.15E-02	5.86E-01	2.80E-01	-5.63E-02	5.21E-02	4.40E-02
group_235	4.15E-02	3.34E-01	8.18E-01	1.64E-02	7.13E-02	9.38E-03
group_196	4.15E-02	1.65E-01	6.65E-01	-2.46E-02	5.67E-02	1.77E-02
group_195	4.15E-02	1.65E-01	6.65E-01	-2.46E-02	5.67E-02	1.77E-02
group_124	4.15E-02	4.97E-10	4.24E-02	6.16E-01	3.03E-01	8.27E-02	bad-chisq
yajD	4.15E-02	1.65E-01	6.65E-01	-2.46E-02	5.67E-02	1.77E-02
group_48	4.15E-02	7.86E-03	1.28E-01	-1.85E-01	1.21E-01	6.21E-02
tuf~~~dinB~~~argE~~~arcT	3.98E-02	2.09E-01	5.19E-01	-3.43E-02	5.31E-02	2.63E-02
group_3014	3.98E-02	7.83E-02	2.83E-01	6.49E-02	6.04E-02	4.38E-02
group_2873	3.98E-02	6.93E-01	2.52E-01	-5.82E-02	5.08E-02	4.67E-02
group_2819	3.98E-02	2.09E-01	1.83E-01	1.03E-01	7.71E-02	5.43E-02
group_2733	3.98E-02	6.40E-01	6.71E-01	-2.89E-02	6.81E-02	1.73E-02
group_1615	3.98E-02	1.21E-04	8.07E-01	-3.39E-02	1.39E-01	9.97E-03	bad-chisq
group_935	3.98E-02	2.09E-01	6.68E-01	-2.45E-02	5.71E-02	1.75E-02
group_925	3.98E-02	1.69E-08	6.80E-01	6.72E-02	1.63E-01	1.68E-02
group_882	3.98E-02	8.99E-05	3.16E-01	5.59E-02	5.58E-02	4.09E-02
group_475	3.98E-02	1.08E-02	1.47E-01	-1.80E-01	1.24E-01	5.91E-02
group_277	3.98E-02	3.41E-02	5.99E-01	5.47E-02	1.04E-01	2.14E-02
group_276	3.98E-02	3.41E-02	5.99E-01	5.47E-02	1.04E-01	2.14E-02
group_135	3.98E-02	1.21E-04	8.07E-01	-3.39E-02	1.39E-01	9.97E-03	bad-chisq
group_87	3.98E-02	7.83E-02	4.17E-01	9.28E-02	1.14E-01	3.31E-02
group_2377	3.81E-02	8.41E-01	7.98E-01	-1.45E-02	5.66E-02	1.04E-02
group_2337	3.81E-02	2.63E-01	7.71E-01	1.53E-02	5.24E-02	1.19E-02
group_2246	3.81E-02	8.41E-01	2.57E-01	7.22E-02	6.37E-02	4.62E-02
group_2202	3.81E-02	5.22E-01	2.22E-01	1.05E-01	8.63E-02	4.98E-02
group_2091	3.81E-02	1.19E-01	5.45E-01	-3.48E-02	5.75E-02	2.47E-02
group_2071	3.81E-02	1.28E-01	3.53E-01	1.44E-01	1.55E-01	3.79E-02
group_1970	3.81E-02	2.80E-01	8.53E-01	4.40E-02	2.37E-01	7.58E-03
group_1898	3.81E-02	5.22E-01	9.34E-01	-5.46E-03	6.61E-02	3.37E-03
group_1893	3.81E-02	4.56E-02	2.52E-01	6.60E-02	5.75E-02	4.68E-02
group_1706	3.81E-02	2.80E-01	9.63E-01	-3.40E-03	7.40E-02	1.87E-03
dinD	3.81E-02	4.99E-02	5.64E-01	-5.58E-02	9.68E-02	2.35E-02
group_1382	3.81E-02	2.80E-01	8.53E-01	4.40E-02	2.37E-01	7.58E-03
group_1264	3.81E-02	2.80E-01	7.92E-01	-1.80E-02	6.82E-02	1.07E-02
group_1090	3.81E-02	3.17E-05	5.93E-01	6.73E-02	1.26E-01	2.18E-02
group_998	3.81E-02	9.02E-04	7.61E-01	-3.19E-02	1.05E-01	1.24E-02	bad-chisq
group_649	3.81E-02	2.80E-01	8.53E-01	4.40E-02	2.37E-01	7.58E-03
group_575	3.81E-02	2.80E-01	8.53E-01	4.40E-02	2.37E-01	7.58E-03
group_469	3.81E-02	1.19E-01	7.28E-01	2.93E-02	8.41E-02	1.42E-02
group_177	3.81E-02	1.47E-02	9.18E-01	-1.56E-02	1.51E-01	4.22E-03
group_3062	3.65E-02	9.38E-01	6.03E-01	-2.83E-02	5.43E-02	2.12E-02
group_2796	3.65E-02	3.29E-01	6.14E-01	-3.67E-02	7.27E-02	2.06E-02
group_2450	3.65E-02	2.04E-01	9.37E-01	4.87E-03	6.16E-02	3.23E-03
group_2032	3.65E-02	2.04E-01	6.76E-01	2.81E-02	6.72E-02	1.71E-02
group_1938	3.65E-02	4.11E-01	6.73E-01	3.16E-02	7.49E-02	1.72E-02
group_1780	3.65E-02	6.07E-02	9.56E-01	1.10E-02	1.98E-01	2.26E-03
group_1201	3.65E-02	4.11E-01	7.28E-01	-2.70E-02	7.75E-02	1.42E-02
group_684	3.65E-02	2.04E-01	5.74E-01	9.42E-02	1.68E-01	2.29E-02
group_660	3.65E-02	9.98E-06	3.44E-01	1.41E-01	1.49E-01	3.86E-02
group_492	3.65E-02	2.04E-01	5.74E-01	9.42E-02	1.68E-01	2.29E-02
group_3102	3.48E-02	8.06E-02	7.41E-01	3.82E-02	1.16E-01	1.35E-02
group_2878	3.48E-02	2.73E-02	8.45E-01	-1.37E-02	6.99E-02	8.00E-03
group_2830	3.48E-02	1.69E-02	3.71E-01	6.09E-02	6.80E-02	3.65E-02
group_2792	3.48E-02	5.82E-01	7.08E-01	3.80E-02	1.01E-01	1.53E-02
group_2672	3.48E-02	2.73E-02	7.17E-01	4.11E-02	1.13E-01	1.48E-02
group_2605	3.48E-02	4.38E-03	7.38E-01	3.89E-02	1.16E-01	1.36E-02
group_2547	3.48E-02	2.73E-02	8.45E-01	-1.37E-02	6.99E-02	8.00E-03
group_1677	3.48E-02	4.38E-03	7.38E-01	3.89E-02	1.16E-01	1.36E-02
group_974	3.48E-02	2.73E-02	4.29E-01	-5.03E-02	6.35E-02	3.23E-02
group_693	3.48E-02	9.27E-01	9.55E-01	3.52E-03	6.29E-02	2.28E-03
group_288	3.48E-02	1.98E-01	4.54E-02	1.83E-01	9.11E-02	8.15E-02
recT~~~bet	3.48E-02	8.06E-02	8.79E-01	-9.75E-03	6.42E-02	6.19E-03
group_227	3.48E-02	2.63E-07	8.02E-01	-2.76E-02	1.10E-01	1.02E-02
group_167	3.48E-02	1.98E-01	2.29E-01	7.43E-02	6.17E-02	4.91E-02
group_2843	3.32E-02	8.40E-01	3.05E-02	-1.53E-01	7.04E-02	8.81E-02
group_2576	3.32E-02	2.48E-03	6.87E-01	-7.25E-02	1.80E-01	1.65E-02	bad-chisq
group_2572	3.32E-02	5.49E-05	7.01E-01	6.04E-02	1.57E-01	1.57E-02
group_2535	3.32E-02	5.49E-05	7.01E-01	6.04E-02	1.57E-01	1.57E-02
group_2464	3.32E-02	5.49E-05	7.01E-01	6.04E-02	1.57E-01	1.57E-02
group_2433	3.32E-02	2.48E-03	5.08E-01	-2.07E-01	3.13E-01	2.70E-02	bad-chisq
group_2344	3.32E-02	5.01E-01	5.46E-01	8.19E-02	1.36E-01	2.47E-02
group_2253	3.32E-02	2.26E-01	3.86E-01	-1.43E-01	1.65E-01	3.54E-02
group_1951	3.32E-02	5.49E-05	7.01E-01	6.04E-02	1.57E-01	1.57E-02
lytTR	3.32E-02	3.71E-02	2.64E-01	-6.88E-02	6.16E-02	4.56E-02
group_1871	3.32E-02	2.48E-03	5.26E-01	-4.39E-02	6.92E-02	2.59E-02	bad-chisq
group_1689	3.32E-02	2.48E-03	5.08E-01	-2.07E-01	3.13E-01	2.70E-02	bad-chisq
group_1630	3.32E-02	1.06E-02	5.84E-01	-6.94E-02	1.27E-01	2.23E-02
group_1209	3.32E-02	2.26E-01	6.09E-01	3.28E-02	6.42E-02	2.09E-02
group_1194	3.32E-02	1.06E-02	9.76E-01	4.87E-03	1.63E-01	1.22E-03
group_1177	3.32E-02	2.48E-03	5.08E-01	-2.07E-01	3.13E-01	2.70E-02	bad-chisq
group_1119	3.32E-02	3.71E-02	3.80E-01	-5.76E-02	6.55E-02	3.58E-02
group_1082	3.32E-02	2.48E-03	5.08E-01	-2.07E-01	3.13E-01	2.70E-02	bad-chisq
group_1032	3.32E-02	2.48E-03	5.08E-01	-2.07E-01	3.13E-01	2.70E-02	bad-chisq
group_960	3.32E-02	2.48E-03	3.09E-01	-7.10E-02	6.97E-02	4.15E-02	bad-chisq
group_753	3.32E-02	2.48E-03	6.87E-01	-7.25E-02	1.80E-01	1.65E-02	bad-chisq
group_729	3.32E-02	2.48E-03	5.08E-01	-2.07E-01	3.13E-01	2.70E-02	bad-chisq
group_721	3.32E-02	1.06E-02	6.93E-01	-3.99E-02	1.01E-01	1.61E-02
group_409	3.32E-02	5.49E-05	7.01E-01	6.04E-02	1.57E-01	1.57E-02
group_396	3.32E-02	5.01E-01	3.39E-01	-8.95E-02	9.34E-02	3.90E-02
group_321	3.32E-02	5.01E-01	5.46E-01	8.19E-02	1.36E-01	2.47E-02
group_252	3.32E-02	2.48E-03	5.08E-01	-2.07E-01	3.13E-01	2.70E-02	bad-chisq
group_142	3.32E-02	1.06E-02	9.76E-01	4.87E-03	1.63E-01	1.22E-03
group_29	3.32E-02	6.66E-06	3.14E-01	9.20E-02	9.12E-02	4.11E-02
orfB	3.15E-02	9.78E-01	2.00E-01	-1.01E-01	7.89E-02	5.23E-02
group_2842	3.15E-02	3.47E-03	3.91E-01	-2.16E-01	2.51E-01	3.50E-02	bad-chisq
group_2815	3.15E-02	5.03E-02	8.96E-01	-3.07E-02	2.35E-01	5.31E-03
group_2512	3.15E-02	1.47E-02	8.23E-01	-2.94E-02	1.31E-01	9.13E-03
group_2164	3.15E-02	1.47E-02	8.23E-01	-2.94E-02	1.31E-01	9.13E-03
group_1684	3.15E-02	3.47E-03	5.83E-01	-8.80E-02	1.60E-01	2.24E-02	bad-chisq
group_1397	3.15E-02	1.47E-02	1.02E-01	1.15E-01	7.00E-02	6.66E-02
group_1311	3.15E-02	3.49E-01	8.17E-01	1.52E-02	6.54E-02	9.47E-03
copG	3.15E-02	6.50E-01	1.03E-01	1.08E-01	6.60E-02	6.66E-02
group_824	3.15E-02	5.03E-02	4.31E-01	-5.25E-02	6.66E-02	3.22E-02
group_752	3.15E-02	5.03E-02	6.32E-01	6.71E-02	1.40E-01	1.95E-02
msrAB1	3.15E-02	6.50E-01	5.80E-01	-4.18E-02	7.56E-02	2.26E-02
group_241	3.15E-02	3.47E-03	8.86E-01	-2.67E-02	1.86E-01	5.85E-03	bad-chisq
group_3009	2.99E-02	8.77E-01	6.18E-01	8.95E-02	1.79E-01	2.04E-02
group_3002	2.99E-02	8.77E-01	6.18E-01	8.95E-02	1.79E-01	2.04E-02
group_2960	2.99E-02	9.28E-04	5.89E-03	-4.59E-01	1.66E-01	1.12E-01	bad-chisq
group_2955	2.99E-02	8.77E-01	5.25E-01	-4.82E-02	7.57E-02	2.59E-02
group_2886	2.99E-02	3.98E-06	4.58E-01	1.22E-01	1.64E-01	3.03E-02
group_2813	2.99E-02	4.04E-01	7.16E-01	-5.88E-02	1.62E-01	1.48E-02
group_2704	2.99E-02	5.15E-01	6.94E-01	-2.45E-02	6.23E-02	1.61E-02
group_2668	2.99E-02	2.52E-01	7.11E-01	2.55E-02	6.88E-02	1.51E-02
group_2665	2.99E-02	4.04E-01	7.16E-01	-5.88E-02	1.62E-01	1.48E-02
group_2635	2.99E-02	1.77E-03	5.48E-03	1.79E-01	6.41E-02	1.13E-01
group_2506	2.99E-02	2.03E-02	9.47E-01	-4.80E-03	7.28E-02	2.69E-03
group_2500	2.99E-02	2.52E-01	7.11E-01	2.55E-02	6.88E-02	1.51E-02
group_2187	2.99E-02	2.52E-01	7.11E-01	2.55E-02	6.88E-02	1.51E-02
group_2152	2.99E-02	8.77E-01	5.25E-01	-4.82E-02	7.57E-02	2.59E-02
group_2070	2.99E-02	7.34E-01	1.89E-01	-9.22E-02	7.00E-02	5.36E-02
group_1934	2.99E-02	2.52E-01	4.74E-01	-5.33E-02	7.43E-02	2.92E-02
group_1839	2.99E-02	2.52E-01	7.11E-01	2.55E-02	6.88E-02	1.51E-02
epsL	2.99E-02	9.28E-04	7.32E-01	-9.13E-02	2.66E-01	1.40E-02	bad-chisq
group_1487	2.99E-02	2.52E-01	7.11E-01	2.55E-02	6.88E-02	1.51E-02
group_1438	2.99E-02	6.79E-02	7.24E-01	9.25E-02	2.61E-01	1.44E-02
group_1308	2.99E-02	5.15E-01	2.01E-01	-1.00E-01	7.83E-02	5.21E-02
group_1298	2.99E-02	2.52E-01	7.11E-01	2.55E-02	6.88E-02	1.51E-02
group_1295	2.99E-02	1.01E-01	1.16E-01	2.09E-01	1.33E-01	6.42E-02
group_1287	2.99E-02	6.79E-02	7.24E-01	9.25E-02	2.61E-01	1.44E-02
group_1281	2.99E-02	9.28E-04	7.32E-01	-9.13E-02	2.66E-01	1.40E-02	bad-chisq
group_1243	2.99E-02	2.52E-01	6.57E-05	2.56E-01	6.37E-02	1.62E-01
group_1221	2.99E-02	2.52E-01	7.11E-01	2.55E-02	6.88E-02	1.51E-02
group_1065	2.99E-02	2.03E-02	1.85E-01	-9.59E-02	7.23E-02	5.41E-02
group_900	2.99E-02	4.04E-01	7.16E-01	-5.88E-02	1.62E-01	1.48E-02
group_807	2.99E-02	9.28E-04	5.89E-03	-4.59E-01	1.66E-01	1.12E-01	bad-chisq
group_794	2.99E-02	2.52E-01	7.11E-01	2.55E-02	6.88E-02	1.51E-02
group_771	2.99E-02	2.52E-01	5.32E-01	-4.76E-02	7.61E-02	2.55E-02
group_700	2.99E-02	8.77E-01	5.25E-01	-4.82E-02	7.57E-02	2.59E-02
group_663	2.99E-02	2.03E-02	2.81E-01	-7.87E-02	7.30E-02	4.40E-02
cdiA	2.99E-02	2.52E-01	7.11E-01	2.55E-02	6.88E-02	1.51E-02
group_608	2.99E-02	2.52E-01	7.11E-01	2.55E-02	6.88E-02	1.51E-02
group_588	2.99E-02	2.52E-01	7.11E-01	2.55E-02	6.88E-02	1.51E-02
group_558	2.99E-02	9.28E-04	5.89E-03	-4.59E-01	1.66E-01	1.12E-01	bad-chisq
group_556	2.99E-02	6.79E-02	9.57E-01	-4.57E-03	8.53E-02	2.19E-03
group_500	2.99E-02	2.52E-01	7.11E-01	2.55E-02	6.88E-02	1.51E-02
group_416	2.99E-02	2.03E-02	9.42E-01	-1.11E-02	1.52E-01	2.98E-03
group_337	2.99E-02	9.28E-04	5.89E-03	-4.59E-01	1.66E-01	1.12E-01	bad-chisq
group_326	2.99E-02	2.52E-01	7.11E-01	2.55E-02	6.88E-02	1.51E-02
group_325	2.99E-02	2.52E-01	7.11E-01	2.55E-02	6.88E-02	1.51E-02
group_322	2.99E-02	9.28E-04	5.89E-03	-4.59E-01	1.66E-01	1.12E-01	bad-chisq
lysM	2.99E-02	4.04E-01	5.75E-01	-4.16E-02	7.42E-02	2.29E-02
group_269	2.99E-02	6.79E-02	9.11E-01	3.06E-02	2.75E-01	4.54E-03
group_207	2.99E-02	2.52E-01	7.11E-01	2.55E-02	6.88E-02	1.51E-02
group_206	2.99E-02	2.52E-01	7.11E-01	2.55E-02	6.88E-02	1.51E-02
sdaAB	2.99E-02	4.04E-01	5.75E-01	-4.16E-02	7.42E-02	2.29E-02
group_106	2.99E-02	2.52E-01	7.11E-01	2.55E-02	6.88E-02	1.51E-02
group_101	2.99E-02	2.03E-02	9.42E-01	-1.11E-02	1.52E-01	2.98E-03
group_94	2.99E-02	9.28E-04	5.89E-03	-4.59E-01	1.66E-01	1.12E-01	bad-chisq
group_2903	2.82E-02	6.80E-03	9.23E-01	6.49E-03	6.69E-02	3.96E-03	bad-chisq
group_2675	2.82E-02	5.03E-01	9.52E-01	4.20E-03	7.01E-02	2.44E-03
group_2634	2.82E-02	6.06E-02	5.47E-01	-1.29E-01	2.14E-01	2.45E-02
group_2391	2.82E-02	6.06E-02	5.47E-01	-1.29E-01	2.14E-01	2.45E-02
group_2280	2.82E-02	1.72E-01	3.02E-01	6.62E-02	6.41E-02	4.21E-02
group_2237	2.82E-02	6.06E-02	5.47E-01	-1.29E-01	2.14E-01	2.45E-02
group_2192	2.82E-02	8.17E-07	4.32E-01	8.39E-02	1.07E-01	3.20E-02	bad-chisq
group_2144	2.82E-02	6.80E-03	6.08E-01	-8.51E-02	1.66E-01	2.10E-02	bad-chisq
group_2118	2.82E-02	6.80E-03	6.08E-01	-8.51E-02	1.66E-01	2.10E-02	bad-chisq
group_2016	2.82E-02	7.27E-01	7.95E-01	-1.73E-02	6.63E-02	1.06E-02
group_1984	2.82E-02	5.32E-08	1.94E-01	1.41E-01	1.08E-01	5.29E-02	bad-chisq
group_1983	2.82E-02	5.32E-08	1.94E-01	1.41E-01	1.08E-01	5.29E-02	bad-chisq
group_1950	2.82E-02	6.06E-02	5.47E-01	-1.29E-01	2.14E-01	2.45E-02
group_1828	2.82E-02	6.06E-02	5.47E-01	-1.29E-01	2.14E-01	2.45E-02
group_1783	2.82E-02	9.14E-02	8.68E-01	1.82E-02	1.09E-01	6.78E-03
group_1659	2.82E-02	5.32E-08	1.94E-01	1.41E-01	1.08E-01	5.29E-02	bad-chisq
group_1463	2.82E-02	1.72E-01	6.95E-01	2.80E-02	7.15E-02	1.60E-02
group_1403	2.82E-02	6.80E-03	6.08E-01	-8.51E-02	1.66E-01	2.10E-02	bad-chisq
group_1330	2.82E-02	6.80E-03	3.00E-01	7.93E-02	7.65E-02	4.23E-02	bad-chisq
group_1241	2.82E-02	2.80E-02	1.85E-01	-1.01E-01	7.61E-02	5.40E-02
group_1165	2.82E-02	6.80E-03	1.69E-01	-1.04E-01	7.59E-02	5.61E-02	bad-chisq
group_1049	2.82E-02	6.06E-02	5.47E-01	-1.29E-01	2.14E-01	2.45E-02
group_977	2.82E-02	6.06E-02	5.47E-01	-1.29E-01	2.14E-01	2.45E-02
group_745	2.82E-02	6.80E-03	1.69E-01	-1.04E-01	7.59E-02	5.61E-02	bad-chisq
group_591	2.82E-02	6.06E-02	5.47E-01	-1.29E-01	2.14E-01	2.45E-02
group_512	2.82E-02	1.71E-02	3.54E-01	7.33E-02	7.90E-02	3.78E-02
group_437	2.82E-02	6.80E-03	1.69E-01	-1.04E-01	7.59E-02	5.61E-02	bad-chisq
group_383	2.82E-02	6.06E-02	5.47E-01	-1.29E-01	2.14E-01	2.45E-02
group_272	2.82E-02	6.06E-02	5.47E-01	-1.29E-01	2.14E-01	2.45E-02
deoR	2.82E-02	9.14E-02	7.75E-02	2.12E-01	1.20E-01	7.19E-02
fabM	2.82E-02	5.03E-01	9.19E-01	-8.72E-03	8.56E-02	4.15E-03
group_3120	2.65E-02	1.83E-03	5.55E-02	-2.69E-01	1.40E-01	7.80E-02	bad-chisq
group_3116	2.65E-02	1.83E-03	5.55E-02	-2.69E-01	1.40E-01	7.80E-02	bad-chisq
group_3086	2.65E-02	9.53E-03	8.08E-01	-5.21E-02	2.14E-01	9.92E-03	bad-chisq
group_2589	2.65E-02	1.83E-03	5.55E-02	-2.69E-01	1.40E-01	7.80E-02	bad-chisq
group_2544	2.65E-02	3.86E-02	7.90E-01	-5.96E-02	2.24E-01	1.09E-02
epsH	2.65E-02	9.53E-03	8.08E-01	-5.21E-02	2.14E-01	9.92E-03	bad-chisq
group_2348	2.65E-02	1.34E-07	5.23E-01	1.15E-01	1.79E-01	2.61E-02	bad-chisq
group_2257	2.65E-02	1.83E-03	5.55E-02	-2.69E-01	1.40E-01	7.80E-02	bad-chisq
group_2209	2.65E-02	3.86E-02	7.90E-01	-5.96E-02	2.24E-01	1.09E-02
group_2126	2.65E-02	3.86E-02	7.90E-01	-5.96E-02	2.24E-01	1.09E-02
group_2116	2.65E-02	3.86E-02	7.90E-01	-5.96E-02	2.24E-01	1.09E-02
group_1967	2.65E-02	1.34E-07	5.23E-01	1.15E-01	1.79E-01	2.61E-02	bad-chisq
group_1908	2.65E-02	9.53E-03	8.08E-01	-5.21E-02	2.14E-01	9.92E-03	bad-chisq
group_1899	2.65E-02	1.83E-03	5.55E-02	-2.69E-01	1.40E-01	7.80E-02	bad-chisq
group_1845	2.65E-02	2.04E-06	5.30E-01	-8.58E-02	1.37E-01	2.56E-02	bad-chisq
group_1817	2.65E-02	1.83E-03	5.55E-02	-2.69E-01	1.40E-01	7.80E-02	bad-chisq
group_1777	2.65E-02	1.83E-03	5.55E-02	-2.69E-01	1.40E-01	7.80E-02	bad-chisq
group_1609	2.65E-02	1.83E-03	5.55E-02	-2.69E-01	1.40E-01	7.80E-02	bad-chisq
group_1601	2.65E-02	6.21E-01	7.31E-01	3.46E-02	1.01E-01	1.40E-02
slmA	2.65E-02	3.86E-02	7.90E-01	-5.96E-02	2.24E-01	1.09E-02
group_1356	2.65E-02	1.83E-03	5.55E-02	-2.69E-01	1.40E-01	7.80E-02	bad-chisq
group_1354	2.65E-02	1.83E-03	5.55E-02	-2.69E-01	1.40E-01	7.80E-02	bad-chisq
group_1229	2.65E-02	1.34E-07	3.62E-01	1.03E-01	1.13E-01	3.72E-02	bad-chisq
group_1208	2.65E-02	1.34E-07	5.23E-01	1.15E-01	1.79E-01	2.61E-02	bad-chisq
group_1163	2.65E-02	1.83E-03	5.55E-02	-2.69E-01	1.40E-01	7.80E-02	bad-chisq
group_1148	2.65E-02	9.53E-03	8.08E-01	-5.21E-02	2.14E-01	9.92E-03	bad-chisq
group_1051	2.65E-02	1.83E-03	5.55E-02	-2.69E-01	1.40E-01	7.80E-02	bad-chisq
group_1039	2.65E-02	6.21E-01	8.16E-01	1.56E-02	6.69E-02	9.52E-03
group_1009	2.65E-02	1.83E-03	5.55E-02	-2.69E-01	1.40E-01	7.80E-02	bad-chisq
group_843	2.65E-02	2.81E-01	3.20E-01	7.85E-02	7.89E-02	4.06E-02
group_811	2.65E-02	1.83E-03	5.55E-02	-2.69E-01	1.40E-01	7.80E-02	bad-chisq
group_809	2.65E-02	1.83E-03	5.55E-02	-2.69E-01	1.40E-01	7.80E-02	bad-chisq
group_805	2.65E-02	1.83E-03	5.55E-02	-2.69E-01	1.40E-01	7.80E-02	bad-chisq
group_779	2.65E-02	1.83E-03	5.55E-02	-2.69E-01	1.40E-01	7.80E-02	bad-chisq
group_715	2.65E-02	3.86E-02	7.90E-01	-5.96E-02	2.24E-01	1.09E-02
group_697	2.65E-02	9.76E-01	7.39E-01	-2.42E-02	7.27E-02	1.36E-02
group_696	2.65E-02	1.83E-03	5.55E-02	-2.69E-01	1.40E-01	7.80E-02	bad-chisq
group_687	2.65E-02	9.53E-03	8.08E-01	-5.21E-02	2.14E-01	9.92E-03	bad-chisq
group_671	2.65E-02	1.83E-03	5.55E-02	-2.69E-01	1.40E-01	7.80E-02	bad-chisq
group_665	2.65E-02	1.83E-03	5.55E-02	-2.69E-01	1.40E-01	7.80E-02	bad-chisq
group_637	2.65E-02	9.53E-03	7.51E-01	-5.73E-02	1.80E-01	1.30E-02	bad-chisq
group_595	2.65E-02	1.83E-03	5.55E-02	-2.69E-01	1.40E-01	7.80E-02	bad-chisq
group_563	2.65E-02	1.23E-01	2.89E-01	-8.28E-02	7.80E-02	4.33E-02
group_533	2.65E-02	1.83E-03	5.55E-02	-2.69E-01	1.40E-01	7.80E-02	bad-chisq
group_430	2.65E-02	3.86E-02	7.90E-01	-5.96E-02	2.24E-01	1.09E-02
ganA	2.65E-02	6.21E-01	8.99E-01	1.03E-02	8.16E-02	5.15E-03
group_336	2.65E-02	1.83E-03	5.55E-02	-2.69E-01	1.40E-01	7.80E-02	bad-chisq
group_328	2.65E-02	3.86E-02	7.90E-01	-5.96E-02	2.24E-01	1.09E-02
group_285	2.65E-02	2.39E-05	8.36E-01	3.14E-02	1.52E-01	8.43E-03
group_242	2.65E-02	1.83E-03	5.55E-02	-2.69E-01	1.40E-01	7.80E-02	bad-chisq
sufB	2.65E-02	5.80E-01	8.72E-01	-1.13E-02	7.01E-02	6.59E-03
group_221	2.65E-02	6.21E-01	2.88E-01	7.68E-02	7.21E-02	4.34E-02
srnM	2.65E-02	3.86E-02	7.90E-01	-5.96E-02	2.24E-01	1.09E-02
group_55	2.65E-02	1.83E-03	5.55E-02	-2.69E-01	1.40E-01	7.80E-02	bad-chisq
group_41	2.65E-02	1.83E-03	5.55E-02	-2.69E-01	1.40E-01	7.80E-02	bad-chisq
group_31	2.65E-02	3.86E-02	7.90E-01	-5.96E-02	2.24E-01	1.09E-02
licD	2.65E-02	9.53E-03	8.08E-01	-5.21E-02	2.14E-01	9.92E-03	bad-chisq
group_3431	2.49E-02	1.34E-02	9.76E-01	-2.04E-03	6.76E-02	1.23E-03	bad-chisq
group_3005	2.49E-02	1.64E-01	6.89E-01	8.53E-02	2.13E-01	1.63E-02
group_2971	2.49E-02	5.32E-02	7.26E-01	9.24E-02	2.64E-01	1.43E-02
group_2673	2.49E-02	5.83E-05	9.35E-01	7.82E-03	9.51E-02	3.35E-03
group_2179	2.49E-02	7.57E-01	6.79E-01	4.06E-02	9.83E-02	1.69E-02
group_2161	2.49E-02	5.32E-02	4.81E-01	-8.30E-02	1.18E-01	2.87E-02
group_1997	2.49E-02	5.32E-02	8.45E-01	3.29E-02	1.68E-01	7.98E-03
group_1976	2.49E-02	7.57E-01	6.79E-01	4.06E-02	9.83E-02	1.69E-02
group_1942	2.49E-02	5.83E-05	4.77E-01	1.39E-01	1.95E-01	2.90E-02
group_1652	2.49E-02	1.64E-01	6.89E-01	8.53E-02	2.13E-01	1.63E-02
group_1495	2.49E-02	1.89E-01	8.88E-01	1.02E-02	7.25E-02	5.73E-03
group_1054	2.49E-02	1.89E-01	8.88E-01	1.02E-02	7.25E-02	5.73E-03
group_869	2.49E-02	7.57E-01	9.12E-01	7.70E-03	6.95E-02	4.52E-03
group_784	2.49E-02	5.10E-06	7.14E-01	6.90E-02	1.88E-01	1.49E-02	bad-chisq
group_544	2.49E-02	5.10E-06	7.14E-01	6.90E-02	1.88E-01	1.49E-02	bad-chisq
group_296	2.49E-02	1.34E-02	1.81E-01	-1.04E-01	7.78E-02	5.45E-02	bad-chisq
group_202	2.49E-02	1.89E-01	9.30E-01	6.36E-03	7.29E-02	3.56E-03
group_141	2.49E-02	8.17E-01	6.73E-01	3.73E-02	8.84E-02	1.72E-02
group_140	2.49E-02	8.17E-01	6.73E-01	3.73E-02	8.84E-02	1.72E-02
group_130	2.49E-02	6.36E-02	7.63E-01	-2.44E-02	8.10E-02	1.23E-02
group_3065	2.32E-02	1.17E-01	3.77E-01	-9.30E-02	1.05E-01	3.61E-02
group_3017	2.32E-02	9.11E-01	4.12E-01	-9.85E-02	1.20E-01	3.34E-02
group_2935	2.32E-02	5.02E-01	9.09E-01	-8.30E-03	7.27E-02	4.66E-03
group_2321	2.32E-02	2.18E-01	1.33E-01	-1.05E-01	7.01E-02	6.13E-02
group_2299	2.32E-02	7.33E-02	9.45E-01	-1.44E-02	2.09E-01	2.82E-03
group_2229	2.32E-02	7.33E-02	7.03E-01	5.83E-02	1.53E-01	1.56E-02
group_2186	2.32E-02	8.46E-07	5.90E-01	6.75E-02	1.25E-01	2.20E-02	bad-chisq
group_1953	2.32E-02	1.87E-02	9.30E-01	1.20E-02	1.37E-01	3.57E-03	bad-chisq
group_1799	2.32E-02	5.02E-01	1.29E-01	-1.71E-01	1.12E-01	6.19E-02
group_1685	2.32E-02	7.33E-02	7.93E-01	-2.10E-02	8.00E-02	1.07E-02
group_1285	2.32E-02	2.18E-01	5.03E-01	1.05E-01	1.56E-01	2.73E-02
group_762	2.32E-02	9.11E-01	6.03E-02	-1.22E-01	6.47E-02	7.65E-02
group_638	2.32E-02	1.87E-02	9.45E-01	-1.86E-02	2.67E-01	2.83E-03	bad-chisq
group_388	2.32E-02	6.55E-01	8.12E-01	5.58E-02	2.35E-01	9.70E-03
group_98	2.32E-02	7.33E-02	9.45E-01	-1.44E-02	2.09E-01	2.82E-03
group_2999	2.16E-02	6.30E-01	6.69E-01	-3.00E-02	7.00E-02	1.75E-02
group_2932	2.16E-02	2.88E-01	5.08E-01	5.21E-02	7.87E-02	2.70E-02
group_2928	2.16E-02	4.97E-01	8.63E-01	1.21E-02	6.97E-02	7.06E-03
glyB	2.16E-02	2.88E-01	4.80E-01	-1.17E-01	1.66E-01	2.88E-02
group_2351	2.16E-02	2.88E-01	1.63E-01	-1.30E-01	9.29E-02	5.69E-02
group_2243	2.16E-02	6.30E-01	3.88E-02	1.92E-01	9.27E-02	8.42E-02
group_2216	2.16E-02	1.01E-01	8.03E-01	2.73E-02	1.09E-01	1.02E-02
group_2072	2.16E-02	9.21E-01	4.28E-01	1.00E-01	1.26E-01	3.23E-02
group_1878	2.16E-02	1.55E-02	8.47E-01	-3.69E-02	1.91E-01	7.89E-03
group_1853	2.16E-02	1.55E-02	8.47E-01	-3.69E-02	1.91E-01	7.89E-03
group_1756	2.16E-02	3.17E-05	8.00E-01	6.40E-02	2.52E-01	1.03E-02	bad-chisq
group_1616	2.16E-02	4.97E-01	4.95E-01	-8.25E-02	1.21E-01	2.78E-02
group_1353	2.16E-02	2.63E-02	9.11E-01	-1.31E-02	1.17E-01	4.55E-03	bad-chisq
group_1346	2.16E-02	1.01E-01	5.71E-01	7.38E-02	1.30E-01	2.31E-02
group_1343	2.16E-02	2.63E-02	3.17E-01	-2.42E-01	2.42E-01	4.08E-02	bad-chisq
group_1141	2.16E-02	2.88E-01	3.99E-01	-8.13E-02	9.63E-02	3.44E-02
group_1118	2.16E-02	4.97E-01	5.90E-01	4.04E-02	7.49E-02	2.20E-02
group_1019	2.16E-02	6.30E-01	1.99E-01	1.11E-01	8.65E-02	5.24E-02
group_987	2.16E-02	4.97E-01	2.93E-01	8.28E-02	7.88E-02	4.29E-02
group_818	2.16E-02	2.08E-01	9.73E-01	3.08E-03	9.10E-02	1.38E-03
group_726	2.16E-02	3.17E-05	8.00E-01	6.40E-02	2.52E-01	1.03E-02	bad-chisq
group_619	2.16E-02	4.97E-01	5.90E-01	4.04E-02	7.49E-02	2.20E-02
group_470	2.16E-02	2.88E-01	1.63E-01	-1.30E-01	9.29E-02	5.69E-02
group_407	2.16E-02	9.21E-01	7.20E-03	-2.09E-01	7.75E-02	1.09E-01
blpY	2.16E-02	2.63E-02	2.52E-01	-1.17E-01	1.02E-01	4.67E-02	bad-chisq
group_265	2.16E-02	3.17E-05	8.00E-01	6.40E-02	2.52E-01	1.03E-02	bad-chisq
group_200	2.16E-02	1.01E-01	5.64E-01	-4.52E-02	7.83E-02	2.35E-02
group_116	2.16E-02	4.97E-01	4.95E-01	-8.25E-02	1.21E-01	2.78E-02
group_89	2.16E-02	1.55E-02	8.47E-01	-3.69E-02	1.91E-01	7.89E-03
group_3461	1.99E-02	7.43E-01	5.86E-01	3.75E-02	6.88E-02	2.22E-02
group_3060	1.99E-02	3.52E-01	5.57E-01	4.33E-02	7.37E-02	2.39E-02
group_3057	1.99E-02	3.79E-01	8.38E-01	2.21E-02	1.08E-01	8.36E-03
group_3003	1.99E-02	7.14E-03	3.24E-01	-1.85E-01	1.87E-01	4.02E-02	bad-chisq
group_2931	1.99E-02	3.79E-01	2.62E-01	8.79E-02	7.83E-02	4.57E-02
group_2831	1.99E-02	3.69E-02	2.28E-01	-2.24E-01	1.85E-01	4.92E-02	bad-chisq
group_2804	1.99E-02	3.79E-01	3.73E-01	-6.63E-02	7.44E-02	3.63E-02
group_2793	1.99E-02	3.69E-02	7.63E-01	2.98E-02	9.85E-02	1.23E-02	bad-chisq
group_2564	1.99E-02	7.14E-03	3.72E-01	-1.95E-01	2.19E-01	3.64E-02	bad-chisq
group_2398	1.99E-02	7.82E-01	9.96E-01	3.45E-04	7.43E-02	1.90E-04
group_2355	1.99E-02	7.14E-03	4.10E-01	-1.16E-01	1.41E-01	3.36E-02	bad-chisq
group_2052	1.99E-02	1.38E-01	8.49E-01	2.15E-02	1.13E-01	7.77E-03
group_2031	1.99E-02	3.69E-02	5.99E-01	5.80E-02	1.10E-01	2.15E-02	bad-chisq
group_1825	1.99E-02	7.14E-03	6.90E-01	-6.35E-02	1.59E-01	1.63E-02	bad-chisq
group_1529	1.99E-02	1.25E-01	1.99E-01	8.96E-02	6.97E-02	5.24E-02
group_1038	1.99E-02	7.43E-01	4.82E-01	-5.34E-02	7.60E-02	2.87E-02
group_1031	1.99E-02	3.25E-02	3.57E-01	1.21E-01	1.32E-01	3.75E-02
dadA	1.99E-02	3.79E-01	8.69E-01	-1.21E-02	7.30E-02	6.74E-03
group_942	1.99E-02	3.69E-02	5.99E-01	5.80E-02	1.10E-01	2.15E-02	bad-chisq
group_562	1.99E-02	7.14E-03	6.90E-01	-6.35E-02	1.59E-01	1.63E-02	bad-chisq
group_498	1.99E-02	7.14E-03	4.10E-01	-1.16E-01	1.41E-01	3.36E-02	bad-chisq
group_297	1.99E-02	7.43E-01	7.54E-01	-2.31E-02	7.38E-02	1.28E-02
group_291	1.99E-02	1.25E-01	2.64E-01	1.03E-01	9.19E-02	4.55E-02
group_257	1.99E-02	3.79E-01	7.51E-01	-2.59E-02	8.16E-02	1.29E-02
group_218	1.99E-02	3.79E-01	9.54E-01	-4.33E-03	7.45E-02	2.37E-03
group_3117	1.82E-02	1.01E-02	7.96E-01	-9.37E-02	3.61E-01	1.06E-02	bad-chisq
group_3043	1.82E-02	1.01E-02	3.24E-01	-1.37E-01	1.39E-01	4.03E-02	bad-chisq
group_3028	1.82E-02	1.89E-01	9.30E-01	1.32E-02	1.51E-01	3.57E-03
group_3008	1.82E-02	5.19E-02	6.28E-01	-1.17E-01	2.40E-01	1.98E-02	bad-chisq
group_2885	1.82E-02	1.89E-01	9.50E-01	6.90E-03	1.10E-01	2.56E-03
group_2827	1.82E-02	5.19E-02	6.54E-01	-6.86E-02	1.53E-01	1.83E-02	bad-chisq
wcwD	1.82E-02	1.01E-02	4.62E-01	-1.94E-01	2.64E-01	3.00E-02	bad-chisq
group_2658	1.82E-02	4.94E-01	7.66E-01	2.25E-02	7.56E-02	1.21E-02
group_2644	1.82E-02	1.01E-02	7.96E-01	-9.37E-02	3.61E-01	1.06E-02	bad-chisq
group_2560	1.82E-02	1.01E-02	7.96E-01	-9.37E-02	3.61E-01	1.06E-02	bad-chisq
epsJ	1.82E-02	1.01E-02	4.62E-01	-1.94E-01	2.64E-01	3.00E-02	bad-chisq
group_2414	1.82E-02	4.94E-01	9.71E-01	-2.80E-03	7.75E-02	1.48E-03
group_2407	1.82E-02	1.01E-02	4.62E-01	-1.94E-01	2.64E-01	3.00E-02	bad-chisq
group_2342	1.82E-02	5.65E-01	8.14E-01	-2.28E-02	9.71E-02	9.60E-03
group_2322	1.82E-02	1.89E-01	3.71E-01	-6.40E-02	7.14E-02	3.65E-02
group_2298	1.82E-02	5.19E-02	3.35E-01	-7.58E-02	7.85E-02	3.93E-02	bad-chisq
group_2213	1.82E-02	4.94E-01	7.08E-01	5.38E-02	1.44E-01	1.53E-02
group_2180	1.82E-02	1.89E-01	3.04E-01	8.38E-02	8.14E-02	4.20E-02
group_2101	1.82E-02	1.01E-02	7.96E-01	-9.37E-02	3.61E-01	1.06E-02	bad-chisq
group_1994	1.82E-02	1.01E-02	4.62E-01	-1.94E-01	2.64E-01	3.00E-02	bad-chisq
group_1952	1.82E-02	9.57E-01	5.40E-01	-4.80E-02	7.83E-02	2.50E-02
comR	1.82E-02	5.19E-02	6.28E-01	-1.17E-01	2.40E-01	1.98E-02	bad-chisq
group_1883	1.82E-02	5.65E-01	5.02E-02	1.42E-01	7.24E-02	7.98E-02
group_1865	1.82E-02	1.01E-02	7.16E-01	-2.70E-02	7.40E-02	1.49E-02	bad-chisq
[truncated: 428 more rows]
