# Supplementary material for: BaGPipe: an automated, reproducible, and flexible pipeline for bacterial genome-wide association studies
Source: BMC Microbiol. 2026 Mar 27;26:441. doi: 10.1186/s12866-026-04909-9 (PMC13147680; doi:10.1186/s12866-026-04909-9)
Supplement: Supplementary file 1 — Supplementary Material 1. Supplementary Tables 1-5, 7-9, 11, 13. [file 12866_2026_4909_MOESM1_ESM.zip › Supplementary Material 1/Supplementary_Table13_Ecoli_bp_gene_hits.tsv]

gene	hits	maxp	avg_af	avg_maf	avg_beta
irp1	733	34.52432881167557	0.45559986357435145	0.45559986357435145	0.5392673942701235
ybtP	75	10.330683119433887	0.215224	0.215224	0.33483999999999997
irp2	331	32.705533773838404	0.23080120845921448	0.23080120845921448	0.3533111782477339
ybtU	69	32.12784372725171	0.33559420289855085	0.33559420289855085	0.4190289855072464
ybtE	58	9.701146923590294	0.22500000000000006	0.22500000000000006	0.3194999999999999
ECP_RS10000	2	5.910094888560602	0.14400000000000002	0.14400000000000002	0.3165
ybtA	44	10.112945621949043	0.21213181818181812	0.21213181818181812	0.3455227272727273
ECP_RS09980	31	8.437707135543524	0.19554838709677427	0.19554838709677427	0.29938709677419356
fhuE	37	10.34582345812204	0.40401351351351344	0.40401351351351344	0.5789459459459458
ybtT	37	10.335358024443874	0.22123783783783776	0.22123783783783776	0.3261081081081081
ybtQ	25	10.311580177997289	0.22084	0.22084	0.33216
irp1|ybtU	7	31.826813731587727	0.4668571428571429	0.4668571428571429	0.5395714285714285
fyuA	105	9.903089986991944	0.2273809523809527	0.2273809523809527	0.32643809523809536
ybtQ|ybtP	5	10.856985199745905	0.22560000000000002	0.22560000000000002	0.3444
cysS	1	6.962573502059376	0.0272	0.0272	0.804
entB	1	6.962573502059376	0.0272	0.0272	0.804
ybtT|ybtE	2	8.76447155309245	0.2215	0.2215	0.3075
entE	2	6.309803919971486	0.053	0.053	0.738
ybtU|ybtT	3	9.216096420727265	0.23266666666666666	0.23266666666666666	0.32266666666666666
ECP_RS05795|bet	1	6.042392712939905	0.0245	0.0245	0.768
fepB	3	6.363512103646634	0.45999999999999996	0.45999999999999996	0.5826666666666667
ECOR-02_002	18	23.260427655549908	0.4014444444444445	0.4014444444444445	0.45888888888888896
ECOR-08_002	4	14.76447155309245	0.261	0.261	0.41100000000000003
intD	1	6.042392712939905	0.0245	0.0245	0.768
