# Supplementary material for: BaGPipe: an automated, reproducible, and flexible pipeline for bacterial genome-wide association studies
Source: BMC Microbiol. 2026 Mar 27;26:441. doi: 10.1186/s12866-026-04909-9 (PMC13147680; doi:10.1186/s12866-026-04909-9)
Supplement: Supplementary file 1 — Supplementary Material 1. Supplementary Tables 1-5, 7-9, 11, 13. [file 12866_2026_4909_MOESM1_ESM.zip › Supplementary Material 1/Supplementary_Table1_current_bGWAS.xlsx]

## Sheet: Sheet1
Supplementary Table 1: Current prominent methods in overcoming bacterial GWAS challenges. Most tools demand additional software and expertise from the user to execute complex analyses. BH adjustments, Benjamin-Hochberg adjustments; FaST-LMM, Factored Spectrally Transformed Linear Mixed Models; MDS, Multidimensional Scaling; PCA, Principal Component Analysis.
Software	Type of Approach	Population Structure Adjustment	Recomination Rate Adjustment	Multiple Testing Adjustment	Polygenicity
Scoary	Phylogenetic	Pairwise comparisons	No	Bonferroni and BH adjustments	Partially
TreeWAS	Phylogenetic	Phylogenetic inference	Yes	Bonferroni and False Discovery Rate adjutments	Yes
Bugwas	Non-phylogenetic	PCA	No	Bonferroni correction	Yes
HAWK	Non-phylogenetic	PCA	No	Bonferroni and BH adjustments	Partially
SEER	Non-phylogenetic	Distance matrix derived from k-mers with MDS application	Yes	Bonferroni correction and Permutation testing	Yes
Pyseer	Non-phylogenetic	Fixed effects via MDS in phylogenetic regression and FaST-LMM with random effects	Yes	Threshold determined through hashing k-mers	Yes
Kover	Machine learning	No	No	Not affected	No
Phenotype-Seeker	Machine learning	Distance matrix	Not specified	Not specified	Not specified
AURORA	Machine learning	Implicit via phylogeny-aware Random Forest random walk identifying autochthonous strains	Indirect (accounts for linkage disequilibrium shaped by recombination and gene flow)	Not explicitly required	Yes
