# Supplementary material for: BaGPipe: an automated, reproducible, and flexible pipeline for bacterial genome-wide association studies
Source: BMC Microbiol. 2026 Mar 27;26:441. doi: 10.1186/s12866-026-04909-9 (PMC13147680; doi:10.1186/s12866-026-04909-9)
Supplement: Supplementary file 1 — Supplementary Material 1. Supplementary Tables 1-5, 7-9, 11, 13. [file 12866_2026_4909_MOESM1_ESM.zip › Supplementary Material 1/Supplementary_Table2_S_aureus_metadata_520_samples.xlsx]

## Sheet: Sheet 1
metadata_520_samples
ID	irods_path	alignment	component	composition	ebi_run_acc	ebi_sub_acc	ebi_sub_date	ebi_sub_date_history	ebi_sub_md5	id_product	id_run	is_paired_read	lane	library	library_id	library_type	manual_qc	md5	reference	sample	sample_accession_number	sample_common_name	sample_donor_id	sample_id	sample_public_name	sample_supplier_name	study	study_accession_number	study_id	study_title	tag	tag_index	target	total_reads	type	subset
12593_2#75	/seq/12593/12593_2#75.cram	1	{"id_run":12593,"position":2,"tag_index":75}	{"components":[{"id_run":12593,"position":2,"tag_index":75}]}	ERR540962	ERA320704	2014-08-01	[2014-08-02T01:05:31] 2014-06-20	0e7f0b9282fda83323f7de024f76a43e	34a056b13f9aad374ed2d353dad098080d7b7092fd17a76f63a940f86de614af	12593	1	2	9717029	9717029	Standard	1	0e7f0b9282fda83323f7de024f76a43e	/lustre/scratch110/srpipe/references/Staphylococcus_aureus/MRSA252/all/bwa/S_aureus_MRSA252.fasta	2960STDY5755024	ERS411872	Staphylococcus aureus	2960STDY5755024	1872264	H133080308	H133080308	ILB Staphylococcus aureus (National Collection) sequencing (JP)	ERP005128	2960	Staphylococcus aureus (National Collection) sequencing	GAATCTGT	75	1	4386544	cram	target
12593_1#31	/seq/12593/12593_1#31.cram	1	{"id_run":12593,"position":1,"tag_index":31}	{"components":[{"id_run":12593,"position":1,"tag_index":31}]}	ERR540825	ERA320704	2014-08-01	[2014-08-02T01:01:15] 2014-06-20	ef48675457cb31b6eadf107c430b65b4	5e679f39158b69e48a92d39d2cee855c2be69287df6a3b832af73ac06db2b60e	12593	1	1	9705673	9705673	Standard	1	ef48675457cb31b6eadf107c430b65b4	/lustre/scratch110/srpipe/references/Staphylococcus_aureus/MRSA252/all/bwa/S_aureus_MRSA252.fasta	2960STDY5754739	ERS411638	Staphylococcus aureus	2960STDY5754739	1871979	H131200522	H131200522	ILB Staphylococcus aureus (National Collection) sequencing (JP)	ERP005128	2960	Staphylococcus aureus (National Collection) sequencing	TAGTCTTG	31	1	4679432	cram	target
12673_8#85	/seq/12673/12673_8#85.cram	1	{"id_run":12673,"position":8,"tag_index":85}	{"components":[{"id_run":12673,"position":8,"tag_index":85}]}	ERR555084	ERA324398	2014-08-01	[2014-08-02T02:10:35] 2014-06-27	64efa93ea948322549775d1497e7aa05	a3c5512e60f60c63e08d0f7eacb9cfceb3cc73523461310f9164bc3bc23e6f2a	12673	1	8	9725177	9725177	Standard	1	64efa93ea948322549775d1497e7aa05	/lustre/scratch110/srpipe/references/Staphylococcus_aureus/MRSA252/all/bwa/S_aureus_MRSA252.fasta	2960STDY5755201	ERS411934	Staphylococcus aureus	2960STDY5755201	1872441	H124420337	H124420337	ILB Staphylococcus aureus (National Collection) sequencing (JP)	ERP005128	2960	Staphylococcus aureus (National Collection) sequencing	GAGGATGG	85	1	5401286	cram	target
12483_8#65	/seq/12483/12483_8#65.cram	1	{"id_run":12483,"position":8,"tag_index":65}	{"components":[{"id_run":12483,"position":8,"tag_index":65}]}	ERR527282	ERA317493	2014-08-01	[2014-08-02T00:52:18] 2014-06-06	90a435378597736e891f843b17306988	0cd6d690a568a235632cc500afa7cdd02b272855c6c9b72efe51ea796ffeb98b	12483	1	8	9705121	9705121	Standard	1	90a435378597736e891f843b17306988	/lustre/scratch110/srpipe/references/Staphylococcus_aureus/MRSA252/all/bwa/S_aureus_MRSA252.fasta	2960STDY5754497	ERS411482	Staphylococcus aureus	2960STDY5754497	1871641	H124600237	H124600237	ILB Staphylococcus aureus (National Collection) sequencing (JP)	ERP005128	2960	Staphylococcus aureus (National Collection) sequencing	TTGTTCCA	65	1	5172056	cram	target
12625_1#56	/seq/12625/12625_1#56.cram	1	{"id_run":12625,"position":1,"tag_index":56}	{"components":[{"id_run":12625,"position":1,"tag_index":56}]}	ERR541037	ERA320704	2014-08-01	[2014-08-02T01:15:51] 2014-06-20	d9610c8a69fc1580e450535bf4773c75	138f104a04320faf17756f71fd936c08a0d4edbb181c441ada0f896096439181	12625	1	1	9705300	9705300	Standard	1	d9610c8a69fc1580e450535bf4773c75	/lustre/scratch110/srpipe/references/Staphylococcus_aureus/MRSA252/all/bwa/S_aureus_MRSA252.fasta	2960STDY5754663	ERS411568	Staphylococcus aureus	2960STDY5754663	1871903	H130280162	H130280162	ILB Staphylococcus aureus (National Collection) sequencing (JP)	ERP005128	2960	Staphylococcus aureus (National Collection) sequencing	TTGCGTAC	56	1	4574950	cram	target
12593_2#4	/seq/12593/12593_2#4.cram	1	{"id_run":12593,"position":2,"tag_index":4}	{"components":[{"id_run":12593,"position":2,"tag_index":4}]}	ERR540892	ERA320704	2014-08-01	[2014-08-02T01:04:20] 2014-06-20	bb472c66ee2455442ded84aa5211a959	1ec14e8d7e3e98cbd8ca398a2ef199547f10f650ba3f0217cdf693a7764577f5	12593	1	2	9717032	9717032	Standard	1	bb472c66ee2455442ded84aa5211a959	/lustre/scratch110/srpipe/references/Staphylococcus_aureus/MRSA252/all/bwa/S_aureus_MRSA252.fasta	2960STDY5754947	ERS411801	Staphylococcus aureus	2960STDY5754947	1872187	H132740193	H132740193	ILB Staphylococcus aureus (National Collection) sequencing (JP)	ERP005128	2960	Staphylococcus aureus (National Collection) sequencing	TGACCACT	4	1	4138562	cram	target
12483_8#1	/seq/12483/12483_8#1.cram	1	{"id_run":12483,"position":8,"tag_index":1}	{"components":[{"id_run":12483,"position":8,"tag_index":1}]}	ERR527219	ERA317493	2014-08-01	[2014-08-02T00:50:53] 2014-06-06	384231b9b5e56a59bc192988f5d56b54	4a2347291516e8836c8888ad2bab0401c796a685ab8d13eb61e300fc534e9792	12483	1	8	9705113	9705113	Standard	1	384231b9b5e56a59bc192988f5d56b54	/lustre/scratch110/srpipe/references/Staphylococcus_aureus/MRSA252/all/bwa/S_aureus_MRSA252.fasta	2960STDY5754430	ERS411418	Staphylococcus aureus	2960STDY5754430	1871574	H124920154	H124920154	ILB Staphylococcus aureus (National Collection) sequencing (JP)	ERP005128	2960	Staphylococcus aureus (National Collection) sequencing	ATCACGTT	1	1	4284058	cram	target
12589_1#7	/seq/12589/12589_1#7.cram	1	{"id_run":12589,"position":1,"tag_index":7}	{"components":[{"id_run":12589,"position":1,"tag_index":7}]}	ERR540708	ERA320704	2014-08-01	[2014-08-02T00:57:28] 2014-06-20	b9130dd9c62895b473bc18eb026893e1	2897383bb1ec115dad4e03921e8554b9f97d263d8d721d0a09fce9c24cce1c31	12589	1	1	9695412	9695412	Standard	1	b9130dd9c62895b473bc18eb026893e1	/lustre/scratch110/srpipe/references/Staphylococcus_aureus/MRSA252/all/bwa/S_aureus_MRSA252.fasta	2960STDY5754815	ERS411709	Staphylococcus aureus	2960STDY5754815	1872055	H130420848	H130420848	ILB Staphylococcus aureus (National Collection) sequencing (JP)	ERP005128	2960	Staphylococcus aureus (National Collection) sequencing	CAGATCTG	7	1	5285834	cram	target
12625_1#16	/seq/12625/12625_1#16.cram	1	{"id_run":12625,"position":1,"tag_index":16}	{"components":[{"id_run":12625,"position":1,"tag_index":16}]}	ERR540998	ERA320704	2014-08-01	[2014-08-02T01:14:49] 2014-06-20	f71f5f00a404ef18ef15ee3b1f0759ae	5eb79c144bfe0b0dd4f1f612208573ce323e499643a2e6111b936fb674ca42cd	12625	1	1	9705295	9705295	Standard	1	f71f5f00a404ef18ef15ee3b1f0759ae	/lustre/scratch110/srpipe/references/Staphylococcus_aureus/MRSA252/all/bwa/S_aureus_MRSA252.fasta	2960STDY5754592	ERS411528	Staphylococcus aureus	2960STDY5754592	1871749	H124120250	H124120250	ILB Staphylococcus aureus (National Collection) sequencing (JP)	ERP005128	2960	Staphylococcus aureus (National Collection) sequencing	TCCGTCTT	16	1	5199134	cram	target
12483_8#46	/seq/12483/12483_8#46.cram	1	{"id_run":12483,"position":8,"tag_index":46}	{"components":[{"id_run":12483,"position":8,"tag_index":46}]}	ERR527263	ERA317493	2014-08-01	[2014-08-02T00:51:46] 2014-06-06	2863bc3aa7e82a0ef705045750e39e4f	4e798c19e32c177ab51626894c47a8560d3827c5b2c17156dc350bcdc7839e2c	12483	1	8	9705178	9705178	Standard	1	2863bc3aa7e82a0ef705045750e39e4f	/lustre/scratch110/srpipe/references/Staphylococcus_aureus/MRSA252/all/bwa/S_aureus_MRSA252.fasta	2960STDY5754477	ERS411463	Staphylococcus aureus	2960STDY5754477	1871621	H124420844	H124420844	ILB Staphylococcus aureus (National Collection) sequencing (JP)	ERP005128	2960	Staphylococcus aureus (National Collection) sequencing	TCAGATTC	46	1	4583950	cram	target
12625_1#51	/seq/12625/12625_1#51.cram	1	{"id_run":12625,"position":1,"tag_index":51}	{"components":[{"id_run":12625,"position":1,"tag_index":51}]}	ERR541032	ERA320704	2014-08-01	[2014-08-02T01:15:44] 2014-06-20	93db692fb3cca6a11366ea6ca12672cc	4cd54fae3941088654d9be4ba4e40548ebbfeb3298580dc9a56e759427ce4187	12625	1	1	9705240	9705240	Standard	1	93db692fb3cca6a11366ea6ca12672cc	/lustre/scratch110/srpipe/references/Staphylococcus_aureus/MRSA252/all/bwa/S_aureus_MRSA252.fasta	2960STDY5754658	ERS411563	Staphylococcus aureus	2960STDY5754658	1871898	H130260220	H130260220	ILB Staphylococcus aureus (National Collection) sequencing (JP)	ERP005128	2960	Staphylococcus aureus (National Collection) sequencing	TTACTCGC	51	1	4472680	cram	target
12589_1#83	/seq/12589/12589_1#83.cram	1	{"id_run":12589,"position":1,"tag_index":83}	{"components":[{"id_run":12589,"position":1,"tag_index":83}]}	ERR540782	ERA320704	2014-08-01	[2014-08-02T00:57:43] 2014-06-20	c43e9bdb1ee62b792dc2d1185cc1b9d8	93581e38efe66f2eb0ee47d453847a052db00ea26a5526e8229efd40e3725b4e	12589	1	1	9695374	9695374	Standard	1	c43e9bdb1ee62b792dc2d1185cc1b9d8	/lustre/scratch110/srpipe/references/Staphylococcus_aureus/MRSA252/all/bwa/S_aureus_MRSA252.fasta	2960STDY5754930	ERS411785	Staphylococcus aureus	2960STDY5754930	1872170	H132460068	H132460068	ILB Staphylococcus aureus (National Collection) sequencing (JP)	ERP005128	2960	Staphylococcus aureus (National Collection) sequencing	GCTCCTTG	83	1	4225402	cram	target
12483_8#84	/seq/12483/12483_8#84.cram	1	{"id_run":12483,"position":8,"tag_index":84}	{"components":[{"id_run":12483,"position":8,"tag_index":84}]}	ERR527301	ERA317493	2014-08-01	[2014-08-02T00:53:00] 2014-06-06	b0e623abcd7551670c0a29ee24e0a1ea	f9bb390ee98d1ebed9f19060a26c94955d044000f766720baa84bc097a77600c	12483	1	8	9705159	9705159	Standard	1	b0e623abcd7551670c0a29ee24e0a1ea	/lustre/scratch110/srpipe/references/Staphylococcus_aureus/MRSA252/all/bwa/S_aureus_MRSA252.fasta	2960STDY5754516	ERS411501	Staphylococcus aureus	2960STDY5754516	1871660	H125281224	H125281224	ILB Staphylococcus aureus (National Collection) sequencing (JP)	ERP005128	2960	Staphylococcus aureus (National Collection) sequencing	GTAAGGTG	84	1	4835422	cram	target
12593_1#85	/seq/12593/12593_1#85.cram	1	{"id_run":12593,"position":1,"tag_index":85}	{"components":[{"id_run":12593,"position":1,"tag_index":85}]}	ERR540878	ERA320704	2014-08-01	[2014-08-02T01:02:39] 2014-06-20	40ef23298ce799ee8312e11907dc5498	7fcb4e007349ce5550ed3a2ca5023a56bf1c87cda93c49297ee2f2db2390e9c0	12593	1	1	9705656	9705656	Standard	1	40ef23298ce799ee8312e11907dc5498	/lustre/scratch110/srpipe/references/Staphylococcus_aureus/MRSA252/all/bwa/S_aureus_MRSA252.fasta	2960STDY5754796	ERS411692	Staphylococcus aureus	2960STDY5754796	1872036	H131760062	H131760062	ILB Staphylococcus aureus (National Collection) sequencing (JP)	ERP005128	2960	Staphylococcus aureus (National Collection) sequencing	GAGGATGG	85	1	4513576	cram	target
12625_1#3	/seq/12625/12625_1#3.cram	1	{"id_run":12625,"position":1,"tag_index":3}	{"components":[{"id_run":12625,"position":1,"tag_index":3}]}	ERR540985	ERA320704	2014-08-01	[2014-08-02T01:15:12] 2014-06-20	96c222fb4e382242877d877702601c84	08fbeff017f7f63d616417efa47dc7d28943ed8947fb8cc13495b163220522ad	12625	1	1	9705234	9705234	Standard	1	96c222fb4e382242877d877702601c84	/lustre/scratch110/srpipe/references/Staphylococcus_aureus/MRSA252/all/bwa/S_aureus_MRSA252.fasta	2960STDY5754579	ERS411515	Staphylococcus aureus	2960STDY5754579	1871723	H124760404	H124760404	ILB Staphylococcus aureus (National Collection) sequencing (JP)	ERP005128	2960	Staphylococcus aureus (National Collection) sequencing	TTAGGCAT	3	1	5968818	cram	target
12625_1#66	/seq/12625/12625_1#66.cram	1	{"id_run":12625,"position":1,"tag_index":66}	{"components":[{"id_run":12625,"position":1,"tag_index":66}]}	ERR541047	ERA320704	2014-08-01	[2014-08-02T01:16:08] 2014-06-20	9649d1125fe17bbc15db09fdcc7f97e1	45c5c1db8a3bcaf64cd8b25369363d8acf71aed305b6a01542c84002f7d97066	12625	1	1	9705230	9705230	Standard	1	9649d1125fe17bbc15db09fdcc7f97e1	/lustre/scratch110/srpipe/references/Staphylococcus_aureus/MRSA252/all/bwa/S_aureus_MRSA252.fasta	2960STDY5754673	ERS411578	Staphylococcus aureus	2960STDY5754673	1871913	H130460261	H130460261	ILB Staphylococcus aureus (National Collection) sequencing (JP)	ERP005128	2960	Staphylococcus aureus (National Collection) sequencing	TGAAGCCA	66	1	5292842	cram	target
12483_8#52	/seq/12483/12483_8#52.cram	1	{"id_run":12483,"position":8,"tag_index":52}	{"components":[{"id_run":12483,"position":8,"tag_index":52}]}	ERR527269	ERA317493	2014-08-01	[2014-08-02T00:51:54] 2014-06-06	393734c62d4f9b899098d2b10374e0f9	d203273cc17a350f8ff37892046a4fee5701a06210e6c33c4e82941b38aef09d	12483	1	8	9705155	9705155	Standard	1	393734c62d4f9b899098d2b10374e0f9	/lustre/scratch110/srpipe/references/Staphylococcus_aureus/MRSA252/all/bwa/S_aureus_MRSA252.fasta	2960STDY5754483	ERS411469	Staphylococcus aureus	2960STDY5754483	1871627	H124680712	H124680712	ILB Staphylococcus aureus (National Collection) sequencing (JP)	ERP005128	2960	Staphylococcus aureus (National Collection) sequencing	TCGTTAGC	52	1	4721822	cram	target
12593_1#5	/seq/12593/12593_1#5.cram	1	{"id_run":12593,"position":1,"tag_index":5}	{"components":[{"id_run":12593,"position":1,"tag_index":5}]}	ERR540799	ERA320704	2014-08-01	[2014-08-02T01:01:42] 2014-06-20	fc71dc825843d66602d17bfb58fa138a	1a9fd311e3de3b50294982dceef752f758f862ef6b3e247d60142d087e063291	12593	1	1	9705646	9705646	Standard	1	fc71dc825843d66602d17bfb58fa138a	/lustre/scratch110/srpipe/references/Staphylococcus_aureus/MRSA252/all/bwa/S_aureus_MRSA252.fasta	2960STDY5754709	ERS411612	Staphylococcus aureus	2960STDY5754709	1871949	H130780150	H130780150	ILB Staphylococcus aureus (National Collection) sequencing (JP)	ERP005128	2960	Staphylococcus aureus (National Collection) sequencing	ACAGTGGT	5	1	4405940	cram	target
12593_2#87	/seq/12593/12593_2#87.cram	1	{"id_run":12593,"position":2,"tag_index":87}	{"components":[{"id_run":12593,"position":2,"tag_index":87}]}	ERR540974	ERA320704	2014-08-01	[2014-08-02T01:05:49] 2014-06-20	fa746b38197b721d664ba3cd8102ff6f	205cba65fac77a38ffe17e3e569770b5af6110e02c393f370a3a964705bf57f5	12593	1	2	9717078	9717078	Standard	1	fa746b38197b721d664ba3cd8102ff6f	/lustre/scratch110/srpipe/references/Staphylococcus_aureus/MRSA252/all/bwa/S_aureus_MRSA252.fasta	2960STDY5755104	ERS411884	Staphylococcus aureus	2960STDY5755104	1872344	H134480131	H134480131	ILB Staphylococcus aureus (National Collection) sequencing (JP)	ERP005128	2960	Staphylococcus aureus (National Collection) sequencing	GGATTAGG	87	1	3966724	cram	target
12589_1#52	/seq/12589/12589_1#52.cram	1	{"id_run":12589,"position":1,"tag_index":52}	{"components":[{"id_run":12589,"position":1,"tag_index":52}]}	ERR540753	ERA320704	2014-08-01	[2014-08-02T00:56:57] 2014-06-20	7eef65bcf79af080955f5e476963f981	844af8fe33dd3264a4edeae9f7c0caa906b867861d2a6a8b16b9743c424fc148	12589	1	1	9695382	9695382	Standard	1	7eef65bcf79af080955f5e476963f981	/lustre/scratch110/srpipe/references/Staphylococcus_aureus/MRSA252/all/bwa/S_aureus_MRSA252.fasta	2960STDY5754862	ERS411754	Staphylococcus aureus	2960STDY5754862	1872102	H131700046	H131700046	ILB Staphylococcus aureus (National Collection) sequencing (JP)	ERP005128	2960	Staphylococcus aureus (National Collection) sequencing	TCGTTAGC	52	1	4647264	cram	target
12593_1#19	/seq/12593/12593_1#19.cram	1	{"id_run":12593,"position":1,"tag_index":19}	{"components":[{"id_run":12593,"position":1,"tag_index":19}]}	ERR540813	ERA320704	2014-08-01	[2014-08-02T01:00:56] 2014-06-20	1f17eaa27ff7e766dd118cbbd083e86b	2e08165fc5f7824e16c9192e1daa004041fd376d3b00602c75c1c6c83ec5f3c8	12593	1	1	9705624	9705624	Standard	1	1f17eaa27ff7e766dd118cbbd083e86b	/lustre/scratch110/srpipe/references/Staphylococcus_aureus/MRSA252/all/bwa/S_aureus_MRSA252.fasta	2960STDY5754725	ERS411626	Staphylococcus aureus	2960STDY5754725	1871965	H130900409	H130900409	ILB Staphylococcus aureus (National Collection) sequencing (JP)	ERP005128	2960	Staphylococcus aureus (National Collection) sequencing	TCTGCTGT	19	1	4816546	cram	target
12593_1#70	/seq/12593/12593_1#70.cram	1	{"id_run":12593,"position":1,"tag_index":70}	{"components":[{"id_run":12593,"position":1,"tag_index":70}]}	ERR540863	ERA320704	2014-08-01	[2014-08-02T01:02:14] 2014-06-20	35f2ffd46a366b3f1ed430150c7d7ae9	49c0c44328ebea86dd02d1804f20a290986f4758f70a4e3f675d9a4db4ee5f34	12593	1	1	9705666	9705666	Standard	1	35f2ffd46a366b3f1ed430150c7d7ae9	/lustre/scratch110/srpipe/references/Staphylococcus_aureus/MRSA252/all/bwa/S_aureus_MRSA252.fasta	2960STDY5754780	ERS411677	Staphylococcus aureus	2960STDY5754780	1872020	H131180319	H131180319	ILB Staphylococcus aureus (National Collection) sequencing (JP)	ERP005128	2960	Staphylococcus aureus (National Collection) sequencing	GATCTCTT	70	1	4403790	cram	target
12673_8#51	/seq/12673/12673_8#51.cram	1	{"id_run":12673,"position":8,"tag_index":51}	{"components":[{"id_run":12673,"position":8,"tag_index":51}]}	ERR555050	ERA324398	2014-08-01	[2014-08-02T02:09:19] 2014-06-27	9c19fdcc8aa98de3e57e9f5532e0766b	a48beb7d708fe8b8b8faa6f1b5fd8ee606f81b7d1faa836037702742dd6db4bd	12673	1	8	9725149	9725149	Standard	1	9c19fdcc8aa98de3e57e9f5532e0766b	/lustre/scratch110/srpipe/references/Staphylococcus_aureus/MRSA252/all/bwa/S_aureus_MRSA252.fasta	2960STDY5755120	ERS411900	Staphylococcus aureus	2960STDY5755120	1872360	H133920229	H133920229	ILB Staphylococcus aureus (National Collection) sequencing (JP)	ERP005128	2960	Staphylococcus aureus (National Collection) sequencing	TTACTCGC	51	1	4991264	cram	target
12593_1#10	/seq/12593/12593_1#10.cram	1	{"id_run":12593,"position":1,"tag_index":10}	{"components":[{"id_run":12593,"position":1,"tag_index":10}]}	ERR540804	ERA320704	2014-08-01	[2014-08-02T01:00:45] 2014-06-20	0e53a01585057d607c01b64d0692e476	38591147dcd591801b89a2b0a93dafa16a941faa93269f9ad3e2252764b937b1	12593	1	1	9705611	9705611	Standard	1	0e53a01585057d607c01b64d0692e476	/lustre/scratch110/srpipe/references/Staphylococcus_aureus/MRSA252/all/bwa/S_aureus_MRSA252.fasta	2960STDY5754714	ERS411617	Staphylococcus aureus	2960STDY5754714	1871954	H130820354	H130820354	ILB Staphylococcus aureus (National Collection) sequencing (JP)	ERP005128	2960	Staphylococcus aureus (National Collection) sequencing	TAGCTTGT	10	1	4386106	cram	target
12593_1#29	/seq/12593/12593_1#29.cram	1	{"id_run":12593,"position":1,"tag_index":29}	{"components":[{"id_run":12593,"position":1,"tag_index":29}]}	ERR540823	ERA320704	2014-08-01	[2014-08-02T01:01:11] 2014-06-20	c09e7919f1bcede605b33383551ecd78	766e7e23843cc453f380ca13cae4f40affe1d397511b0c8ae3234dffb8c80c0e	12593	1	1	9705649	9705649	Standard	1	c09e7919f1bcede605b33383551ecd78	/lustre/scratch110/srpipe/references/Staphylococcus_aureus/MRSA252/all/bwa/S_aureus_MRSA252.fasta	2960STDY5754737	ERS411636	Staphylococcus aureus	2960STDY5754737	1871977	H131100030	H131100030	ILB Staphylococcus aureus (National Collection) sequencing (JP)	ERP005128	2960	Staphylococcus aureus (National Collection) sequencing	TCCTCAAT	29	1	4592728	cram	target
12593_2#29	/seq/12593/12593_2#29.cram	1	{"id_run":12593,"position":2,"tag_index":29}	{"components":[{"id_run":12593,"position":2,"tag_index":29}]}	ERR540917	ERA320704	2014-08-01	[2014-08-02T01:03:52] 2014-06-20	5c3ee4ed54f7becc1f71302795b9cccd	8925041f0eb7727523378bf31eb207fc9a2e95d5577bf14f8319617aeaa89e28	12593	1	2	9717047	9717047	Standard	1	5c3ee4ed54f7becc1f71302795b9cccd	/lustre/scratch110/srpipe/references/Staphylococcus_aureus/MRSA252/all/bwa/S_aureus_MRSA252.fasta	2960STDY5754974	ERS411826	Staphylococcus aureus	2960STDY5754974	1872214	H133100208	H133100208	ILB Staphylococcus aureus (National Collection) sequencing (JP)	ERP005128	2960	Staphylococcus aureus (National Collection) sequencing	TCCTCAAT	29	1	4735452	cram	target
12593_2#43	/seq/12593/12593_2#43.cram	1	{"id_run":12593,"position":2,"tag_index":43}	{"components":[{"id_run":12593,"position":2,"tag_index":43}]}	ERR540930	ERA320704	2014-08-01	[2014-08-02T01:04:28] 2014-06-20	0b0100eba8551b84928da801accfdc14	12b77b8b4bd4174e69083267f9e4d067232e5f2d0d2957af3bc48e2cffe576fa	12593	1	2	9717025	9717025	Standard	1	0b0100eba8551b84928da801accfdc14	/lustre/scratch110/srpipe/references/Staphylococcus_aureus/MRSA252/all/bwa/S_aureus_MRSA252.fasta	2960STDY5754989	ERS411840	Staphylococcus aureus	2960STDY5754989	1872229	H133260235	H133260235	ILB Staphylococcus aureus (National Collection) sequencing (JP)	ERP005128	2960	Staphylococcus aureus (National Collection) sequencing	TCATTGAG	43	1	4819050	cram	target
12593_1#57	/seq/12593/12593_1#57.cram	1	{"id_run":12593,"position":1,"tag_index":57}	{"components":[{"id_run":12593,"position":1,"tag_index":57}]}	ERR540850	ERA320704	2014-08-01	[2014-08-02T01:01:52] 2014-06-20	e07326b237a49438c953ed4fc21d95c7	1b7da9ac1fb4b63ca8503b0e276e7c36a7a61cce9e90fc1977721ffc8c1b7dd2	12593	1	1	9705605	9705605	Standard	1	e07326b237a49438c953ed4fc21d95c7	/lustre/scratch110/srpipe/references/Staphylococcus_aureus/MRSA252/all/bwa/S_aureus_MRSA252.fasta	2960STDY5754767	ERS411664	Staphylococcus aureus	2960STDY5754767	1872007	H132140133	H132140133	ILB Staphylococcus aureus (National Collection) sequencing (JP)	ERP005128	2960	Staphylococcus aureus (National Collection) sequencing	TCTACGAC	57	1	4497248	cram	target
12593_2#7	/seq/12593/12593_2#7.cram	1	{"id_run":12593,"position":2,"tag_index":7}	{"components":[{"id_run":12593,"position":2,"tag_index":7}]}	ERR540895	ERA320704	2014-08-01	[2014-08-02T01:05:23] 2014-06-20	b1e630de4e9caaa631f8d30a620965e2	06264149b5d33b37db14785ee1bbc0ab9d7de310bbfa9906881216fa4c83ca28	12593	1	2	9717068	9717068	Standard	1	b1e630de4e9caaa631f8d30a620965e2	/lustre/scratch110/srpipe/references/Staphylococcus_aureus/MRSA252/all/bwa/S_aureus_MRSA252.fasta	2960STDY5754950	ERS411804	Staphylococcus aureus	2960STDY5754950	1872190	H132740214	H132740214	ILB Staphylococcus aureus (National Collection) sequencing (JP)	ERP005128	2960	Staphylococcus aureus (National Collection) sequencing	CAGATCTG	7	1	4435882	cram	target
12673_8#64	/seq/12673/12673_8#64.cram	1	{"id_run":12673,"position":8,"tag_index":64}	{"components":[{"id_run":12673,"position":8,"tag_index":64}]}	ERR555063	ERA324398	2014-08-01	[2014-08-02T02:09:42] 2014-06-27	e00181b81753570ef2ed0f5ea96ead40	e1a94ee3d68ab9910015dd6fb35e4f8de34965eabd2cfa5bf19cfe05ff485612	12673	1	8	9725210	9725210	Standard	1	e00181b81753570ef2ed0f5ea96ead40	/lustre/scratch110/srpipe/references/Staphylococcus_aureus/MRSA252/all/bwa/S_aureus_MRSA252.fasta	2960STDY5755136	ERS411913	Staphylococcus aureus	2960STDY5755136	1872376	H133860128	H133860128	ILB Staphylococcus aureus (National Collection) sequencing (JP)	ERP005128	2960	Staphylococcus aureus (National Collection) sequencing	TCTCTTCA	64	1	4831748	cram	target
12483_8#20	/seq/12483/12483_8#20.cram	1	{"id_run":12483,"position":8,"tag_index":20}	{"components":[{"id_run":12483,"position":8,"tag_index":20}]}	ERR527238	ERA317493	2014-08-01	[2014-08-02T00:51:10] 2014-06-06	0bd419b3f4b9a649774ed5c7f8642c2b	1f9e837f0e4bc604213e72aec7940240f6a8a956026cce3482a15d140fc8a012	12483	1	8	9705151	9705151	Standard	1	0bd419b3f4b9a649774ed5c7f8642c2b	/lustre/scratch110/srpipe/references/Staphylococcus_aureus/MRSA252/all/bwa/S_aureus_MRSA252.fasta	2960STDY5754451	ERS411437	Staphylococcus aureus	2960STDY5754451	1871595	H124420258	H124420258	ILB Staphylococcus aureus (National Collection) sequencing (JP)	ERP005128	2960	Staphylococcus aureus (National Collection) sequencing	TTGGAGGT	20	1	4510296	cram	target
12673_8#90	/seq/12673/12673_8#90.cram	1	{"id_run":12673,"position":8,"tag_index":90}	{"components":[{"id_run":12673,"position":8,"tag_index":90}]}	ERR555089	ERA324398	2014-08-01	[2014-08-02T02:10:46] 2014-06-27	08a09f0e2831182ba3ae6c47f80328c9	1bbe81f2058aa60ebedd1abc0e9a8e9624a265865afc75556c04f9417d01e7ca	12673	1	8	9725142	9725142	Standard	1	08a09f0e2831182ba3ae6c47f80328c9	/lustre/scratch110/srpipe/references/Staphylococcus_aureus/MRSA252/all/bwa/S_aureus_MRSA252.fasta	2960STDY5755206	ERS411939	Staphylococcus aureus	2960STDY5755206	1872446	H125040633	H125040633	ILB Staphylococcus aureus (National Collection) sequencing (JP)	ERP005128	2960	Staphylococcus aureus (National Collection) sequencing	GCAATCCG	90	1	5938052	cram	target
12593_2#26	/seq/12593/12593_2#26.cram	1	{"id_run":12593,"position":2,"tag_index":26}	{"components":[{"id_run":12593,"position":2,"tag_index":26}]}	ERR540914	ERA320704	2014-08-01	[2014-08-02T01:03:45] 2014-06-20	3506847b31ca464b4b22b87fd8ea5052	0cb85027412e59e00fb29882465066696c5e3c15f56756dfa244572fc9d91845	12593	1	2	9717011	9717011	Standard	1	3506847b31ca464b4b22b87fd8ea5052	/lustre/scratch110/srpipe/references/Staphylococcus_aureus/MRSA252/all/bwa/S_aureus_MRSA252.fasta	2960STDY5754970	ERS411823	Staphylococcus aureus	2960STDY5754970	1872210	H133000256	H133000256	ILB Staphylococcus aureus (National Collection) sequencing (JP)	ERP005128	2960	Staphylococcus aureus (National Collection) sequencing	TTCCTGCT	26	1	4240296	cram	target
12593_1#89	/seq/12593/12593_1#89.cram	1	{"id_run":12593,"position":1,"tag_index":89}	{"components":[{"id_run":12593,"position":1,"tag_index":89}]}	ERR540882	ERA320704	2014-08-01	[2014-08-02T01:02:50] 2014-06-20	2f0f0733e8c1a7182103e125c25d703d	e7873a34a567e82d5d8d70a4869b18571a94cfa79b4787d1f3786f031ee3a68e	12593	1	1	9705609	9705609	Standard	1	2f0f0733e8c1a7182103e125c25d703d	/lustre/scratch110/srpipe/references/Staphylococcus_aureus/MRSA252/all/bwa/S_aureus_MRSA252.fasta	2960STDY5754801	ERS411696	Staphylococcus aureus	2960STDY5754801	1872041	H131860559	H131860559	ILB Staphylococcus aureus (National Collection) sequencing (JP)	ERP005128	2960	Staphylococcus aureus (National Collection) sequencing	GTGTGTCG	89	1	4160228	cram	target
12593_1#43	/seq/12593/12593_1#43.cram	1	{"id_run":12593,"position":1,"tag_index":43}	{"components":[{"id_run":12593,"position":1,"tag_index":43}]}	ERR540836	ERA320704	2014-08-01	[2014-08-02T01:01:32] 2014-06-20	5fcaf45c0b5d0674f72500ae89a64ee7	d2d28ffcdf6fe61757d2dccbd48042c5487546ba9b0dbec918e7e817f33ed398	12593	1	1	9705627	9705627	Standard	1	5fcaf45c0b5d0674f72500ae89a64ee7	/lustre/scratch110/srpipe/references/Staphylococcus_aureus/MRSA252/all/bwa/S_aureus_MRSA252.fasta	2960STDY5754752	ERS411650	Staphylococcus aureus	2960STDY5754752	1871992	H131620058	H131620058	ILB Staphylococcus aureus (National Collection) sequencing (JP)	ERP005128	2960	Staphylococcus aureus (National Collection) sequencing	TCATTGAG	43	1	4627056	cram	target
12593_2#41	/seq/12593/12593_2#41.cram	1	{"id_run":12593,"position":2,"tag_index":41}	{"components":[{"id_run":12593,"position":2,"tag_index":41}]}	ERR540928	ERA320704	2014-08-01	[2014-08-02T01:04:26] 2014-06-20	17790896d38bd977c6fe001a81e793fe	7dc913717e89e74c8161f23693f8ee9b86b14f18b58f97638f429eacf8a1cc36	12593	1	2	9717001	9717001	Standard	1	17790896d38bd977c6fe001a81e793fe	/lustre/scratch110/srpipe/references/Staphylococcus_aureus/MRSA252/all/bwa/S_aureus_MRSA252.fasta	2960STDY5754987	ERS411838	Staphylococcus aureus	2960STDY5754987	1872227	H133220799	H133220799	ILB Staphylococcus aureus (National Collection) sequencing (JP)	ERP005128	2960	Staphylococcus aureus (National Collection) sequencing	TCCAGTCG	41	1	3945482	cram	target
12625_1#87	/seq/12625/12625_1#87.cram	1	{"id_run":12625,"position":1,"tag_index":87}	{"components":[{"id_run":12625,"position":1,"tag_index":87}]}	ERR541068	ERA320704	2014-08-01	[2014-08-02T01:16:38] 2014-06-20	93702c62acdb7fe0fab847c56c921a97	7df54c2ea6ebf3e70682ce649361c362564fb0b197b716d2029e3d8b8675d4bd	12625	1	1	9705292	9705292	Standard	1	93702c62acdb7fe0fab847c56c921a97	/lustre/scratch110/srpipe/references/Staphylococcus_aureus/MRSA252/all/bwa/S_aureus_MRSA252.fasta	2960STDY5754696	ERS411599	Staphylococcus aureus	2960STDY5754696	1871936	H130620970	H130620970	ILB Staphylococcus aureus (National Collection) sequencing (JP)	ERP005128	2960	Staphylococcus aureus (National Collection) sequencing	GGATTAGG	87	1	4947392	cram	target
12483_8#19	/seq/12483/12483_8#19.cram	1	{"id_run":12483,"position":8,"tag_index":19}	{"components":[{"id_run":12483,"position":8,"tag_index":19}]}	ERR527237	ERA317493	2014-08-01	[2014-08-02T00:51:08] 2014-06-06	b91e1e48af70d4ec6e54cd1e24af9620	be8c17f27adcb54444216118b1eff8fcc912661f370e8b95a6837c70fdc06702	12483	1	8	9705139	9705139	Standard	1	b91e1e48af70d4ec6e54cd1e24af9620	/lustre/scratch110/srpipe/references/Staphylococcus_aureus/MRSA252/all/bwa/S_aureus_MRSA252.fasta	2960STDY5754449	ERS411436	Staphylococcus aureus	2960STDY5754449	1871593	H124420336	H124420336	ILB Staphylococcus aureus (National Collection) sequencing (JP)	ERP005128	2960	Staphylococcus aureus (National Collection) sequencing	TCTGCTGT	19	1	4495702	cram	target
12593_1#26	/seq/12593/12593_1#26.cram	1	{"id_run":12593,"position":1,"tag_index":26}	{"components":[{"id_run":12593,"position":1,"tag_index":26}]}	ERR540820	ERA320704	2014-08-01	[2014-08-02T01:01:07] 2014-06-20	6b3ef0f61449a3019921b276bcd035d7	4c2d3e40b2a6a3ed56288344c0bdfb5c08094fc5d355dc8bed0ef11bf3cb01ae	12593	1	1	9705613	9705613	Standard	1	6b3ef0f61449a3019921b276bcd035d7	/lustre/scratch110/srpipe/references/Staphylococcus_aureus/MRSA252/all/bwa/S_aureus_MRSA252.fasta	2960STDY5754732	ERS411633	Staphylococcus aureus	2960STDY5754732	1871972	H131000577	H131000577	ILB Staphylococcus aureus (National Collection) sequencing (JP)	ERP005128	2960	Staphylococcus aureus (National Collection) sequencing	TTCCTGCT	26	1	4347872	cram	target
12593_2#45	/seq/12593/12593_2#45.cram	1	{"id_run":12593,"position":2,"tag_index":45}	{"components":[{"id_run":12593,"position":2,"tag_index":45}]}	ERR540932	ERA320704	2014-08-01	[2014-08-02T01:04:34] 2014-06-20	15983928337e7607a703703ea5762388	a43fbff428c18bac415d9b1a8e8f0a41824e44c9634b16acbf7b49b16e7e6a77	12593	1	2	9717049	9717049	Standard	1	15983928337e7607a703703ea5762388	/lustre/scratch110/srpipe/references/Staphylococcus_aureus/MRSA252/all/bwa/S_aureus_MRSA252.fasta	2960STDY5754992	ERS411842	Staphylococcus aureus	2960STDY5754992	1872232	H133300159	H133300159	ILB Staphylococcus aureus (National Collection) sequencing (JP)	ERP005128	2960	Staphylococcus aureus (National Collection) sequencing	TATGCCAG	45	1	4926258	cram	target
12755_8#73	/seq/12755/12755_8#73.cram	1	{"id_run":12755,"position":8,"tag_index":73}	{"components":[{"id_run":12755,"position":8,"tag_index":73}]}	ERR564229	ERA330381	2014-08-01	[2014-08-02T02:44:26] 2014-07-11	0a33219ede07f4b6da3ccba04d8c7d44	5d5036400f1f6d645990f7eb9fb8f8ea4271a5011ecad4e9d188bf9ca9f148ea	12755	1	8	9931927	9931927	Standard	1	0a33219ede07f4b6da3ccba04d8c7d44	/lustre/scratch110/srpipe/references/Staphylococcus_aureus/MRSA252/all/bwa/S_aureus_MRSA252.fasta	2960STDY5754985	ERS411836	Staphylococcus aureus	2960STDY5754985	1872225	H132600062	H132600062	ILB Staphylococcus aureus (National Collection) sequencing (JP)	ERP005128	2960	Staphylococcus aureus (National Collection) sequencing	GCAACATT	73	1	13123418	cram	target
12625_1#49	/seq/12625/12625_1#49.cram	1	{"id_run":12625,"position":1,"tag_index":49}	{"components":[{"id_run":12625,"position":1,"tag_index":49}]}	ERR541030	ERA320704	2014-08-01	[2014-08-02T01:15:40] 2014-06-20	f10e2cb38169ea72a3399a2ff6c0b2f2	9efe695743dc7c81e8fd49644069f039464874c6a0ca7258f20ef7bf56888f3b	12625	1	1	9705216	9705216	Standard	1	f10e2cb38169ea72a3399a2ff6c0b2f2	/lustre/scratch110/srpipe/references/Staphylococcus_aureus/MRSA252/all/bwa/S_aureus_MRSA252.fasta	2960STDY5754656	ERS411561	Staphylococcus aureus	2960STDY5754656	1871896	H130200254	H130200254	ILB Staphylococcus aureus (National Collection) sequencing (JP)	ERP005128	2960	Staphylococcus aureus (National Collection) sequencing	TGTCTATC	49	1	4857424	cram	target
12483_8#10	/seq/12483/12483_8#10.cram	1	{"id_run":12483,"position":8,"tag_index":10}	{"components":[{"id_run":12483,"position":8,"tag_index":10}]}	ERR527228	ERA317493	2014-08-01	[2014-08-02T00:50:54] 2014-06-06	abf16f5756f22c90789ba7d75d106c19	3abb8c169fd168e7f98de8e1a1840b4e07cf44aad3ba6fb864e7a1c90f853043	12483	1	8	9705126	9705126	Standard	1	abf16f5756f22c90789ba7d75d106c19	/lustre/scratch110/srpipe/references/Staphylococcus_aureus/MRSA252/all/bwa/S_aureus_MRSA252.fasta	2960STDY5754440	ERS411427	Staphylococcus aureus	2960STDY5754440	1871584	H124180213	H124180213	ILB Staphylococcus aureus (National Collection) sequencing (JP)	ERP005128	2960	Staphylococcus aureus (National Collection) sequencing	TAGCTTGT	10	1	3682136	cram	target
12593_1#44	/seq/12593/12593_1#44.cram	1	{"id_run":12593,"position":1,"tag_index":44}	{"components":[{"id_run":12593,"position":1,"tag_index":44}]}	ERR540837	ERA320704	2014-08-01	[2014-08-02T01:01:34] 2014-06-20	928879aaa3a85d5ae75438d61803d11e	650aed41264d176bbb4573cccb622c04565f3adad26ea4787815d13bb9e8c0af	12593	1	1	9705639	9705639	Standard	1	928879aaa3a85d5ae75438d61803d11e	/lustre/scratch110/srpipe/references/Staphylococcus_aureus/MRSA252/all/bwa/S_aureus_MRSA252.fasta	2960STDY5754753	ERS411651	Staphylococcus aureus	2960STDY5754753	1871993	H131640487	H131640487	ILB Staphylococcus aureus (National Collection) sequencing (JP)	ERP005128	2960	Staphylococcus aureus (National Collection) sequencing	TGGCTCAG	44	1	4602092	cram	target
12589_1#16	/seq/12589/12589_1#16.cram	1	{"id_run":12589,"position":1,"tag_index":16}	{"components":[{"id_run":12589,"position":1,"tag_index":16}]}	ERR540717	ERA320704	2014-08-01	[2014-08-02T00:56:06] 2014-06-20	4094ebf59987f331768230bb7f6c7622	c348632f95f69cbcd5222193ec85bc72d5f0fd67f35aee87022b18c84e801ec2	12589	1	1	9695425	9695425	Standard	1	4094ebf59987f331768230bb7f6c7622	/lustre/scratch110/srpipe/references/Staphylococcus_aureus/MRSA252/all/bwa/S_aureus_MRSA252.fasta	2960STDY5754825	ERS411718	Staphylococcus aureus	2960STDY5754825	1872065	H131280221	H131280221	ILB Staphylococcus aureus (National Collection) sequencing (JP)	ERP005128	2960	Staphylococcus aureus (National Collection) sequencing	TCCGTCTT	16	1	4848558	cram	target
12483_8#91	/seq/12483/12483_8#91.cram	1	{"id_run":12483,"position":8,"tag_index":91}	{"components":[{"id_run":12483,"position":8,"tag_index":91}]}	ERR527308	ERA317493	2014-08-01	[2014-08-02T00:53:12] 2014-06-06	271a29dae47888964a01e9c9bb9f8a02	cce0cd430e589bed7560c5f19de6dc3dddc8c545044728a931e1c367f028c298	12483	1	8	9705148	9705148	Standard	1	271a29dae47888964a01e9c9bb9f8a02	/lustre/scratch110/srpipe/references/Staphylococcus_aureus/MRSA252/all/bwa/S_aureus_MRSA252.fasta	2960STDY5754524	ERS411508	Staphylococcus aureus	2960STDY5754524	1871668	H124760437	H124760437	ILB Staphylococcus aureus (National Collection) sequencing (JP)	ERP005128	2960	Staphylococcus aureus (National Collection) sequencing	GACCTTAG	91	1	3977036	cram	target
12593_2#18	/seq/12593/12593_2#18.cram	1	{"id_run":12593,"position":2,"tag_index":18}	{"components":[{"id_run":12593,"position":2,"tag_index":18}]}	ERR540906	ERA320704	2014-08-01	[2014-08-02T01:03:27] 2014-06-20	a328e7912c2d02f47acbfc605934fb95	58836e4271f6e62768581474266d49b8b8210c35acdf1322a3c3b2ef560016f7	12593	1	2	9717010	9717010	Standard	1	a328e7912c2d02f47acbfc605934fb95	/lustre/scratch110/srpipe/references/Staphylococcus_aureus/MRSA252/all/bwa/S_aureus_MRSA252.fasta	2960STDY5754962	ERS411815	Staphylococcus aureus	2960STDY5754962	1872202	H132900046	H132900046	ILB Staphylococcus aureus (National Collection) sequencing (JP)	ERP005128	2960	Staphylococcus aureus (National Collection) sequencing	TTCTGTGT	18	1	5095608	cram	target
12589_1#57	/seq/12589/12589_1#57.cram	1	{"id_run":12589,"position":1,"tag_index":57}	{"components":[{"id_run":12589,"position":1,"tag_index":57}]}	ERR540758	ERA320704	2014-08-01	[2014-08-02T00:57:05] 2014-06-20	585b56208a2602c889fbfc80bdc2b4e4	55873534134290d48617c903254baf3928588657950a8e8c33d526fa07acdc1a	12589	1	1	9695347	9695347	Standard	1	585b56208a2602c889fbfc80bdc2b4e4	/lustre/scratch110/srpipe/references/Staphylococcus_aureus/MRSA252/all/bwa/S_aureus_MRSA252.fasta	2960STDY5754867	ERS411759	Staphylococcus aureus	2960STDY5754867	1872107	H132180200	H132180200	ILB Staphylococcus aureus (National Collection) sequencing (JP)	ERP005128	2960	Staphylococcus aureus (National Collection) sequencing	TCTACGAC	57	1	4370676	cram	target
12593_2#77	/seq/12593/12593_2#77.cram	1	{"id_run":12593,"position":2,"tag_index":77}	{"components":[{"id_run":12593,"position":2,"tag_index":77}]}	ERR540964	ERA320704	2014-08-01	[2014-08-02T01:05:34] 2014-06-20	65975826824a02707b661d9a088ad740	70478a4a4d02aa58c0ce781432e137f36677b41ef2af72ff0a2a8d38481bfe62	12593	1	2	9717053	9717053	Standard	1	65975826824a02707b661d9a088ad740	/lustre/scratch110/srpipe/references/Staphylococcus_aureus/MRSA252/all/bwa/S_aureus_MRSA252.fasta	2960STDY5755026	ERS411874	Staphylococcus aureus	2960STDY5755026	1872266	H132540113	H132540113	ILB Staphylococcus aureus (National Collection) sequencing (JP)	ERP005128	2960	Staphylococcus aureus (National Collection) sequencing	GAGGTGCT	77	1	4121140	cram	target
12593_2#86	/seq/12593/12593_2#86.cram	1	{"id_run":12593,"position":2,"tag_index":86}	{"components":[{"id_run":12593,"position":2,"tag_index":86}]}	ERR540973	ERA320704	2014-08-01	[2014-08-02T01:05:47] 2014-06-20	2a96e40b40e8bae0bf46784424435e7b	8b99a49ec7ea9f642f4fbdbe4f05f3c71c7e424ce5f7d955bc235ec6bce1ecf6	12593	1	2	9717066	9717066	Standard	1	2a96e40b40e8bae0bf46784424435e7b	/lustre/scratch110/srpipe/references/Staphylococcus_aureus/MRSA252/all/bwa/S_aureus_MRSA252.fasta	2960STDY5755103	ERS411883	Staphylococcus aureus	2960STDY5755103	1872343	H134600059	H134600059	ILB Staphylococcus aureus (National Collection) sequencing (JP)	ERP005128	2960	Staphylococcus aureus (National Collection) sequencing	GTTGTCGG	86	1	4108690	cram	target
12593_2#28	/seq/12593/12593_2#28.cram	1	{"id_run":12593,"position":2,"tag_index":28}	{"components":[{"id_run":12593,"position":2,"tag_index":28}]}	ERR540916	ERA320704	2014-08-01	[2014-08-02T01:03:50] 2014-06-20	8ddcea1c75bf41d8cca872bc966202d0	058af55a410e25cf623e926312f0b35e476df38181e6f80732d75fe00d3d38b8	12593	1	2	9717035	9717035	Standard	1	8ddcea1c75bf41d8cca872bc966202d0	/lustre/scratch110/srpipe/references/Staphylococcus_aureus/MRSA252/all/bwa/S_aureus_MRSA252.fasta	2960STDY5754973	ERS411825	Staphylococcus aureus	2960STDY5754973	1872213	H133040789	H133040789	ILB Staphylococcus aureus (National Collection) sequencing (JP)	ERP005128	2960	Staphylococcus aureus (National Collection) sequencing	TACAGGAT	28	1	4381402	cram	target
12483_8#42	/seq/12483/12483_8#42.cram	1	{"id_run":12483,"position":8,"tag_index":42}	{"components":[{"id_run":12483,"position":8,"tag_index":42}]}	ERR527259	ERA317493	2014-08-01	[2014-08-02T00:51:41] 2014-06-06	e557e169c987cee908fe3926fd7042c3	ff15c34296290097ff95076773ab9e5d8576488316f170ec8d76aea18712754f	12483	1	8	9705130	9705130	Standard	1	e557e169c987cee908fe3926fd7042c3	/lustre/scratch110/srpipe/references/Staphylococcus_aureus/MRSA252/all/bwa/S_aureus_MRSA252.fasta	2960STDY5754473	ERS411459	Staphylococcus aureus	2960STDY5754473	1871617	H125180914	H125180914	ILB Staphylococcus aureus (National Collection) sequencing (JP)	ERP005128	2960	Staphylococcus aureus (National Collection) sequencing	TGTATGCG	42	1	4145404	cram	target
12589_1#60	/seq/12589/12589_1#60.cram	1	{"id_run":12589,"position":1,"tag_index":60}	{"components":[{"id_run":12589,"position":1,"tag_index":60}]}	ERR540761	ERA320704	2014-08-01	[2014-08-02T00:57:10] 2014-06-20	1050269064330899b9e387cea565f71d	94b18f0f0080701405a8309962d7b020ef0cc25c5f96993a388606dfc28e99c3	12589	1	1	9695383	9695383	Standard	1	1050269064330899b9e387cea565f71d	/lustre/scratch110/srpipe/references/Staphylococcus_aureus/MRSA252/all/bwa/S_aureus_MRSA252.fasta	2960STDY5754870	ERS411762	Staphylococcus aureus	2960STDY5754870	1872110	H132280027	H132280027	ILB Staphylococcus aureus (National Collection) sequencing (JP)	ERP005128	2960	Staphylococcus aureus (National Collection) sequencing	TCATCCTA	60	1	4340908	cram	target
12593_1#91	/seq/12593/12593_1#91.cram	1	{"id_run":12593,"position":1,"tag_index":91}	{"components":[{"id_run":12593,"position":1,"tag_index":91}]}	ERR540884	ERA320704	2014-08-01	[2014-08-02T01:02:55] 2014-06-20	98db9b9aca83704b3c989a24fe0e08e5	1b3fd43167ec35d15cff18b763b66b7a93212130243ce71aa3198ea2f3463fba	12593	1	1	9705633	9705633	Standard	1	98db9b9aca83704b3c989a24fe0e08e5	/lustre/scratch110/srpipe/references/Staphylococcus_aureus/MRSA252/all/bwa/S_aureus_MRSA252.fasta	2960STDY5754803	ERS411698	Staphylococcus aureus	2960STDY5754803	1872043	H131880046	H131880046	ILB Staphylococcus aureus (National Collection) sequencing (JP)	ERP005128	2960	Staphylococcus aureus (National Collection) sequencing	GACCTTAG	91	1	4409000	cram	target
12625_1#18	/seq/12625/12625_1#18.cram	1	{"id_run":12625,"position":1,"tag_index":18}	{"components":[{"id_run":12625,"position":1,"tag_index":18}]}	ERR541000	ERA320704	2014-08-01	[2014-08-02T01:14:52] 2014-06-20	738993800a95313791d21947793f226b	d10d71455143d80394804f90490b1e0733aa5f549137429b75acbce768962f60	12625	1	1	9705224	9705224	Standard	1	738993800a95313791d21947793f226b	/lustre/scratch110/srpipe/references/Staphylococcus_aureus/MRSA252/all/bwa/S_aureus_MRSA252.fasta	2960STDY5754594	ERS411530	Staphylococcus aureus	2960STDY5754594	1871762	H124440276	H124440276	ILB Staphylococcus aureus (National Collection) sequencing (JP)	ERP005128	2960	Staphylococcus aureus (National Collection) sequencing	TTCTGTGT	18	1	4815132	cram	target
12589_1#4	/seq/12589/12589_1#4.cram	1	{"id_run":12589,"position":1,"tag_index":4}	{"components":[{"id_run":12589,"position":1,"tag_index":4}]}	ERR540705	ERA320704	2014-08-01	[2014-08-02T00:56:39] 2014-06-20	036e71667535c09b5fc4113cb5c380d2	42e1a7a7d78ce77711f1cd90b0dca451e5a618c48c5bfb754aa65c358508906a	12589	1	1	9695376	9695376	Standard	1	036e71667535c09b5fc4113cb5c380d2	/lustre/scratch110/srpipe/references/Staphylococcus_aureus/MRSA252/all/bwa/S_aureus_MRSA252.fasta	2960STDY5754811	ERS411706	Staphylococcus aureus	2960STDY5754811	1872051	H132160455	H132160455	ILB Staphylococcus aureus (National Collection) sequencing (JP)	ERP005128	2960	Staphylococcus aureus (National Collection) sequencing	TGACCACT	4	1	4638738	cram	target
12625_1#50	/seq/12625/12625_1#50.cram	1	{"id_run":12625,"position":1,"tag_index":50}	{"components":[{"id_run":12625,"position":1,"tag_index":50}]}	ERR541031	ERA320704	2014-08-01	[2014-08-02T01:15:42] 2014-06-20	65f123fa6438dd6cae5dcff1c4fb14e5	c8b52ad8be95f8ce13f8cca6c18b8bc99da74419a34cbbcb204f584bcdf4f3b5	12625	1	1	9705228	9705228	Standard	1	65f123fa6438dd6cae5dcff1c4fb14e5	/lustre/scratch110/srpipe/references/Staphylococcus_aureus/MRSA252/all/bwa/S_aureus_MRSA252.fasta	2960STDY5754657	ERS411562	Staphylococcus aureus	2960STDY5754657	1871897	H130260212	H130260212	ILB Staphylococcus aureus (National Collection) sequencing (JP)	ERP005128	2960	Staphylococcus aureus (National Collection) sequencing	TATGTGGC	50	1	4436382	cram	target
12593_2#2	/seq/12593/12593_2#2.cram	1	{"id_run":12593,"position":2,"tag_index":2}	{"components":[{"id_run":12593,"position":2,"tag_index":2}]}	ERR540890	ERA320704	2014-08-01	[2014-08-02T01:03:30] 2014-06-20	b401dd9723ee0a2d37c53d6aa3c199f4	392327306f6c06617de1e8057b70cae2e8641015ab96fda24a549cd9a9fabf23	12593	1	2	9717008	9717008	Standard	1	b401dd9723ee0a2d37c53d6aa3c199f4	/lustre/scratch110/srpipe/references/Staphylococcus_aureus/MRSA252/all/bwa/S_aureus_MRSA252.fasta	2960STDY5754945	ERS411799	Staphylococcus aureus	2960STDY5754945	1872185	H132740183	H132740183	ILB Staphylococcus aureus (National Collection) sequencing (JP)	ERP005128	2960	Staphylococcus aureus (National Collection) sequencing	CGATGTTT	2	1	4117496	cram	target
12673_8#69	/seq/12673/12673_8#69.cram	1	{"id_run":12673,"position":8,"tag_index":69}	{"components":[{"id_run":12673,"position":8,"tag_index":69}]}	ERR555068	ERA324398	2014-08-01	[2014-08-02T02:09:51] 2014-06-27	84cced08ddeefc4432b24eaa8efc5e7c	cf552c068f011b8d82aa99388f4dcb63616ec2c345fcd4ab37f4531cd411458c	12673	1	8	9725175	9725175	Standard	1	84cced08ddeefc4432b24eaa8efc5e7c	/lustre/scratch110/srpipe/references/Staphylococcus_aureus/MRSA252/all/bwa/S_aureus_MRSA252.fasta	2960STDY5755141	ERS411918	Staphylococcus aureus	2960STDY5755141	1872381	H133900424	H133900424	ILB Staphylococcus aureus (National Collection) sequencing (JP)	ERP005128	2960	Staphylococcus aureus (National Collection) sequencing	GGTGAGTT	69	1	4407794	cram	target
12589_1#88	/seq/12589/12589_1#88.cram	1	{"id_run":12589,"position":1,"tag_index":88}	{"components":[{"id_run":12589,"position":1,"tag_index":88}]}	ERR540787	ERA320704	2014-08-01	[2014-08-02T00:57:49] 2014-06-20	314d8079fe76efd41fdcbacf0c202702	c9ab4a7dc8f0585798e72fe992fcd32e09e2f4e54636ef1d24c930792bc21b6e	12589	1	1	9695434	9695434	Standard	1	314d8079fe76efd41fdcbacf0c202702	/lustre/scratch110/srpipe/references/Staphylococcus_aureus/MRSA252/all/bwa/S_aureus_MRSA252.fasta	2960STDY5754935	ERS411790	Staphylococcus aureus	2960STDY5754935	1872175	H132520464	H132520464	ILB Staphylococcus aureus (National Collection) sequencing (JP)	ERP005128	2960	Staphylococcus aureus (National Collection) sequencing	GATAGAGG	88	1	3826028	cram	target
12755_8#69	/seq/12755/12755_8#69.cram	1	{"id_run":12755,"position":8,"tag_index":69}	{"components":[{"id_run":12755,"position":8,"tag_index":69}]}	ERR564225	ERA330381	2014-08-01	[2014-08-02T02:44:12] 2014-07-12	ce5bac913758c5fa9cb4ad568fe4f0c4	4f34d146bf25db01bee4849fada002f695a461377b842f36e70b680af96467b2	12755	1	8	9931974	9931974	Standard	1	ce5bac913758c5fa9cb4ad568fe4f0c4	/lustre/scratch110/srpipe/references/Staphylococcus_aureus/MRSA252/all/bwa/S_aureus_MRSA252.fasta	2960STDY5754646	ERS411551	Staphylococcus aureus	2960STDY5754646	1871886	H130160948	H130160948	ILB Staphylococcus aureus (National Collection) sequencing (JP)	ERP005128	2960	Staphylococcus aureus (National Collection) sequencing	GGTGAGTT	69	1	11329414	cram	target
12593_1#38	/seq/12593/12593_1#38.cram	1	{"id_run":12593,"position":1,"tag_index":38}	{"components":[{"id_run":12593,"position":1,"tag_index":38}]}	ERR540832	ERA320704	2014-08-01	[2014-08-02T01:01:25] 2014-06-20	917f2cbcefd376d2546802c4a957c038	274b267025a26598993725941fa7ef704224f6de5116e369c1b352d5db16af64	12593	1	1	9705662	9705662	Standard	1	917f2cbcefd376d2546802c4a957c038	/lustre/scratch110/srpipe/references/Staphylococcus_aureus/MRSA252/all/bwa/S_aureus_MRSA252.fasta	2960STDY5754747	ERS411645	Staphylococcus aureus	2960STDY5754747	1871987	H131520121	H131520121	ILB Staphylococcus aureus (National Collection) sequencing (JP)	ERP005128	2960	Staphylococcus aureus (National Collection) sequencing	TCTCACGG	38	1	4573402	cram	target
12625_1#12	/seq/12625/12625_1#12.cram	1	{"id_run":12625,"position":1,"tag_index":12}	{"components":[{"id_run":12625,"position":1,"tag_index":12}]}	ERR540994	ERA320704	2014-08-01	[2014-08-02T01:14:44] 2014-06-20	0af8f7519644f73a6924619f2df61825	a86cceba26a66c67c3ecdde86fc4ae744bd16fb28cf58f51f4e8429f41ad33d3	12625	1	1	9705247	9705247	Standard	1	0af8f7519644f73a6924619f2df61825	/lustre/scratch110/srpipe/references/Staphylococcus_aureus/MRSA252/all/bwa/S_aureus_MRSA252.fasta	2960STDY5754588	ERS411524	Staphylococcus aureus	2960STDY5754588	1871732	H124420845	H124420845	ILB Staphylococcus aureus (National Collection) sequencing (JP)	ERP005128	2960	Staphylococcus aureus (National Collection) sequencing	CTTGTACT	12	1	4785990	cram	target
12593_1#6	/seq/12593/12593_1#6.cram	1	{"id_run":12593,"position":1,"tag_index":6}	{"components":[{"id_run":12593,"position":1,"tag_index":6}]}	ERR540800	ERA320704	2014-08-01	[2014-08-02T01:01:57] 2014-06-20	4cb6a8771d304616e24ca5e199efc48f	c3751a1759496ac8152d20f293b822b68626921eba03e3138b8ec8466e216907	12593	1	1	9705658	9705658	Standard	1	4cb6a8771d304616e24ca5e199efc48f	/lustre/scratch110/srpipe/references/Staphylococcus_aureus/MRSA252/all/bwa/S_aureus_MRSA252.fasta	2960STDY5754710	ERS411613	Staphylococcus aureus	2960STDY5754710	1871950	H130780154	H130780154	ILB Staphylococcus aureus (National Collection) sequencing (JP)	ERP005128	2960	Staphylococcus aureus (National Collection) sequencing	GCCAATGT	6	1	4373188	cram	target
12589_1#9	/seq/12589/12589_1#9.cram	1	{"id_run":12589,"position":1,"tag_index":9}	{"components":[{"id_run":12589,"position":1,"tag_index":9}]}	ERR540710	ERA320704	2014-08-01	[2014-08-02T00:57:51] 2014-06-20	054a7edcb702fd7b6ea732cbb8e57f7f	db91c145a47141a9315fc5a66b4648f6af599dcc5d07b174a583f7de080e20ed	12589	1	1	9695341	9695341	Standard	1	054a7edcb702fd7b6ea732cbb8e57f7f	/lustre/scratch110/srpipe/references/Staphylococcus_aureus/MRSA252/all/bwa/S_aureus_MRSA252.fasta	2960STDY5754817	ERS411711	Staphylococcus aureus	2960STDY5754817	1872057	H131100049	H131100049	ILB Staphylococcus aureus (National Collection) sequencing (JP)	ERP005128	2960	Staphylococcus aureus (National Collection) sequencing	GATCAGCG	9	1	4415846	cram	target
12589_1#22	/seq/12589/12589_1#22.cram	1	{"id_run":12589,"position":1,"tag_index":22}	{"components":[{"id_run":12589,"position":1,"tag_index":22}]}	ERR540723	ERA320704	2014-08-01	[2014-08-02T00:56:15] 2014-06-20	d60a9e93d508261be2a3792d1e934a46	7ce0c14490cdcc184887f1535b3101fe5d30bea7c4344547514e27adad70730a	12589	1	1	9695402	9695402	Standard	1	d60a9e93d508261be2a3792d1e934a46	/lustre/scratch110/srpipe/references/Staphylococcus_aureus/MRSA252/all/bwa/S_aureus_MRSA252.fasta	2960STDY5754831	ERS411724	Staphylococcus aureus	2960STDY5754831	1872071	H131480160	H131480160	ILB Staphylococcus aureus (National Collection) sequencing (JP)	ERP005128	2960	Staphylococcus aureus (National Collection) sequencing	TGATACGT	22	1	4649164	cram	target
12673_8#87	/seq/12673/12673_8#87.cram	1	{"id_run":12673,"position":8,"tag_index":87}	{"components":[{"id_run":12673,"position":8,"tag_index":87}]}	ERR555086	ERA324398	2014-08-01	[2014-08-02T02:10:38] 2014-06-27	d666e85891cd536280a959f73a29588e	c688a26773601efd79f76d9fed86a1a57116817efded06d1a5b87965204ab7f8	12673	1	8	9725201	9725201	Standard	1	d666e85891cd536280a959f73a29588e	/lustre/scratch110/srpipe/references/Staphylococcus_aureus/MRSA252/all/bwa/S_aureus_MRSA252.fasta	2960STDY5755203	ERS411936	Staphylococcus aureus	2960STDY5755203	1872443	H124600231	H124600231	ILB Staphylococcus aureus (National Collection) sequencing (JP)	ERP005128	2960	Staphylococcus aureus (National Collection) sequencing	GGATTAGG	87	1	5081614	cram	target
12483_8#12	/seq/12483/12483_8#12.cram	1	{"id_run":12483,"position":8,"tag_index":12}	{"components":[{"id_run":12483,"position":8,"tag_index":12}]}	ERR527230	ERA317493	2014-08-01	[2014-08-02T00:50:56] 2014-06-06	52f16c9d37733774972143c92308e23c	87f85656aa9c7404633b54a1635b0491125437e7d7c86954ca0740701d949df2	12483	1	8	9705150	9705150	Standard	1	52f16c9d37733774972143c92308e23c	/lustre/scratch110/srpipe/references/Staphylococcus_aureus/MRSA252/all/bwa/S_aureus_MRSA252.fasta	2960STDY5754442	ERS411429	Staphylococcus aureus	2960STDY5754442	1871586	H124040164	H124040164	ILB Staphylococcus aureus (National Collection) sequencing (JP)	ERP005128	2960	Staphylococcus aureus (National Collection) sequencing	CTTGTACT	12	1	4112810	cram	target
12593_1#9	/seq/12593/12593_1#9.cram	1	{"id_run":12593,"position":1,"tag_index":9}	{"components":[{"id_run":12593,"position":1,"tag_index":9}]}	ERR540803	ERA320704	2014-08-01	[2014-08-02T01:02:52] 2014-06-20	4315b17a3a29c02aa2226cfecaf4961e	30f66a22b8b462ac52542c3a2299b05573151778c1129aae5b453b6df391d156	12593	1	1	9705599	9705599	Standard	1	4315b17a3a29c02aa2226cfecaf4961e	/lustre/scratch110/srpipe/references/Staphylococcus_aureus/MRSA252/all/bwa/S_aureus_MRSA252.fasta	2960STDY5754713	ERS411616	Staphylococcus aureus	2960STDY5754713	1871953	H130800223	H130800223	ILB Staphylococcus aureus (National Collection) sequencing (JP)	ERP005128	2960	Staphylococcus aureus (National Collection) sequencing	GATCAGCG	9	1	4731806	cram	target
12593_1#81	/seq/12593/12593_1#81.cram	1	{"id_run":12593,"position":1,"tag_index":81}	{"components":[{"id_run":12593,"position":1,"tag_index":81}]}	ERR540874	ERA320704	2014-08-01	[2014-08-02T01:02:29] 2014-06-20	f81ab6b41d7d347c3630af586d3599f4	bc64f182686248afdac22ca01b90ed16f55d38c2afdcb340afee8f16a4d5bde3	12593	1	1	9705608	9705608	Standard	1	f81ab6b41d7d347c3630af586d3599f4	/lustre/scratch110/srpipe/references/Staphylococcus_aureus/MRSA252/all/bwa/S_aureus_MRSA252.fasta	2960STDY5754791	ERS411688	Staphylococcus aureus	2960STDY5754791	1872031	H131680059	H131680059	ILB Staphylococcus aureus (National Collection) sequencing (JP)	ERP005128	2960	Staphylococcus aureus (National Collection) sequencing	GGAATGAT	81	1	4830008	cram	target
12593_2#53	/seq/12593/12593_2#53.cram	1	{"id_run":12593,"position":2,"tag_index":53}	{"components":[{"id_run":12593,"position":2,"tag_index":53}]}	ERR540940	ERA320704	2014-08-01	[2014-08-02T01:04:54] 2014-06-20	2dd23fe0bc981081af578d3472bc3106	67f79ee4477774564df2dbe485aee9ccf510dfabd0afa178731edf1688b0d8ab	12593	1	2	9717050	9717050	Standard	1	2dd23fe0bc981081af578d3472bc3106	/lustre/scratch110/srpipe/references/Staphylococcus_aureus/MRSA252/all/bwa/S_aureus_MRSA252.fasta	2960STDY5755001	ERS411850	Staphylococcus aureus	2960STDY5755001	1872241	H133340159	H133340159	ILB Staphylococcus aureus (National Collection) sequencing (JP)	ERP005128	2960	Staphylococcus aureus (National Collection) sequencing	TACCGAGC	53	1	4687438	cram	target
12593_2#34	/seq/12593/12593_2#34.cram	1	{"id_run":12593,"position":2,"tag_index":34}	{"components":[{"id_run":12593,"position":2,"tag_index":34}]}	ERR540922	ERA320704	2014-08-01	[2014-08-02T01:04:06] 2014-06-20	2788bd613b860eb4ace16c18b2bc2f91	5c6611b2b4f5345102486e9fb8c7e4126819606257565c80e764ec00b2e207a3	12593	1	2	9717012	9717012	Standard	1	2788bd613b860eb4ace16c18b2bc2f91	/lustre/scratch110/srpipe/references/Staphylococcus_aureus/MRSA252/all/bwa/S_aureus_MRSA252.fasta	2960STDY5754979	ERS411831	Staphylococcus aureus	2960STDY5754979	1872219	H133140669	H133140669	ILB Staphylococcus aureus (National Collection) sequencing (JP)	ERP005128	2960	Staphylococcus aureus (National Collection) sequencing	TAACGCTG	34	1	4219976	cram	target
12625_1#54	/seq/12625/12625_1#54.cram	1	{"id_run":12625,"position":1,"tag_index":54}	{"components":[{"id_run":12625,"position":1,"tag_index":54}]}	ERR541035	ERA320704	2014-08-01	[2014-08-02T01:15:48] 2014-06-20	dc47f2d7b5ef8d0d6df6b3c4b0707ce8	aa882da719d75e83e83ec0ec19bf3691a7af7cb7206749585b1d595265029e08	12625	1	1	9705276	9705276	Standard	1	dc47f2d7b5ef8d0d6df6b3c4b0707ce8	/lustre/scratch110/srpipe/references/Staphylococcus_aureus/MRSA252/all/bwa/S_aureus_MRSA252.fasta	2960STDY5754661	ERS411566	Staphylococcus aureus	2960STDY5754661	1871901	H130220216	H130220216	ILB Staphylococcus aureus (National Collection) sequencing (JP)	ERP005128	2960	Staphylococcus aureus (National Collection) sequencing	TGTTCTCC	54	1	4704782	cram	target
12593_2#10	/seq/12593/12593_2#10.cram	1	{"id_run":12593,"position":2,"tag_index":10}	{"components":[{"id_run":12593,"position":2,"tag_index":10}]}	ERR540898	ERA320704	2014-08-01	[2014-08-02T01:03:09] 2014-06-20	61686da95ef5a7a66af2683e797d3aa1	5c1bb1b9b5ef5d4c58b5f7b063e6ee3dba1bc9532de4c5ba1c57d3678b0ae949	12593	1	2	9717009	9717009	Standard	1	61686da95ef5a7a66af2683e797d3aa1	/lustre/scratch110/srpipe/references/Staphylococcus_aureus/MRSA252/all/bwa/S_aureus_MRSA252.fasta	2960STDY5754953	ERS411807	Staphylococcus aureus	2960STDY5754953	1872193	H132780492	H132780492	ILB Staphylococcus aureus (National Collection) sequencing (JP)	ERP005128	2960	Staphylococcus aureus (National Collection) sequencing	TAGCTTGT	10	1	3747586	cram	target
12483_8#90	/seq/12483/12483_8#90.cram	1	{"id_run":12483,"position":8,"tag_index":90}	{"components":[{"id_run":12483,"position":8,"tag_index":90}]}	ERR527307	ERA317493	2014-08-01	[2014-08-02T00:53:10] 2014-06-06	97308323ecf8b28e86db931f4fff789f	466ecb3619912c7c8eecce5ff865574fb1d8f2f0c0325a9a0ad9a19450005b16	12483	1	8	9705136	9705136	Standard	1	97308323ecf8b28e86db931f4fff789f	/lustre/scratch110/srpipe/references/Staphylococcus_aureus/MRSA252/all/bwa/S_aureus_MRSA252.fasta	2960STDY5754523	ERS411507	Staphylococcus aureus	2960STDY5754523	1871667	H125000208	H125000208	ILB Staphylococcus aureus (National Collection) sequencing (JP)	ERP005128	2960	Staphylococcus aureus (National Collection) sequencing	GCAATCCG	90	1	4266024	cram	target
12625_1#77	/seq/12625/12625_1#77.cram	1	{"id_run":12625,"position":1,"tag_index":77}	{"components":[{"id_run":12625,"position":1,"tag_index":77}]}	ERR541058	ERA320704	2014-08-01	[2014-08-02T01:16:24] 2014-06-20	51d6034e84664aaf7372ed5239afee00	4f368a55d6e417a3dc7dcda7a41be10d9409bc5931b325ed514830b39ca955b3	12625	1	1	9705267	9705267	Standard	1	51d6034e84664aaf7372ed5239afee00	/lustre/scratch110/srpipe/references/Staphylococcus_aureus/MRSA252/all/bwa/S_aureus_MRSA252.fasta	2960STDY5754684	ERS411589	Staphylococcus aureus	2960STDY5754684	1871924	H130540429	H130540429	ILB Staphylococcus aureus (National Collection) sequencing (JP)	ERP005128	2960	Staphylococcus aureus (National Collection) sequencing	GAGGTGCT	77	1	5181572	cram	target
12589_1#69	/seq/12589/12589_1#69.cram	1	{"id_run":12589,"position":1,"tag_index":69}	{"components":[{"id_run":12589,"position":1,"tag_index":69}]}	ERR540770	ERA320704	2014-08-01	[2014-08-02T00:57:27] 2014-06-20	8873f599f5d06b40145b96fefe6ee21e	0f8fff6f72c99553329346aab2d4c76fb7d2c6008137c6a85b616df567e9445e	12589	1	1	9695396	9695396	Standard	1	8873f599f5d06b40145b96fefe6ee21e	/lustre/scratch110/srpipe/references/Staphylococcus_aureus/MRSA252/all/bwa/S_aureus_MRSA252.fasta	2960STDY5754915	ERS411771	Staphylococcus aureus	2960STDY5754915	1872155	H132320208	H132320208	ILB Staphylococcus aureus (National Collection) sequencing (JP)	ERP005128	2960	Staphylococcus aureus (National Collection) sequencing	GGTGAGTT	69	1	3939988	cram	target
12673_8#56	/seq/12673/12673_8#56.cram	1	{"id_run":12673,"position":8,"tag_index":56}	{"components":[{"id_run":12673,"position":8,"tag_index":56}]}	ERR555055	ERA324398	2014-08-01	[2014-08-02T02:09:27] 2014-06-27	91c2e06ed83954df4ea24a2c696a04ca	b14a2f6060021448b18eba13316241d97f9253ce997e1de1b5d45d590a2449d5	12673	1	8	9725209	9725209	Standard	1	91c2e06ed83954df4ea24a2c696a04ca	/lustre/scratch110/srpipe/references/Staphylococcus_aureus/MRSA252/all/bwa/S_aureus_MRSA252.fasta	2960STDY5755127	ERS411905	Staphylococcus aureus	2960STDY5755127	1872367	H133880667	H133880667	ILB Staphylococcus aureus (National Collection) sequencing (JP)	ERP005128	2960	Staphylococcus aureus (National Collection) sequencing	TTGCGTAC	56	1	4860322	cram	target
12589_1#36	/seq/12589/12589_1#36.cram	1	{"id_run":12589,"position":1,"tag_index":36}	{"components":[{"id_run":12589,"position":1,"tag_index":36}]}	ERR540737	ERA320704	2014-08-01	[2014-08-02T00:56:34] 2014-06-20	dd60f58af49201aada8095c485f0f32a	95c79136722b9f4c5f9cde32bf71ba0fe87424cd9b29100c6eac3f587bcac36b	12589	1	1	9695380	9695380	Standard	1	dd60f58af49201aada8095c485f0f32a	/lustre/scratch110/srpipe/references/Staphylococcus_aureus/MRSA252/all/bwa/S_aureus_MRSA252.fasta	2960STDY5754845	ERS411738	Staphylococcus aureus	2960STDY5754845	1872085	H131860557	H131860557	ILB Staphylococcus aureus (National Collection) sequencing (JP)	ERP005128	2960	Staphylococcus aureus (National Collection) sequencing	TGAACTGG	36	1	4723740	cram	target
12625_1#32	/seq/12625/12625_1#32.cram	1	{"id_run":12625,"position":1,"tag_index":32}	{"components":[{"id_run":12625,"position":1,"tag_index":32}]}	ERR541014	ERA320704	2014-08-01	[2014-08-02T01:15:16] 2014-06-20	852b6853efff51b597c2d6d1407ad9b3	c9a3d16b1b4ef7ef244cab1a062c77171a31ed0831aaae405a40044ff7b8b10e	12625	1	1	9705297	9705297	Standard	1	852b6853efff51b597c2d6d1407ad9b3	/lustre/scratch110/srpipe/references/Staphylococcus_aureus/MRSA252/all/bwa/S_aureus_MRSA252.fasta	2960STDY5754639	ERS411544	Staphylococcus aureus	2960STDY5754639	1871879	H130160471	H130160471	ILB Staphylococcus aureus (National Collection) sequencing (JP)	ERP005128	2960	Staphylococcus aureus (National Collection) sequencing	TTCCATTG	32	1	4678246	cram	target
12589_1#20	/seq/12589/12589_1#20.cram	1	{"id_run":12589,"position":1,"tag_index":20}	{"components":[{"id_run":12589,"position":1,"tag_index":20}]}	ERR540721	ERA320704	2014-08-01	[2014-08-02T00:56:12] 2014-06-20	091c097546fb4bd618fcd4bd9bb8aa6a	97b326c709a1a03c95430cabc2798b4959ec212b64a67925ecc701c05dcd53de	12589	1	1	9695378	9695378	Standard	1	091c097546fb4bd618fcd4bd9bb8aa6a	/lustre/scratch110/srpipe/references/Staphylococcus_aureus/MRSA252/all/bwa/S_aureus_MRSA252.fasta	2960STDY5754829	ERS411722	Staphylococcus aureus	2960STDY5754829	1872069	H131480136	H131480136	ILB Staphylococcus aureus (National Collection) sequencing (JP)	ERP005128	2960	Staphylococcus aureus (National Collection) sequencing	TTGGAGGT	20	1	4334656	cram	target
12625_1#27	/seq/12625/12625_1#27.cram	1	{"id_run":12625,"position":1,"tag_index":27}	{"components":[{"id_run":12625,"position":1,"tag_index":27}]}	ERR541009	ERA320704	2014-08-01	[2014-08-02T01:15:08] 2014-06-20	13d58f6526fffedbcd777b0241437ed8	6710f2067a46fe06fbe1237a8bae55873c6cd9e4f369971144886e284048143a	12625	1	1	9705237	9705237	Standard	1	13d58f6526fffedbcd777b0241437ed8	/lustre/scratch110/srpipe/references/Staphylococcus_aureus/MRSA252/all/bwa/S_aureus_MRSA252.fasta	2960STDY5754603	ERS411539	Staphylococcus aureus	2960STDY5754603	1871817	H124820156	H124820156	ILB Staphylococcus aureus (National Collection) sequencing (JP)	ERP005128	2960	Staphylococcus aureus (National Collection) sequencing	TAGTGACT	27	1	4702882	cram	target
12589_1#61	/seq/12589/12589_1#61.cram	1	{"id_run":12589,"position":1,"tag_index":61}	{"components":[{"id_run":12589,"position":1,"tag_index":61}]}	ERR540762	ERA320704	2014-08-01	[2014-08-02T00:57:16] 2014-06-20	4938b8d8feb4b14cc1637ace455ba527	f485a413cdf3cab3d625abd5f6b19d190e3665934fc00b5c9f2d77da7aaeb263	12589	1	1	9695395	9695395	Standard	1	4938b8d8feb4b14cc1637ace455ba527	/lustre/scratch110/srpipe/references/Staphylococcus_aureus/MRSA252/all/bwa/S_aureus_MRSA252.fasta	2960STDY5754871	ERS411763	Staphylococcus aureus	2960STDY5754871	1872111	H132180080	H132180080	ILB Staphylococcus aureus (National Collection) sequencing (JP)	ERP005128	2960	Staphylococcus aureus (National Collection) sequencing	TGCTGATA	61	1	3762090	cram	target
12483_8#89	/seq/12483/12483_8#89.cram	1	{"id_run":12483,"position":8,"tag_index":89}	{"components":[{"id_run":12483,"position":8,"tag_index":89}]}	ERR527306	ERA317493	2014-08-01	[2014-08-02T00:53:08] 2014-06-06	09251c9d21d5fe5629e76fa89dc4df4b	6b6ce3c815cb1a80cea4e890761058d56a20a8fde301dc4ed749a56da9cf7bc1	12483	1	8	9705124	9705124	Standard	1	09251c9d21d5fe5629e76fa89dc4df4b	/lustre/scratch110/srpipe/references/Staphylococcus_aureus/MRSA252/all/bwa/S_aureus_MRSA252.fasta	2960STDY5754522	ERS411506	Staphylococcus aureus	2960STDY5754522	1871666	H125280660	H125280660	ILB Staphylococcus aureus (National Collection) sequencing (JP)	ERP005128	2960	Staphylococcus aureus (National Collection) sequencing	GTGTGTCG	89	1	4411254	cram	target
12673_8#60	/seq/12673/12673_8#60.cram	1	{"id_run":12673,"position":8,"tag_index":60}	{"components":[{"id_run":12673,"position":8,"tag_index":60}]}	ERR555059	ERA324398	2014-08-01	[2014-08-02T02:09:35] 2014-06-27	476ac076840f0e3901e150009a9ffaac	de90ef76d747cc79f8f684d7532f43409efcafa98e054c2dc1d19863be94ec62	12673	1	8	9725162	9725162	Standard	1	476ac076840f0e3901e150009a9ffaac	/lustre/scratch110/srpipe/references/Staphylococcus_aureus/MRSA252/all/bwa/S_aureus_MRSA252.fasta	2960STDY5755132	ERS411909	Staphylococcus aureus	2960STDY5755132	1872372	H133760147	H133760147	ILB Staphylococcus aureus (National Collection) sequencing (JP)	ERP005128	2960	Staphylococcus aureus (National Collection) sequencing	TCATCCTA	60	1	4958328	cram	target
12673_8#45	/seq/12673/12673_8#45.cram	1	{"id_run":12673,"position":8,"tag_index":45}	{"components":[{"id_run":12673,"position":8,"tag_index":45}]}	ERR555044	ERA324398	2014-08-01	[2014-08-02T02:09:07] 2014-06-27	d69001269b65111b9f777c206b1bb26d	e3cb3070a1316ba660cc5c04c75bc41c693c457b0cfc060cf32e5482b093b5d3	12673	1	8	9725172	9725172	Standard	1	d69001269b65111b9f777c206b1bb26d	/lustre/scratch110/srpipe/references/Staphylococcus_aureus/MRSA252/all/bwa/S_aureus_MRSA252.fasta	2960STDY5755114	ERS411894	Staphylococcus aureus	2960STDY5755114	1872354	H134120394	H134120394	ILB Staphylococcus aureus (National Collection) sequencing (JP)	ERP005128	2960	Staphylococcus aureus (National Collection) sequencing	TATGCCAG	45	1	5236014	cram	target
12589_1#85	/seq/12589/12589_1#85.cram	1	{"id_run":12589,"position":1,"tag_index":85}	{"components":[{"id_run":12589,"position":1,"tag_index":85}]}	ERR540784	ERA320704	2014-08-01	[2014-08-02T00:57:45] 2014-06-20	577d589d6054625774112c26e9396aab	53028ef034eedb0320b51319fff2234365232d3a5dc477b7d91db8d3f429f802	12589	1	1	9695398	9695398	Standard	1	577d589d6054625774112c26e9396aab	/lustre/scratch110/srpipe/references/Staphylococcus_aureus/MRSA252/all/bwa/S_aureus_MRSA252.fasta	2960STDY5754932	ERS411787	Staphylococcus aureus	2960STDY5754932	1872172	H132480089	H132480089	ILB Staphylococcus aureus (National Collection) sequencing (JP)	ERP005128	2960	Staphylococcus aureus (National Collection) sequencing	GAGGATGG	85	1	4131778	cram	target
12625_1#86	/seq/12625/12625_1#86.cram	1	{"id_run":12625,"position":1,"tag_index":86}	{"components":[{"id_run":12625,"position":1,"tag_index":86}]}	ERR541067	ERA320704	2014-08-01	[2014-08-02T01:16:37] 2014-06-20	2c5897f2ab5c521d3bccd708a0bae1b8	e0813e6eab3798a83d8046b00b0b190301d13ada0abace180f69fd485b9ec844	12625	1	1	9705280	9705280	Standard	1	2c5897f2ab5c521d3bccd708a0bae1b8	/lustre/scratch110/srpipe/references/Staphylococcus_aureus/MRSA252/all/bwa/S_aureus_MRSA252.fasta	2960STDY5754695	ERS411598	Staphylococcus aureus	2960STDY5754695	1871935	H130620969	H130620969	ILB Staphylococcus aureus (National Collection) sequencing (JP)	ERP005128	2960	Staphylococcus aureus (National Collection) sequencing	GTTGTCGG	86	1	5432594	cram	target
12483_8#86	/seq/12483/12483_8#86.cram	1	{"id_run":12483,"position":8,"tag_index":86}	{"components":[{"id_run":12483,"position":8,"tag_index":86}]}	ERR527303	ERA317493	2014-08-01	[2014-08-02T00:53:04] 2014-06-06	b0cd380c7dd5906da64e64e1f51e1bfa	2e6121bf456a9fa66cd1d65177490daed9159038e58295482a2fee2556227d14	12483	1	8	9705183	9705183	Standard	1	b0cd380c7dd5906da64e64e1f51e1bfa	/lustre/scratch110/srpipe/references/Staphylococcus_aureus/MRSA252/all/bwa/S_aureus_MRSA252.fasta	2960STDY5754518	ERS411503	Staphylococcus aureus	2960STDY5754518	1871662	H125040266	H125040266	ILB Staphylococcus aureus (National Collection) sequencing (JP)	ERP005128	2960	Staphylococcus aureus (National Collection) sequencing	GTTGTCGG	86	1	4050038	cram	target
12625_1#95	/seq/12625/12625_1#95.cram	1	{"id_run":12625,"position":1,"tag_index":95}	{"components":[{"id_run":12625,"position":1,"tag_index":95}]}	ERR541076	ERA320704	2014-08-01	[2014-08-02T01:16:51] 2014-06-20	4093e58bd76c4ba0d7bbf6dffd8ec0c6	da99f6230a39c3be22966ecdb0f1856d2c924e4daea9e00d7716a380bea5e7e8	12625	1	1	9705293	9705293	Standard	1	4093e58bd76c4ba0d7bbf6dffd8ec0c6	/lustre/scratch110/srpipe/references/Staphylococcus_aureus/MRSA252/all/bwa/S_aureus_MRSA252.fasta	2960STDY5754704	ERS411607	Staphylococcus aureus	2960STDY5754704	1871944	H130660485	H130660485	ILB Staphylococcus aureus (National Collection) sequencing (JP)	ERP005128	2960	Staphylococcus aureus (National Collection) sequencing	GATTCATC	95	1	5358466	cram	target
12625_1#74	/seq/12625/12625_1#74.cram	1	{"id_run":12625,"position":1,"tag_index":74}	{"components":[{"id_run":12625,"position":1,"tag_index":74}]}	ERR541055	ERA320704	2014-08-01	[2014-08-02T01:16:20] 2014-06-20	19bb08e77f7c04e60f2d2d39f1a37868	0f46bd06092f1a63af653743f51d6437687fe64257ed18b82ce280d78dd50b8b	12625	1	1	9705231	9705231	Standard	1	19bb08e77f7c04e60f2d2d39f1a37868	/lustre/scratch110/srpipe/references/Staphylococcus_aureus/MRSA252/all/bwa/S_aureus_MRSA252.fasta	2960STDY5754681	ERS411586	Staphylococcus aureus	2960STDY5754681	1871921	H130520437	H130520437	ILB Staphylococcus aureus (National Collection) sequencing (JP)	ERP005128	2960	Staphylococcus aureus (National Collection) sequencing	GGTCGTGT	74	1	5203944	cram	target
12673_8#59	/seq/12673/12673_8#59.cram	1	{"id_run":12673,"position":8,"tag_index":59}	{"components":[{"id_run":12673,"position":8,"tag_index":59}]}	ERR555058	ERA324398	2014-08-01	[2014-08-02T02:09:32] 2014-06-27	69a6caa0587b1541954d0a045e1a8b98	4f6e094c27a15afd2e2f6984b613b9eeb80c32e64cd8262851cec4496f288d26	12673	1	8	9725150	9725150	Standard	1	69a6caa0587b1541954d0a045e1a8b98	/lustre/scratch110/srpipe/references/Staphylococcus_aureus/MRSA252/all/bwa/S_aureus_MRSA252.fasta	2960STDY5755131	ERS411908	Staphylococcus aureus	2960STDY5755131	1872371	H134040245	H134040245	ILB Staphylococcus aureus (National Collection) sequencing (JP)	ERP005128	2960	Staphylococcus aureus (National Collection) sequencing	TAGAACAC	59	1	5301866	cram	target
12673_8#91	/seq/12673/12673_8#91.cram	1	{"id_run":12673,"position":8,"tag_index":91}	{"components":[{"id_run":12673,"position":8,"tag_index":91}]}	ERR555090	ERA324398	2014-08-01	[2014-08-02T02:10:48] 2014-06-27	a6f43662abde5e2796c44371758aa5e3	ba1ddda633c09a55306062219188db952900260de4edf87227c985ff6c6556da	12673	1	8	9725154	9725154	Standard	1	a6f43662abde5e2796c44371758aa5e3	/lustre/scratch110/srpipe/references/Staphylococcus_aureus/MRSA252/all/bwa/S_aureus_MRSA252.fasta	2960STDY5755207	ERS411940	Staphylococcus aureus	2960STDY5755207	1872447	H125280653	H125280653	ILB Staphylococcus aureus (National Collection) sequencing (JP)	ERP005128	2960	Staphylococcus aureus (National Collection) sequencing	GACCTTAG	91	1	5733424	cram	target
12593_1#54	/seq/12593/12593_1#54.cram	1	{"id_run":12593,"position":1,"tag_index":54}	{"components":[{"id_run":12593,"position":1,"tag_index":54}]}	ERR540847	ERA320704	2014-08-01	[2014-08-02T01:01:48] 2014-06-20	70274008ff764ac3be0c556b3d9737b3	01393fda704cd19a5e07b50459169536243fc1fdff426136f56d3b53cf792c89	12593	1	1	9705664	9705664	Standard	1	70274008ff764ac3be0c556b3d9737b3	/lustre/scratch110/srpipe/references/Staphylococcus_aureus/MRSA252/all/bwa/S_aureus_MRSA252.fasta	2960STDY5754763	ERS411661	Staphylococcus aureus	2960STDY5754763	1872003	H132000822	H132000822	ILB Staphylococcus aureus (National Collection) sequencing (JP)	ERP005128	2960	Staphylococcus aureus (National Collection) sequencing	TGTTCTCC	54	1	4515838	cram	target
12593_1#4	/seq/12593/12593_1#4.cram	1	{"id_run":12593,"position":1,"tag_index":4}	{"components":[{"id_run":12593,"position":1,"tag_index":4}]}	ERR540798	ERA320704	2014-08-01	[2014-08-02T01:01:27] 2014-06-20	4137c31660d0aa38bdead032cd7295a5	7d5a5d9e2aeaf3c5e413bc6eb7f9f2263af77585b3043d032a788016baefaa8f	12593	1	1	9705634	9705634	Standard	1	4137c31660d0aa38bdead032cd7295a5	/lustre/scratch110/srpipe/references/Staphylococcus_aureus/MRSA252/all/bwa/S_aureus_MRSA252.fasta	2960STDY5754708	ERS411611	Staphylococcus aureus	2960STDY5754708	1871948	H130780139	H130780139	ILB Staphylococcus aureus (National Collection) sequencing (JP)	ERP005128	2960	Staphylococcus aureus (National Collection) sequencing	TGACCACT	4	1	4345514	cram	target
12625_1#85	/seq/12625/12625_1#85.cram	1	{"id_run":12625,"position":1,"tag_index":85}	{"components":[{"id_run":12625,"position":1,"tag_index":85}]}	ERR541066	ERA320704	2014-08-01	[2014-08-02T01:16:35] 2014-06-20	cbfb32beb6c75325df4111a5c2481883	c575a1a291cddd100a894ee536b608d3ad3b19b0736c2fb72abc59514fb9a118	12625	1	1	9705268	9705268	Standard	1	cbfb32beb6c75325df4111a5c2481883	/lustre/scratch110/srpipe/references/Staphylococcus_aureus/MRSA252/all/bwa/S_aureus_MRSA252.fasta	2960STDY5754694	ERS411597	Staphylococcus aureus	2960STDY5754694	1871934	H130620968	H130620968	ILB Staphylococcus aureus (National Collection) sequencing (JP)	ERP005128	2960	Staphylococcus aureus (National Collection) sequencing	GAGGATGG	85	1	5622900	cram	target
12625_1#80	/seq/12625/12625_1#80.cram	1	{"id_run":12625,"position":1,"tag_index":80}	{"components":[{"id_run":12625,"position":1,"tag_index":80}]}	ERR541061	ERA320704	2014-08-01	[2014-08-02T01:16:29] 2014-06-20	cb0f8f8e0222857259fd7f6e59ceddc0	728761046fb6e60c1584224f3d4f5654eb4e670c2648e6a97e50eb717031189e	12625	1	1	9705303	9705303	Standard	1	cb0f8f8e0222857259fd7f6e59ceddc0	/lustre/scratch110/srpipe/references/Staphylococcus_aureus/MRSA252/all/bwa/S_aureus_MRSA252.fasta	2960STDY5754688	ERS411592	Staphylococcus aureus	2960STDY5754688	1871928	H130600396	H130600396	ILB Staphylococcus aureus (National Collection) sequencing (JP)	ERP005128	2960	Staphylococcus aureus (National Collection) sequencing	GTCGCTAT	80	1	4456446	cram	target
12625_1#41	/seq/12625/12625_1#41.cram	1	{"id_run":12625,"position":1,"tag_index":41}	{"components":[{"id_run":12625,"position":1,"tag_index":41}]}	ERR541022	ERA320704	2014-08-01	[2014-08-02T01:15:29] 2014-06-20	2c93f5e78d688fa977c61c26169e2e8f	9b694d0e618cb4f9bb01064d8a1ab9760b13e6e84772fa27d8ecbd9e4a6a49fe	12625	1	1	9705215	9705215	Standard	1	2c93f5e78d688fa977c61c26169e2e8f	/lustre/scratch110/srpipe/references/Staphylococcus_aureus/MRSA252/all/bwa/S_aureus_MRSA252.fasta	2960STDY5754648	ERS411553	Staphylococcus aureus	2960STDY5754648	1871888	H130180429	H130180429	ILB Staphylococcus aureus (National Collection) sequencing (JP)	ERP005128	2960	Staphylococcus aureus (National Collection) sequencing	TCCAGTCG	41	1	4546692	cram	target
12589_1#14	/seq/12589/12589_1#14.cram	1	{"id_run":12589,"position":1,"tag_index":14}	{"components":[{"id_run":12589,"position":1,"tag_index":14}]}	ERR540715	ERA320704	2014-08-01	[2014-08-02T00:56:03] 2014-06-20	f5bd6a8fe25a73c7d1b351c38846537d	56d06a8130fa5b6b60bcdfebd309e544e7b74afd563ba14a01d70cff77307f01	12589	1	1	9695401	9695401	Standard	1	f5bd6a8fe25a73c7d1b351c38846537d	/lustre/scratch110/srpipe/references/Staphylococcus_aureus/MRSA252/all/bwa/S_aureus_MRSA252.fasta	2960STDY5754823	ERS411716	Staphylococcus aureus	2960STDY5754823	1872063	H131240114	H131240114	ILB Staphylococcus aureus (National Collection) sequencing (JP)	ERP005128	2960	Staphylococcus aureus (National Collection) sequencing	TCTCGGTT	14	1	4489244	cram	target
12593_2#9	/seq/12593/12593_2#9.cram	1	{"id_run":12593,"position":2,"tag_index":9}	{"components":[{"id_run":12593,"position":2,"tag_index":9}]}	ERR540897	ERA320704	2014-08-01	[2014-08-02T01:05:53] 2014-06-20	44bf784dcb366c827692c5064c964212	c61148b4207e48094ed42278067e88d18df7e8be67f03f9fc9c86dfaba6cf1a7	12593	1	2	9716997	9716997	Standard	1	44bf784dcb366c827692c5064c964212	/lustre/scratch110/srpipe/references/Staphylococcus_aureus/MRSA252/all/bwa/S_aureus_MRSA252.fasta	2960STDY5754952	ERS411806	Staphylococcus aureus	2960STDY5754952	1872192	H132760285	H132760285	ILB Staphylococcus aureus (National Collection) sequencing (JP)	ERP005128	2960	Staphylococcus aureus (National Collection) sequencing	GATCAGCG	9	1	3897300	cram	target
12589_1#86	/seq/12589/12589_1#86.cram	1	{"id_run":12589,"position":1,"tag_index":86}	{"components":[{"id_run":12589,"position":1,"tag_index":86}]}	ERR540785	ERA320704	2014-08-01	[2014-08-02T00:57:46] 2014-06-20	342536eb50def238338eb8c7b5f13ca0	20a0ed893edfd88bffc2898ebce4e86c56d8fc7302867bba132aab2baff9197c	12589	1	1	9695410	9695410	Standard	1	342536eb50def238338eb8c7b5f13ca0	/lustre/scratch110/srpipe/references/Staphylococcus_aureus/MRSA252/all/bwa/S_aureus_MRSA252.fasta	2960STDY5754933	ERS411788	Staphylococcus aureus	2960STDY5754933	1872173	H132480090	H132480090	ILB Staphylococcus aureus (National Collection) sequencing (JP)	ERP005128	2960	Staphylococcus aureus (National Collection) sequencing	GTTGTCGG	86	1	4274786	cram	target
12625_1#10	/seq/12625/12625_1#10.cram	1	{"id_run":12625,"position":1,"tag_index":10}	{"components":[{"id_run":12625,"position":1,"tag_index":10}]}	ERR540992	ERA320704	2014-08-01	[2014-08-02T01:14:41] 2014-06-20	1432ca672bd3053aa8d06cd9c6d1d36f	27f3b1b6a0ee1ff16013e6bad8b18dc5c431230039b6f61746002164ef1b3819	12625	1	1	9705223	9705223	Standard	1	1432ca672bd3053aa8d06cd9c6d1d36f	/lustre/scratch110/srpipe/references/Staphylococcus_aureus/MRSA252/all/bwa/S_aureus_MRSA252.fasta	2960STDY5754586	ERS411522	Staphylococcus aureus	2960STDY5754586	1871730	H124580514	H124580514	ILB Staphylococcus aureus (National Collection) sequencing (JP)	ERP005128	2960	Staphylococcus aureus (National Collection) sequencing	TAGCTTGT	10	1	4796998	cram	target
12625_1#11	/seq/12625/12625_1#11.cram	1	{"id_run":12625,"position":1,"tag_index":11}	{"components":[{"id_run":12625,"position":1,"tag_index":11}]}	ERR540993	ERA320704	2014-08-01	[2014-08-02T01:14:42] 2014-06-20	654811eb7a240bdfa960034a6966d80e	ebafaa80afb75e5a7c9d4e8e5f00d6c5a1f8c6db44e27acb26cf6a68d3db075a	12625	1	1	9705235	9705235	Standard	1	654811eb7a240bdfa960034a6966d80e	/lustre/scratch110/srpipe/references/Staphylococcus_aureus/MRSA252/all/bwa/S_aureus_MRSA252.fasta	2960STDY5754587	ERS411523	Staphylococcus aureus	2960STDY5754587	1871731	H124500431	H124500431	ILB Staphylococcus aureus (National Collection) sequencing (JP)	ERP005128	2960	Staphylococcus aureus (National Collection) sequencing	GGCTACAG	11	1	4814834	cram	target
12483_8#94	/seq/12483/12483_8#94.cram	1	{"id_run":12483,"position":8,"tag_index":94}	{"components":[{"id_run":12483,"position":8,"tag_index":94}]}	ERR527311	ERA317493	2014-08-01	[2014-08-02T00:53:20] 2014-06-06	074d79fb09218ebe00601a58f9db1587	c569c69afa2536fe51f0e64c48c74e3ef0ce17046428a53537d8d44f3169f264	12483	1	8	9705184	9705184	Standard	1	074d79fb09218ebe00601a58f9db1587	/lustre/scratch110/srpipe/references/Staphylococcus_aureus/MRSA252/all/bwa/S_aureus_MRSA252.fasta	2960STDY5754575	ERS411511	Staphylococcus aureus	2960STDY5754575	1871719	H125281222	H125281222	ILB Staphylococcus aureus (National Collection) sequencing (JP)	ERP005128	2960	Staphylococcus aureus (National Collection) sequencing	GCTAACTC	94	1	3792222	cram	target
12589_1#17	/seq/12589/12589_1#17.cram	1	{"id_run":12589,"position":1,"tag_index":17}	{"components":[{"id_run":12589,"position":1,"tag_index":17}]}	ERR540718	ERA320704	2014-08-01	[2014-08-02T00:56:07] 2014-06-20	267495d5cab581f7c069ed791dd66739	62ea0a8c55b655bb9842e65847dde73bcf6d6c5e0a15867437551b4680e99deb	12589	1	1	9695342	9695342	Standard	1	267495d5cab581f7c069ed791dd66739	/lustre/scratch110/srpipe/references/Staphylococcus_aureus/MRSA252/all/bwa/S_aureus_MRSA252.fasta	2960STDY5754826	ERS411719	Staphylococcus aureus	2960STDY5754826	1872066	H131280536	H131280536	ILB Staphylococcus aureus (National Collection) sequencing (JP)	ERP005128	2960	Staphylococcus aureus (National Collection) sequencing	TGTACCTT	17	1	4169506	cram	target
12483_8#83	/seq/12483/12483_8#83.cram	1	{"id_run":12483,"position":8,"tag_index":83}	{"components":[{"id_run":12483,"position":8,"tag_index":83}]}	ERR527300	ERA317493	2014-08-01	[2014-08-02T00:52:58] 2014-06-06	09e628b352b52de3828e19f22a4d9234	7e718bbcb68ffbbae0e19a25425c7bb5bad17489945b1ec0c81b5b2896348d02	12483	1	8	9705147	9705147	Standard	1	09e628b352b52de3828e19f22a4d9234	/lustre/scratch110/srpipe/references/Staphylococcus_aureus/MRSA252/all/bwa/S_aureus_MRSA252.fasta	2960STDY5754515	ERS411500	Staphylococcus aureus	2960STDY5754515	1871659	H124700152	H124700152	ILB Staphylococcus aureus (National Collection) sequencing (JP)	ERP005128	2960	Staphylococcus aureus (National Collection) sequencing	GCTCCTTG	83	1	4599416	cram	target
12483_8#2	/seq/12483/12483_8#2.cram	1	{"id_run":12483,"position":8,"tag_index":2}	{"components":[{"id_run":12483,"position":8,"tag_index":2}]}	ERR527220	ERA317493	2014-08-01	[2014-08-02T00:51:09] 2014-06-06	6b2ab2e2aa9c87233e21333bb228ec9c	c48a9193c1e9c0d4d3ddc85c8b4db7e2e6fe269c389e21f98e921b088b47b236	12483	1	8	9705125	9705125	Standard	1	6b2ab2e2aa9c87233e21333bb228ec9c	/lustre/scratch110/srpipe/references/Staphylococcus_aureus/MRSA252/all/bwa/S_aureus_MRSA252.fasta	2960STDY5754431	ERS411419	Staphylococcus aureus	2960STDY5754431	1871575	H124680419	H124680419	ILB Staphylococcus aureus (National Collection) sequencing (JP)	ERP005128	2960	Staphylococcus aureus (National Collection) sequencing	CGATGTTT	2	1	3756932	cram	target
12589_1#34	/seq/12589/12589_1#34.cram	1	{"id_run":12589,"position":1,"tag_index":34}	{"components":[{"id_run":12589,"position":1,"tag_index":34}]}	ERR540735	ERA320704	2014-08-01	[2014-08-02T00:56:31] 2014-06-20	b30b3bd2a7d4e99f502a403b6347fb46	c59b2e84df0e124cb5788b44567e05872e3955728bbeca3ea1733d09de9828f8	12589	1	1	9695356	9695356	Standard	1	b30b3bd2a7d4e99f502a403b6347fb46	/lustre/scratch110/srpipe/references/Staphylococcus_aureus/MRSA252/all/bwa/S_aureus_MRSA252.fasta	2960STDY5754843	ERS411736	Staphylococcus aureus	2960STDY5754843	1872083	H131740573	H131740573	ILB Staphylococcus aureus (National Collection) sequencing (JP)	ERP005128	2960	Staphylococcus aureus (National Collection) sequencing	TAACGCTG	34	1	3974648	cram	target
12593_2#58	/seq/12593/12593_2#58.cram	1	{"id_run":12593,"position":2,"tag_index":58}	{"components":[{"id_run":12593,"position":2,"tag_index":58}]}	ERR540945	ERA320704	2014-08-01	[2014-08-02T01:05:01] 2014-06-20	fdc37c695d2a9806e49f377297b651c1	abdc03628b2440dd2294747f6fbce52af4c55039f56b4eec1b7310081d26672b	12593	1	2	9717015	9717015	Standard	1	fdc37c695d2a9806e49f377297b651c1	/lustre/scratch110/srpipe/references/Staphylococcus_aureus/MRSA252/all/bwa/S_aureus_MRSA252.fasta	2960STDY5755007	ERS411855	Staphylococcus aureus	2960STDY5755007	1872247	H133440568	H133440568	ILB Staphylococcus aureus (National Collection) sequencing (JP)	ERP005128	2960	Staphylococcus aureus (National Collection) sequencing	TGACAGAC	58	1	4118970	cram	target
12593_2#69	/seq/12593/12593_2#69.cram	1	{"id_run":12593,"position":2,"tag_index":69}	{"components":[{"id_run":12593,"position":2,"tag_index":69}]}	ERR540956	ERA320704	2014-08-01	[2014-08-02T01:05:21] 2014-06-20	faaae77e82c39931b4f4254f2045ef81	3d957fb0185e1e281847abca94ebfb4b893de6658483ec116249cadf925e0019	12593	1	2	9717052	9717052	Standard	1	faaae77e82c39931b4f4254f2045ef81	/lustre/scratch110/srpipe/references/Staphylococcus_aureus/MRSA252/all/bwa/S_aureus_MRSA252.fasta	2960STDY5755018	ERS411866	Staphylococcus aureus	2960STDY5755018	1872258	H133460041	H133460041	ILB Staphylococcus aureus (National Collection) sequencing (JP)	ERP005128	2960	Staphylococcus aureus (National Collection) sequencing	GGTGAGTT	69	1	4027302	cram	target
12755_8#72	/seq/12755/12755_8#72.cram	1	{"id_run":12755,"position":8,"tag_index":72}	{"components":[{"id_run":12755,"position":8,"tag_index":72}]}	ERR564228	ERA330381	2014-08-01	[2014-08-02T02:44:23] 2014-07-11	f95eec8ae74495f39264f69034a95bd9	184a6e27c739fc66673939d7f4c90ec4e6a0fb7426e8d58aeb6870db76d9c536	12755	1	8	9932010	9932010	Standard	1	f95eec8ae74495f39264f69034a95bd9	/lustre/scratch110/srpipe/references/Staphylococcus_aureus/MRSA252/all/bwa/S_aureus_MRSA252.fasta	2960STDY5754922	ERS411778	Staphylococcus aureus	2960STDY5754922	1872162	H132360720	H132360720	ILB Staphylococcus aureus (National Collection) sequencing (JP)	ERP005128	2960	Staphylococcus aureus (National Collection) sequencing	GACGGATT	72	1	10984306	cram	target
12593_1#83	/seq/12593/12593_1#83.cram	1	{"id_run":12593,"position":1,"tag_index":83}	{"components":[{"id_run":12593,"position":1,"tag_index":83}]}	ERR540876	ERA320704	2014-08-01	[2014-08-02T01:02:34] 2014-06-20	1a060e4852e59f7a7e89e55624531672	38f57cf0f8474b7d3ed14774d8b063bcc9ec3b4d10dd349ef721d962349ce0c7	12593	1	1	9705632	9705632	Standard	1	1a060e4852e59f7a7e89e55624531672	/lustre/scratch110/srpipe/references/Staphylococcus_aureus/MRSA252/all/bwa/S_aureus_MRSA252.fasta	2960STDY5754793	ERS411690	Staphylococcus aureus	2960STDY5754793	1872033	H131740242	H131740242	ILB Staphylococcus aureus (National Collection) sequencing (JP)	ERP005128	2960	Staphylococcus aureus (National Collection) sequencing	GCTCCTTG	83	1	4009108	cram	target
12625_1#65	/seq/12625/12625_1#65.cram	1	{"id_run":12625,"position":1,"tag_index":65}	{"components":[{"id_run":12625,"position":1,"tag_index":65}]}	ERR541046	ERA320704	2014-08-01	[2014-08-02T01:16:06] 2014-06-20	9b51ed004573ab278fd723299a4dacab	a3e12a72f3a624f9ba98a3b6b02a33cfa75727485c24f27021187c4a55986a45	12625	1	1	9705218	9705218	Standard	1	9b51ed004573ab278fd723299a4dacab	/lustre/scratch110/srpipe/references/Staphylococcus_aureus/MRSA252/all/bwa/S_aureus_MRSA252.fasta	2960STDY5754672	ERS411577	Staphylococcus aureus	2960STDY5754672	1871912	H130400296	H130400296	ILB Staphylococcus aureus (National Collection) sequencing (JP)	ERP005128	2960	Staphylococcus aureus (National Collection) sequencing	TTGTTCCA	65	1	5343586	cram	target
12593_1#80	/seq/12593/12593_1#80.cram	1	{"id_run":12593,"position":1,"tag_index":80}	{"components":[{"id_run":12593,"position":1,"tag_index":80}]}	ERR540873	ERA320704	2014-08-01	[2014-08-02T01:02:28] 2014-06-20	023e2dc364b75e2254f59b1b56cff4fb	deb4ed3cd40c6e53fc8ba2eff656a3ce5363c0cbf70537323f64aa0770f9b2f8	12593	1	1	9705691	9705691	Standard	1	023e2dc364b75e2254f59b1b56cff4fb	/lustre/scratch110/srpipe/references/Staphylococcus_aureus/MRSA252/all/bwa/S_aureus_MRSA252.fasta	2960STDY5754790	ERS411687	Staphylococcus aureus	2960STDY5754790	1872030	H131540093	H131540093	ILB Staphylococcus aureus (National Collection) sequencing (JP)	ERP005128	2960	Staphylococcus aureus (National Collection) sequencing	GTCGCTAT	80	1	4272678	cram	target
12589_1#18	/seq/12589/12589_1#18.cram	1	{"id_run":12589,"position":1,"tag_index":18}	{"components":[{"id_run":12589,"position":1,"tag_index":18}]}	ERR540719	ERA320704	2014-08-01	[2014-08-02T00:56:09] 2014-06-20	47a15c57d76e9059135e0305984fac94	c4aeb1d527302cab62d6835231256390898629c3ca6cbec15df1a89b18c00d85	12589	1	1	9695354	9695354	Standard	1	47a15c57d76e9059135e0305984fac94	/lustre/scratch110/srpipe/references/Staphylococcus_aureus/MRSA252/all/bwa/S_aureus_MRSA252.fasta	2960STDY5754827	ERS411720	Staphylococcus aureus	2960STDY5754827	1872067	H131320263	H131320263	ILB Staphylococcus aureus (National Collection) sequencing (JP)	ERP005128	2960	Staphylococcus aureus (National Collection) sequencing	TTCTGTGT	18	1	4153778	cram	target
12593_1#55	/seq/12593/12593_1#55.cram	1	{"id_run":12593,"position":1,"tag_index":55}	{"components":[{"id_run":12593,"position":1,"tag_index":55}]}	ERR540848	ERA320704	2014-08-01	[2014-08-02T01:01:49] 2014-06-20	652fc29959ecc6786fb9fb770135f797	46c40f35e7f813ff22036966e3ded886ead71e64c38e2917be93eace8af60311	12593	1	1	9705676	9705676	Standard	1	652fc29959ecc6786fb9fb770135f797	/lustre/scratch110/srpipe/references/Staphylococcus_aureus/MRSA252/all/bwa/S_aureus_MRSA252.fasta	2960STDY5754764	ERS411662	Staphylococcus aureus	2960STDY5754764	1872004	H132020053	H132020053	ILB Staphylococcus aureus (National Collection) sequencing (JP)	ERP005128	2960	Staphylococcus aureus (National Collection) sequencing	TTCGCACC	55	1	4918452	cram	target
12593_1#73	/seq/12593/12593_1#73.cram	1	{"id_run":12593,"position":1,"tag_index":73}	{"components":[{"id_run":12593,"position":1,"tag_index":73}]}	ERR540866	ERA320704	2014-08-01	[2014-08-02T01:02:18] 2014-06-20	5b720efa040c68a798ef9b17f2d09752	bc984fff406db0497bd99b0181eaeaa6d3b5b3e3ef59429064fdd6e710dc54db	12593	1	1	9705607	9705607	Standard	1	5b720efa040c68a798ef9b17f2d09752	/lustre/scratch110/srpipe/references/Staphylococcus_aureus/MRSA252/all/bwa/S_aureus_MRSA252.fasta	2960STDY5754783	ERS411680	Staphylococcus aureus	2960STDY5754783	1872023	H131320250	H131320250	ILB Staphylococcus aureus (National Collection) sequencing (JP)	ERP005128	2960	Staphylococcus aureus (National Collection) sequencing	GCAACATT	73	1	4473302	cram	target
12483_8#31	/seq/12483/12483_8#31.cram	1	{"id_run":12483,"position":8,"tag_index":31}	{"components":[{"id_run":12483,"position":8,"tag_index":31}]}	ERR527249	ERA317493	2014-08-01	[2014-08-02T00:51:28] 2014-06-06	e3a7c744ad9ccd91be582e1bfe891a09	ae6040f687826c11d24728197b40e5d819ff76c6c30099e463bb9b799cb008a6	12483	1	8	9705188	9705188	Standard	1	e3a7c744ad9ccd91be582e1bfe891a09	/lustre/scratch110/srpipe/references/Staphylococcus_aureus/MRSA252/all/bwa/S_aureus_MRSA252.fasta	2960STDY5754462	ERS411448	Staphylococcus aureus	2960STDY5754462	1871606	H124260332	H124260332	ILB Staphylococcus aureus (National Collection) sequencing (JP)	ERP005128	2960	Staphylococcus aureus (National Collection) sequencing	TAGTCTTG	31	1	4682872	cram	target
12593_1#28	/seq/12593/12593_1#28.cram	1	{"id_run":12593,"position":1,"tag_index":28}	{"components":[{"id_run":12593,"position":1,"tag_index":28}]}	ERR540822	ERA320704	2014-08-01	[2014-08-02T01:01:10] 2014-06-20	18ad2882d610a79a9944cc4aa3a3abbe	ac417d440dbf90e2c5916956ff378423359b24817222538e9027441bafcf2bc6	12593	1	1	9705637	9705637	Standard	1	18ad2882d610a79a9944cc4aa3a3abbe	/lustre/scratch110/srpipe/references/Staphylococcus_aureus/MRSA252/all/bwa/S_aureus_MRSA252.fasta	2960STDY5754736	ERS411635	Staphylococcus aureus	2960STDY5754736	1871976	H131040871	H131040871	ILB Staphylococcus aureus (National Collection) sequencing (JP)	ERP005128	2960	Staphylococcus aureus (National Collection) sequencing	TACAGGAT	28	1	4736044	cram	target
12483_8#24	/seq/12483/12483_8#24.cram	1	{"id_run":12483,"position":8,"tag_index":24}	{"components":[{"id_run":12483,"position":8,"tag_index":24}]}	ERR527242	ERA317493	2014-08-01	[2014-08-02T00:51:17] 2014-06-06	8fa217601ab1170a63b5467ad9a1cd97	bcede65df1c33bed6dc3b8859e4859e5ef4d7c2b24b1870b4b38f047644954c9	12483	1	8	9705199	9705199	Standard	1	8fa217601ab1170a63b5467ad9a1cd97	/lustre/scratch110/srpipe/references/Staphylococcus_aureus/MRSA252/all/bwa/S_aureus_MRSA252.fasta	2960STDY5754455	ERS411441	Staphylococcus aureus	2960STDY5754455	1871599	H124580332	H124580332	ILB Staphylococcus aureus (National Collection) sequencing (JP)	ERP005128	2960	Staphylococcus aureus (National Collection) sequencing	TTGACTCT	24	1	4632824	cram	target
12673_8#75	/seq/12673/12673_8#75.cram	1	{"id_run":12673,"position":8,"tag_index":75}	{"components":[{"id_run":12673,"position":8,"tag_index":75}]}	ERR555074	ERA324398	2014-08-01	[2014-08-02T02:10:06] 2014-06-27	4bd8e32c2381f869b72a4c22761d79a2	3253c12af1e9122d1b7f7af1ba6e4837d3bc9dc214d8ee78bc3e727d07b6493a	12673	1	8	9725152	9725152	Standard	1	4bd8e32c2381f869b72a4c22761d79a2	/lustre/scratch110/srpipe/references/Staphylococcus_aureus/MRSA252/all/bwa/S_aureus_MRSA252.fasta	2960STDY5755148	ERS411924	Staphylococcus aureus	2960STDY5755148	1872388	H133900381	H133900381	ILB Staphylococcus aureus (National Collection) sequencing (JP)	ERP005128	2960	Staphylococcus aureus (National Collection) sequencing	GAATCTGT	75	1	2850652	cram	target
12593_1#77	/seq/12593/12593_1#77.cram	1	{"id_run":12593,"position":1,"tag_index":77}	{"components":[{"id_run":12593,"position":1,"tag_index":77}]}	ERR540870	ERA320704	2014-08-01	[2014-08-02T01:02:23] 2014-06-20	87960bd99d5b50cea201bceacf08b43d	1c26de8cbc2b44822042991e26986db26aa05b147bd7c72a5627dd5d50b3266d	12593	1	1	9705655	9705655	Standard	1	87960bd99d5b50cea201bceacf08b43d	/lustre/scratch110/srpipe/references/Staphylococcus_aureus/MRSA252/all/bwa/S_aureus_MRSA252.fasta	2960STDY5754787	ERS411684	Staphylococcus aureus	2960STDY5754787	1872027	H131520137	H131520137	ILB Staphylococcus aureus (National Collection) sequencing (JP)	ERP005128	2960	Staphylococcus aureus (National Collection) sequencing	GAGGTGCT	77	1	4028882	cram	target
12483_8#66	/seq/12483/12483_8#66.cram	1	{"id_run":12483,"position":8,"tag_index":66}	{"components":[{"id_run":12483,"position":8,"tag_index":66}]}	ERR527283	ERA317493	2014-08-01	[2014-08-02T00:52:20] 2014-06-06	69ae9e7e36bca3e81b2e1d5e20129bb6	70486da723eae8cda9c496c9174c5d3e9e03bf0cf53d4cdfd750974d81bf02bd	12483	1	8	9705133	9705133	Standard	1	69ae9e7e36bca3e81b2e1d5e20129bb6	/lustre/scratch110/srpipe/references/Staphylococcus_aureus/MRSA252/all/bwa/S_aureus_MRSA252.fasta	2960STDY5754498	ERS411483	Staphylococcus aureus	2960STDY5754498	1871642	H125000110	H125000110	ILB Staphylococcus aureus (National Collection) sequencing (JP)	ERP005128	2960	Staphylococcus aureus (National Collection) sequencing	TGAAGCCA	66	1	4483888	cram	target
12593_2#42	/seq/12593/12593_2#42.cram	1	{"id_run":12593,"position":2,"tag_index":42}	{"components":[{"id_run":12593,"position":2,"tag_index":42}]}	ERR540929	ERA320704	2014-08-01	[2014-08-02T01:04:27] 2014-06-20	65b6dfadc52cae81d925d68bc01f1ed6	4b0022216b9438add9670e432bd6ac77ea8f27b817d7dcb074039403c5082b18	12593	1	2	9717013	9717013	Standard	1	65b6dfadc52cae81d925d68bc01f1ed6	/lustre/scratch110/srpipe/references/Staphylococcus_aureus/MRSA252/all/bwa/S_aureus_MRSA252.fasta	2960STDY5754988	ERS411839	Staphylococcus aureus	2960STDY5754988	1872228	H133260234	H133260234	ILB Staphylococcus aureus (National Collection) sequencing (JP)	ERP005128	2960	Staphylococcus aureus (National Collection) sequencing	TGTATGCG	42	1	4379148	cram	target
12625_1#5	/seq/12625/12625_1#5.cram	1	{"id_run":12625,"position":1,"tag_index":5}	{"components":[{"id_run":12625,"position":1,"tag_index":5}]}	ERR540987	ERA320704	2014-08-01	[2014-08-02T01:15:41] 2014-06-20	cfc5e804038c4cd57fbd8551028f6557	82a0bf5e8e8cd62488d6d9a466f32b7aaa611408d56aba54a69d8ae5919affef	12625	1	1	9705258	9705258	Standard	1	cfc5e804038c4cd57fbd8551028f6557	/lustre/scratch110/srpipe/references/Staphylococcus_aureus/MRSA252/all/bwa/S_aureus_MRSA252.fasta	2960STDY5754581	ERS411517	Staphylococcus aureus	2960STDY5754581	1871725	H124600290	H124600290	ILB Staphylococcus aureus (National Collection) sequencing (JP)	ERP005128	2960	Staphylococcus aureus (National Collection) sequencing	ACAGTGGT	5	1	5764412	cram	target
12589_1#40	/seq/12589/12589_1#40.cram	1	{"id_run":12589,"position":1,"tag_index":40}	{"components":[{"id_run":12589,"position":1,"tag_index":40}]}	ERR540741	ERA320704	2014-08-01	[2014-08-02T00:56:40] 2014-06-20	39b1cb361f884b4f32448d5951d11783	0917a50cece08a2703e7d84e792fc6fe361fc3dfc88e0e3c92e7287a83b4f207	12589	1	1	9695428	9695428	Standard	1	39b1cb361f884b4f32448d5951d11783	/lustre/scratch110/srpipe/references/Staphylococcus_aureus/MRSA252/all/bwa/S_aureus_MRSA252.fasta	2960STDY5754850	ERS411742	Staphylococcus aureus	2960STDY5754850	1872090	H132000102	H132000102	ILB Staphylococcus aureus (National Collection) sequencing (JP)	ERP005128	2960	Staphylococcus aureus (National Collection) sequencing	TAAGTTCG	40	1	4335412	cram	target
12589_1#71	/seq/12589/12589_1#71.cram	1	{"id_run":12589,"position":1,"tag_index":71}	{"components":[{"id_run":12589,"position":1,"tag_index":71}]}	ERR540772	ERA320704	2014-08-01	[2014-08-02T00:57:31] 2014-06-20	c7e9d9091abf3581c174c850823c7c7a	23ba9ba884beaf2dba503264acc72fd322f00c604722f06efc6f795481ef3d52	12589	1	1	9695420	9695420	Standard	1	c7e9d9091abf3581c174c850823c7c7a	/lustre/scratch110/srpipe/references/Staphylococcus_aureus/MRSA252/all/bwa/S_aureus_MRSA252.fasta	2960STDY5754917	ERS411773	Staphylococcus aureus	2960STDY5754917	1872157	H132320216	H132320216	ILB Staphylococcus aureus (National Collection) sequencing (JP)	ERP005128	2960	Staphylococcus aureus (National Collection) sequencing	GTGTCCTT	71	1	4159038	cram	target
12625_1#62	/seq/12625/12625_1#62.cram	1	{"id_run":12625,"position":1,"tag_index":62}	{"components":[{"id_run":12625,"position":1,"tag_index":62}]}	ERR541043	ERA320704	2014-08-01	[2014-08-02T01:16:01] 2014-06-20	1b60bb1265fb42b6e6d94b5b4c2df454	4227fc94c555a45037d2ea8834fade016d05b7c66739c0aee99e94fcf46a275a	12625	1	1	9705277	9705277	Standard	1	1b60bb1265fb42b6e6d94b5b4c2df454	/lustre/scratch110/srpipe/references/Staphylococcus_aureus/MRSA252/all/bwa/S_aureus_MRSA252.fasta	2960STDY5754669	ERS411574	Staphylococcus aureus	2960STDY5754669	1871909	H130340287	H130340287	ILB Staphylococcus aureus (National Collection) sequencing (JP)	ERP005128	2960	Staphylococcus aureus (National Collection) sequencing	TAGACGGA	62	1	4423098	cram	target
12593_2#36	/seq/12593/12593_2#36.cram	1	{"id_run":12593,"position":2,"tag_index":36}	{"components":[{"id_run":12593,"position":2,"tag_index":36}]}	ERR540924	ERA320704	2014-08-01	[2014-08-02T01:04:12] 2014-06-20	8eab3485a7be1e5a2d9aae0f45849b57	6a2b5d033f7064d61125f4985da9cee72995ffd473eb67f31fefb0d626c13d8a	12593	1	2	9717036	9717036	Standard	1	8eab3485a7be1e5a2d9aae0f45849b57	/lustre/scratch110/srpipe/references/Staphylococcus_aureus/MRSA252/all/bwa/S_aureus_MRSA252.fasta	2960STDY5754981	ERS411833	Staphylococcus aureus	2960STDY5754981	1872221	H133180759	H133180759	ILB Staphylococcus aureus (National Collection) sequencing (JP)	ERP005128	2960	Staphylococcus aureus (National Collection) sequencing	TGAACTGG	36	1	4670808	cram	target
12625_1#1	/seq/12625/12625_1#1.cram	1	{"id_run":12625,"position":1,"tag_index":1}	{"components":[{"id_run":12625,"position":1,"tag_index":1}]}	ERR540983	ERA320704	2014-08-01	[2014-08-02T01:14:40] 2014-06-20	b305201a386d6a1c2269d699ffcacc69	b18593893b0593fc9f2334dc1b6d0bff2fbebfe935b1d3ca25abd08ec6327f63	12625	1	1	9705210	9705210	Standard	1	b305201a386d6a1c2269d699ffcacc69	/lustre/scratch110/srpipe/references/Staphylococcus_aureus/MRSA252/all/bwa/S_aureus_MRSA252.fasta	2960STDY5754577	ERS411513	Staphylococcus aureus	2960STDY5754577	1871721	H125020577	H125020577	ILB Staphylococcus aureus (National Collection) sequencing (JP)	ERP005128	2960	Staphylococcus aureus (National Collection) sequencing	ATCACGTT	1	1	5658732	cram	target
12673_8#73	/seq/12673/12673_8#73.cram	1	{"id_run":12673,"position":8,"tag_index":73}	{"components":[{"id_run":12673,"position":8,"tag_index":73}]}	ERR555072	ERA324398	2014-08-01	[2014-08-02T02:09:59] 2014-06-27	d2d86a299e337e9e7fc9352d32e9d180	1c3c68b1496b041b8a0f70bb272efc13878f51af32f1941cfb6591688a03ec33	12673	1	8	9725128	9725128	Standard	1	d2d86a299e337e9e7fc9352d32e9d180	/lustre/scratch110/srpipe/references/Staphylococcus_aureus/MRSA252/all/bwa/S_aureus_MRSA252.fasta	2960STDY5755146	ERS411922	Staphylococcus aureus	2960STDY5755146	1872386	H134320539	H134320539	ILB Staphylococcus aureus (National Collection) sequencing (JP)	ERP005128	2960	Staphylococcus aureus (National Collection) sequencing	GCAACATT	73	1	5014072	cram	target
12593_1#67	/seq/12593/12593_1#67.cram	1	{"id_run":12593,"position":1,"tag_index":67}	{"components":[{"id_run":12593,"position":1,"tag_index":67}]}	ERR540860	ERA320704	2014-08-01	[2014-08-02T01:02:08] 2014-06-20	5ec7311ad85b8e4ad5f58218d0962945	b49be98f0c1922c6a7c7f28ba362bbc89aca3c1338a2f0f9c1f24104c976cc67	12593	1	1	9705630	9705630	Standard	1	5ec7311ad85b8e4ad5f58218d0962945	/lustre/scratch110/srpipe/references/Staphylococcus_aureus/MRSA252/all/bwa/S_aureus_MRSA252.fasta	2960STDY5754777	ERS411674	Staphylococcus aureus	2960STDY5754777	1872017	H131100037	H131100037	ILB Staphylococcus aureus (National Collection) sequencing (JP)	ERP005128	2960	Staphylococcus aureus (National Collection) sequencing	TACCACCA	67	1	4180372	cram	target
12589_1#48	/seq/12589/12589_1#48.cram	1	{"id_run":12589,"position":1,"tag_index":48}	{"components":[{"id_run":12589,"position":1,"tag_index":48}]}	ERR540749	ERA320704	2014-08-01	[2014-08-02T00:56:50] 2014-06-20	70d8283f87ae0bef0efef49de1fdcee4	e8b67c8852894c40005911642842697060884e34f3e2e2743eb32e6c257bf00c	12589	1	1	9695429	9695429	Standard	1	70d8283f87ae0bef0efef49de1fdcee4	/lustre/scratch110/srpipe/references/Staphylococcus_aureus/MRSA252/all/bwa/S_aureus_MRSA252.fasta	2960STDY5754858	ERS411750	Staphylococcus aureus	2960STDY5754858	1872098	H132140161	H132140161	ILB Staphylococcus aureus (National Collection) sequencing (JP)	ERP005128	2960	Staphylococcus aureus (National Collection) sequencing	TTCAGCTC	48	1	4221476	cram	target
12755_8#71	/seq/12755/12755_8#71.cram	1	{"id_run":12755,"position":8,"tag_index":71}	{"components":[{"id_run":12755,"position":8,"tag_index":71}]}	ERR564227	ERA330381	2014-08-01	[2014-08-02T02:44:20] 2014-07-12	a4ea91f11efb422d0a17223a99a1f74a	4ec694f924a166cb3562f995f34303dfe4d40a96d25ef205dd369f1cbad7d0fc	12755	1	8	9931998	9931998	Standard	1	a4ea91f11efb422d0a17223a99a1f74a	/lustre/scratch110/srpipe/references/Staphylococcus_aureus/MRSA252/all/bwa/S_aureus_MRSA252.fasta	2960STDY5754921	ERS411777	Staphylococcus aureus	2960STDY5754921	1872161	H132340316	H132340316	ILB Staphylococcus aureus (National Collection) sequencing (JP)	ERP005128	2960	Staphylococcus aureus (National Collection) sequencing	GTGTCCTT	71	1	10289666	cram	target
12589_1#5	/seq/12589/12589_1#5.cram	1	{"id_run":12589,"position":1,"tag_index":5}	{"components":[{"id_run":12589,"position":1,"tag_index":5}]}	ERR540706	ERA320704	2014-08-01	[2014-08-02T00:56:53] 2014-06-20	3701838a8a9f3ea230c671a484abfedc	47b0c61c0f850aff475870df78b09ad6be6e8be2d18baa3010a77b0d815374c8	12589	1	1	9695388	9695388	Standard	1	3701838a8a9f3ea230c671a484abfedc	/lustre/scratch110/srpipe/references/Staphylococcus_aureus/MRSA252/all/bwa/S_aureus_MRSA252.fasta	2960STDY5754812	ERS411707	Staphylococcus aureus	2960STDY5754812	1872052	H132180071	H132180071	ILB Staphylococcus aureus (National Collection) sequencing (JP)	ERP005128	2960	Staphylococcus aureus (National Collection) sequencing	ACAGTGGT	5	1	4672404	cram	target
12673_8#83	/seq/12673/12673_8#83.cram	1	{"id_run":12673,"position":8,"tag_index":83}	{"components":[{"id_run":12673,"position":8,"tag_index":83}]}	ERR555082	ERA324398	2014-08-01	[2014-08-02T02:10:32] 2014-06-27	a8e2f82f0fd7b4f3fcccf7e607fafde6	24378bda7146cdf6ab1512ae245822dfe3ff4c20b58a2a9da2d31f063c73ce0c	12673	1	8	9725153	9725153	Standard	1	a8e2f82f0fd7b4f3fcccf7e607fafde6	/lustre/scratch110/srpipe/references/Staphylococcus_aureus/MRSA252/all/bwa/S_aureus_MRSA252.fasta	2960STDY5755199	ERS411932	Staphylococcus aureus	2960STDY5755199	1872439	H124000238	H124000238	ILB Staphylococcus aureus (National Collection) sequencing (JP)	ERP005128	2960	Staphylococcus aureus (National Collection) sequencing	GCTCCTTG	83	1	5539546	cram	target
12593_2#59	/seq/12593/12593_2#59.cram	1	{"id_run":12593,"position":2,"tag_index":59}	{"components":[{"id_run":12593,"position":2,"tag_index":59}]}	ERR540946	ERA320704	2014-08-01	[2014-08-02T01:05:04] 2014-06-20	a236d83a6dad629089e030efc95f5764	891596d1d72c419db0fdd901bcbeeb4802921d68db2ba2a59a50936d50c233d8	12593	1	2	9717027	9717027	Standard	1	a236d83a6dad629089e030efc95f5764	/lustre/scratch110/srpipe/references/Staphylococcus_aureus/MRSA252/all/bwa/S_aureus_MRSA252.fasta	2960STDY5755008	ERS411856	Staphylococcus aureus	2960STDY5755008	1872248	H133460021	H133460021	ILB Staphylococcus aureus (National Collection) sequencing (JP)	ERP005128	2960	Staphylococcus aureus (National Collection) sequencing	TAGAACAC	59	1	4501552	cram	target
12625_1#37	/seq/12625/12625_1#37.cram	1	{"id_run":12625,"position":1,"tag_index":37}	{"components":[{"id_run":12625,"position":1,"tag_index":37}]}	ERR541019	ERA320704	2014-08-01	[2014-08-02T01:15:24] 2014-06-20	be905f41e6b5f2078c8931354a535483	5885f3858486954b660f6e0d04d543085c60de5f140493f8eb168a3510a5e0d1	12625	1	1	9705262	9705262	Standard	1	be905f41e6b5f2078c8931354a535483	/lustre/scratch110/srpipe/references/Staphylococcus_aureus/MRSA252/all/bwa/S_aureus_MRSA252.fasta	2960STDY5754644	ERS411549	Staphylococcus aureus	2960STDY5754644	1871884	H130160907	H130160907	ILB Staphylococcus aureus (National Collection) sequencing (JP)	ERP005128	2960	Staphylococcus aureus (National Collection) sequencing	TACTTCGG	37	1	5212004	cram	target
12593_2#84	/seq/12593/12593_2#84.cram	1	{"id_run":12593,"position":2,"tag_index":84}	{"components":[{"id_run":12593,"position":2,"tag_index":84}]}	ERR540971	ERA320704	2014-08-01	[2014-08-02T01:05:45] 2014-06-20	374d4a8d044a404c2555ce702e29f354	b602f11776fca3b6b546c3950570af03c3c8e6a08989cda405b45a960ba39523	12593	1	2	9717042	9717042	Standard	1	374d4a8d044a404c2555ce702e29f354	/lustre/scratch110/srpipe/references/Staphylococcus_aureus/MRSA252/all/bwa/S_aureus_MRSA252.fasta	2960STDY5755037	ERS411881	Staphylococcus aureus	2960STDY5755037	1872277	H133540203	H133540203	ILB Staphylococcus aureus (National Collection) sequencing (JP)	ERP005128	2960	Staphylococcus aureus (National Collection) sequencing	GTAAGGTG	84	1	3952804	cram	target
12483_8#34	/seq/12483/12483_8#34.cram	1	{"id_run":12483,"position":8,"tag_index":34}	{"components":[{"id_run":12483,"position":8,"tag_index":34}]}	ERR527252	ERA317493	2014-08-01	[2014-08-02T00:51:32] 2014-06-06	45da4c2fa7cad6e9659922047895af3f	0f17c2e5d9c8bf43862ea8c8ce846d93257da1cac2c649faf43bde4db8d85d4e	12483	1	8	9705129	9705129	Standard	1	45da4c2fa7cad6e9659922047895af3f	/lustre/scratch110/srpipe/references/Staphylococcus_aureus/MRSA252/all/bwa/S_aureus_MRSA252.fasta	2960STDY5754465	ERS411451	Staphylococcus aureus	2960STDY5754465	1871609	H125020312	H125020312	ILB Staphylococcus aureus (National Collection) sequencing (JP)	ERP005128	2960	Staphylococcus aureus (National Collection) sequencing	TAACGCTG	34	1	4281550	cram	target
12673_8#48	/seq/12673/12673_8#48.cram	1	{"id_run":12673,"position":8,"tag_index":48}	{"components":[{"id_run":12673,"position":8,"tag_index":48}]}	ERR555047	ERA324398	2014-08-01	[2014-08-02T02:09:12] 2014-06-27	c24a90b3097dbf66dd4491ca56b619c1	a9b5f2f0393c1ce82ef395627f7e1abc40d8b479ab565cbee5a0bb01bb2d6722	12673	1	8	9725208	9725208	Standard	1	c24a90b3097dbf66dd4491ca56b619c1	/lustre/scratch110/srpipe/references/Staphylococcus_aureus/MRSA252/all/bwa/S_aureus_MRSA252.fasta	2960STDY5755117	ERS411897	Staphylococcus aureus	2960STDY5755117	1872357	H134140068	H134140068	ILB Staphylococcus aureus (National Collection) sequencing (JP)	ERP005128	2960	Staphylococcus aureus (National Collection) sequencing	TTCAGCTC	48	1	4924574	cram	target
12593_1#88	/seq/12593/12593_1#88.cram	1	{"id_run":12593,"position":1,"tag_index":88}	{"components":[{"id_run":12593,"position":1,"tag_index":88}]}	ERR540881	ERA320704	2014-08-01	[2014-08-02T01:02:47] 2014-06-20	0d818241e5079d1ea12e8348cf082121	a0e3779591bba26e3456cb2f430a08b430a087c7d173ddd1f94fabb44fc15f04	12593	1	1	9705692	9705692	Standard	1	0d818241e5079d1ea12e8348cf082121	/lustre/scratch110/srpipe/references/Staphylococcus_aureus/MRSA252/all/bwa/S_aureus_MRSA252.fasta	2960STDY5754800	ERS411695	Staphylococcus aureus	2960STDY5754800	1872040	H131860555	H131860555	ILB Staphylococcus aureus (National Collection) sequencing (JP)	ERP005128	2960	Staphylococcus aureus (National Collection) sequencing	GATAGAGG	88	1	3902486	cram	target
12593_2#25	/seq/12593/12593_2#25.cram	1	{"id_run":12593,"position":2,"tag_index":25}	{"components":[{"id_run":12593,"position":2,"tag_index":25}]}	ERR540913	ERA320704	2014-08-01	[2014-08-02T01:03:43] 2014-06-20	629e2265a68645b135ff4eaf317c137e	148408219883c07adb7cc7a1e06b0118e9e08aabbdd33f52f3f5d7c59a2199b1	12593	1	2	9716999	9716999	Standard	1	629e2265a68645b135ff4eaf317c137e	/lustre/scratch110/srpipe/references/Staphylococcus_aureus/MRSA252/all/bwa/S_aureus_MRSA252.fasta	2960STDY5754969	ERS411822	Staphylococcus aureus	2960STDY5754969	1872209	H132960599	H132960599	ILB Staphylococcus aureus (National Collection) sequencing (JP)	ERP005128	2960	Staphylococcus aureus (National Collection) sequencing	TGCGATCT	25	1	4095690	cram	target
12593_2#50	/seq/12593/12593_2#50.cram	1	{"id_run":12593,"position":2,"tag_index":50}	{"components":[{"id_run":12593,"position":2,"tag_index":50}]}	ERR540937	ERA320704	2014-08-01	[2014-08-02T01:04:49] 2014-06-20	8ce219d7e533c012dc1ee38bed344be7	62843967f858b65213606d6b387482dcb558c0ef4d65a33c304bbf65a4f126e7	12593	1	2	9717014	9717014	Standard	1	8ce219d7e533c012dc1ee38bed344be7	/lustre/scratch110/srpipe/references/Staphylococcus_aureus/MRSA252/all/bwa/S_aureus_MRSA252.fasta	2960STDY5754997	ERS411847	Staphylococcus aureus	2960STDY5754997	1872237	H133320464	H133320464	ILB Staphylococcus aureus (National Collection) sequencing (JP)	ERP005128	2960	Staphylococcus aureus (National Collection) sequencing	TATGTGGC	50	1	4416940	cram	target
12589_1#66	/seq/12589/12589_1#66.cram	1	{"id_run":12589,"position":1,"tag_index":66}	{"components":[{"id_run":12589,"position":1,"tag_index":66}]}	ERR540767	ERA320704	2014-08-01	[2014-08-02T00:57:23] 2014-06-20	10da2dd37550c5dc5a6a7567cb0524eb	52163205d5f140f0a7a3bee1c65ca3388a801196fcac22ae358a73ebf330f8f4	12589	1	1	9695360	9695360	Standard	1	10da2dd37550c5dc5a6a7567cb0524eb	/lustre/scratch110/srpipe/references/Staphylococcus_aureus/MRSA252/all/bwa/S_aureus_MRSA252.fasta	2960STDY5754912	ERS411768	Staphylococcus aureus	2960STDY5754912	1872152	H132300166	H132300166	ILB Staphylococcus aureus (National Collection) sequencing (JP)	ERP005128	2960	Staphylococcus aureus (National Collection) sequencing	TGAAGCCA	66	1	3920718	cram	target
12589_1#43	/seq/12589/12589_1#43.cram	1	{"id_run":12589,"position":1,"tag_index":43}	{"components":[{"id_run":12589,"position":1,"tag_index":43}]}	ERR540744	ERA320704	2014-08-01	[2014-08-02T00:56:43] 2014-06-20	0635f3583124863e1c66792fad966a34	37c24d03302c04f963eccd3056363ab486aa01f769cfd1860b0be6e92a822763	12589	1	1	9695369	9695369	Standard	1	0635f3583124863e1c66792fad966a34	/lustre/scratch110/srpipe/references/Staphylococcus_aureus/MRSA252/all/bwa/S_aureus_MRSA252.fasta	2960STDY5754853	ERS411745	Staphylococcus aureus	2960STDY5754853	1872093	H132060073	H132060073	ILB Staphylococcus aureus (National Collection) sequencing (JP)	ERP005128	2960	Staphylococcus aureus (National Collection) sequencing	TCATTGAG	43	1	4695488	cram	target
12673_8#79	/seq/12673/12673_8#79.cram	1	{"id_run":12673,"position":8,"tag_index":79}	{"components":[{"id_run":12673,"position":8,"tag_index":79}]}	ERR555078	ERA324398	2014-08-01	[2014-08-02T02:10:21] 2014-06-27	555057ecf9d2f2846d70e34fbc2a5435	4448c9c98869c57b0098f2380f84f059252cd70221bdb1b75e098d11dd37aec2	12673	1	8	9725200	9725200	Standard	1	555057ecf9d2f2846d70e34fbc2a5435	/lustre/scratch110/srpipe/references/Staphylococcus_aureus/MRSA252/all/bwa/S_aureus_MRSA252.fasta	2960STDY5755153	ERS411928	Staphylococcus aureus	2960STDY5755153	1872393	H133940481	H133940481	ILB Staphylococcus aureus (National Collection) sequencing (JP)	ERP005128	2960	Staphylococcus aureus (National Collection) sequencing	GTTAGCCT	79	1	4306464	cram	target
12625_1#25	/seq/12625/12625_1#25.cram	1	{"id_run":12625,"position":1,"tag_index":25}	{"components":[{"id_run":12625,"position":1,"tag_index":25}]}	ERR541007	ERA320704	2014-08-01	[2014-08-02T01:15:05] 2014-06-20	8dd7414bf5607efea926f3f4efd81982	6b0a56332a51cda469f97898789430ee5809e1620205497477a4ff917900f444	12625	1	1	9705213	9705213	Standard	1	8dd7414bf5607efea926f3f4efd81982	/lustre/scratch110/srpipe/references/Staphylococcus_aureus/MRSA252/all/bwa/S_aureus_MRSA252.fasta	2960STDY5754601	ERS411537	Staphylococcus aureus	2960STDY5754601	1871805	H124240305	H124240305	ILB Staphylococcus aureus (National Collection) sequencing (JP)	ERP005128	2960	Staphylococcus aureus (National Collection) sequencing	TGCGATCT	25	1	4590796	cram	target
12483_8#68	/seq/12483/12483_8#68.cram	1	{"id_run":12483,"position":8,"tag_index":68}	{"components":[{"id_run":12483,"position":8,"tag_index":68}]}	ERR527285	ERA317493	2014-08-01	[2014-08-02T00:52:22] 2014-06-06	be515c37331391f19d27d68be0c81ff9	584cb7e1dfbe87a51f4617d98f72d0c2c9fb94bb7e9d6b29c8a94eebb3740643	12483	1	8	9705157	9705157	Standard	1	be515c37331391f19d27d68be0c81ff9	/lustre/scratch110/srpipe/references/Staphylococcus_aureus/MRSA252/all/bwa/S_aureus_MRSA252.fasta	2960STDY5754500	ERS411485	Staphylococcus aureus	2960STDY5754500	1871644	H124260423	H124260423	ILB Staphylococcus aureus (National Collection) sequencing (JP)	ERP005128	2960	Staphylococcus aureus (National Collection) sequencing	TGCGTGAA	68	1	4698360	cram	target
12483_8#93	/seq/12483/12483_8#93.cram	1	{"id_run":12483,"position":8,"tag_index":93}	{"components":[{"id_run":12483,"position":8,"tag_index":93}]}	ERR527310	ERA317493	2014-08-01	[2014-08-02T00:53:17] 2014-06-06	a5db50c4a52eedbfd5f45560b116cc48	3280073065c55787d727532f49fdde0219585c236c439bf7a85a642a45a55e78	12483	1	8	9705172	9705172	Standard	1	a5db50c4a52eedbfd5f45560b116cc48	/lustre/scratch110/srpipe/references/Staphylococcus_aureus/MRSA252/all/bwa/S_aureus_MRSA252.fasta	2960STDY5754573	ERS411510	Staphylococcus aureus	2960STDY5754573	1871717	H124680416	H124680416	ILB Staphylococcus aureus (National Collection) sequencing (JP)	ERP005128	2960	Staphylococcus aureus (National Collection) sequencing	GCACTGTC	93	1	3753210	cram	target
12625_1#53	/seq/12625/12625_1#53.cram	1	{"id_run":12625,"position":1,"tag_index":53}	{"components":[{"id_run":12625,"position":1,"tag_index":53}]}	ERR541034	ERA320704	2014-08-01	[2014-08-02T01:15:46] 2014-06-20	64d655173735ad677cc68d45c4bec235	941eaae417fe718674847d061cf57cb2c79282bf75905b3ffff5fb41ad6e59ea	12625	1	1	9705264	9705264	Standard	1	64d655173735ad677cc68d45c4bec235	/lustre/scratch110/srpipe/references/Staphylococcus_aureus/MRSA252/all/bwa/S_aureus_MRSA252.fasta	2960STDY5754660	ERS411565	Staphylococcus aureus	2960STDY5754660	1871900	H130220215	H130220215	ILB Staphylococcus aureus (National Collection) sequencing (JP)	ERP005128	2960	Staphylococcus aureus (National Collection) sequencing	TACCGAGC	53	1	4551800	cram	target
12483_8#40	/seq/12483/12483_8#40.cram	1	{"id_run":12483,"position":8,"tag_index":40}	{"components":[{"id_run":12483,"position":8,"tag_index":40}]}	ERR527257	ERA317493	2014-08-01	[2014-08-02T00:51:39] 2014-06-06	4a9f7231541c13dbf965bb3fca806aab	d9950855f0e8c73be2f403f4f17730201ef73baf0049a0a71e033bddd904b0f8	12483	1	8	9705201	9705201	Standard	1	4a9f7231541c13dbf965bb3fca806aab	/lustre/scratch110/srpipe/references/Staphylococcus_aureus/MRSA252/all/bwa/S_aureus_MRSA252.fasta	2960STDY5754471	ERS411457	Staphylococcus aureus	2960STDY5754471	1871615	H125180356	H125180356	ILB Staphylococcus aureus (National Collection) sequencing (JP)	ERP005128	2960	Staphylococcus aureus (National Collection) sequencing	TAAGTTCG	40	1	4594534	cram	target
12589_1#89	/seq/12589/12589_1#89.cram	1	{"id_run":12589,"position":1,"tag_index":89}	{"components":[{"id_run":12589,"position":1,"tag_index":89}]}	ERR540788	ERA320704	2014-08-01	[2014-08-02T00:57:50] 2014-06-20	e29a2a105f50c2a41c44e319541ba926	45bc4f1e86ce105e882b1adbdef4005addfc8ec51f6015b18fed1d4b8666573e	12589	1	1	9695351	9695351	Standard	1	e29a2a105f50c2a41c44e319541ba926	/lustre/scratch110/srpipe/references/Staphylococcus_aureus/MRSA252/all/bwa/S_aureus_MRSA252.fasta	2960STDY5754936	ERS411791	Staphylococcus aureus	2960STDY5754936	1872176	H132540119	H132540119	ILB Staphylococcus aureus (National Collection) sequencing (JP)	ERP005128	2960	Staphylococcus aureus (National Collection) sequencing	GTGTGTCG	89	1	4026830	cram	target
12593_1#11	/seq/12593/12593_1#11.cram	1	{"id_run":12593,"position":1,"tag_index":11}	{"components":[{"id_run":12593,"position":1,"tag_index":11}]}	ERR540805	ERA320704	2014-08-01	[2014-08-02T01:00:46] 2014-06-20	c42c9cf8c0a1c63d50095fcebed1f0e4	e167194b25aafb90798148cf8988032bbc2a88ab8693c6dff69ada8e08dfc764	12593	1	1	9705623	9705623	Standard	1	c42c9cf8c0a1c63d50095fcebed1f0e4	/lustre/scratch110/srpipe/references/Staphylococcus_aureus/MRSA252/all/bwa/S_aureus_MRSA252.fasta	2960STDY5754716	ERS411618	Staphylococcus aureus	2960STDY5754716	1871956	H130820425	H130820425	ILB Staphylococcus aureus (National Collection) sequencing (JP)	ERP005128	2960	Staphylococcus aureus (National Collection) sequencing	GGCTACAG	11	1	4386184	cram	target
12625_1#20	/seq/12625/12625_1#20.cram	1	{"id_run":12625,"position":1,"tag_index":20}	{"components":[{"id_run":12625,"position":1,"tag_index":20}]}	ERR541002	ERA320704	2014-08-01	[2014-08-02T01:14:56] 2014-06-20	87e52e669c706cf1977617bf03df3493	df10507e8648e65684b97c9ab0a27a93b63adea0f734a256d41d6ad5d60671e1	12625	1	1	9705248	9705248	Standard	1	87e52e669c706cf1977617bf03df3493	/lustre/scratch110/srpipe/references/Staphylococcus_aureus/MRSA252/all/bwa/S_aureus_MRSA252.fasta	2960STDY5754596	ERS411532	Staphylococcus aureus	2960STDY5754596	1871774	H124160229	H124160229	ILB Staphylococcus aureus (National Collection) sequencing (JP)	ERP005128	2960	Staphylococcus aureus (National Collection) sequencing	TTGGAGGT	20	1	4860602	cram	target
12593_2#71	/seq/12593/12593_2#71.cram	1	{"id_run":12593,"position":2,"tag_index":71}	{"components":[{"id_run":12593,"position":2,"tag_index":71}]}	ERR540958	ERA320704	2014-08-01	[2014-08-02T01:05:25] 2014-06-20	18c8ba9685cd37933beb9ebe2dbaf9de	f10c4ff2573747648b5dda6fba202f842d7abda29e3d8bce9722c1a518d4fe0e	12593	1	2	9717076	9717076	Standard	1	18c8ba9685cd37933beb9ebe2dbaf9de	/lustre/scratch110/srpipe/references/Staphylococcus_aureus/MRSA252/all/bwa/S_aureus_MRSA252.fasta	2960STDY5755020	ERS411868	Staphylococcus aureus	2960STDY5755020	1872260	H133520203	H133520203	ILB Staphylococcus aureus (National Collection) sequencing (JP)	ERP005128	2960	Staphylococcus aureus (National Collection) sequencing	GTGTCCTT	71	1	4255726	cram	target
12593_2#91	/seq/12593/12593_2#91.cram	1	{"id_run":12593,"position":2,"tag_index":91}	{"components":[{"id_run":12593,"position":2,"tag_index":91}]}	ERR540978	ERA320704	2014-08-01	[2014-08-02T01:05:56] 2014-06-20	a1e969ec14b3edfd89ab508525bc6a7b	9ccca1ba96ff85c4b34b01f32ea43676a7a7a6666135d0e339320cc7a5797a5f	12593	1	2	9717031	9717031	Standard	1	a1e969ec14b3edfd89ab508525bc6a7b	/lustre/scratch110/srpipe/references/Staphylococcus_aureus/MRSA252/all/bwa/S_aureus_MRSA252.fasta	2960STDY5755108	ERS411888	Staphylococcus aureus	2960STDY5755108	1872348	H133660098	H133660098	ILB Staphylococcus aureus (National Collection) sequencing (JP)	ERP005128	2960	Staphylococcus aureus (National Collection) sequencing	GACCTTAG	91	1	4652934	cram	target
12625_1#76	/seq/12625/12625_1#76.cram	1	{"id_run":12625,"position":1,"tag_index":76}	{"components":[{"id_run":12625,"position":1,"tag_index":76}]}	ERR541057	ERA320704	2014-08-01	[2014-08-02T01:16:22] 2014-06-20	8b264514fcd028f97d131e702ee012b1	5acc1699a2a10b2c4d054440ac80c24f6a61574feaa321b37d078051c1fb2fa4	12625	1	1	9705255	9705255	Standard	1	8b264514fcd028f97d131e702ee012b1	/lustre/scratch110/srpipe/references/Staphylococcus_aureus/MRSA252/all/bwa/S_aureus_MRSA252.fasta	2960STDY5754683	ERS411588	Staphylococcus aureus	2960STDY5754683	1871923	H130540309	H130540309	ILB Staphylococcus aureus (National Collection) sequencing (JP)	ERP005128	2960	Staphylococcus aureus (National Collection) sequencing	GTACATCT	76	1	5487370	cram	target
12593_1#59	/seq/12593/12593_1#59.cram	1	{"id_run":12593,"position":1,"tag_index":59}	{"components":[{"id_run":12593,"position":1,"tag_index":59}]}	ERR540852	ERA320704	2014-08-01	[2014-08-02T01:01:55] 2014-06-20	17ae5e62ff7a4c5268c2a637013c0edf	54948a24de22abe8e8cd55ebe94c5ac1b9820719a167a7a37e5c14f39e91a9bd	12593	1	1	9705629	9705629	Standard	1	17ae5e62ff7a4c5268c2a637013c0edf	/lustre/scratch110/srpipe/references/Staphylococcus_aureus/MRSA252/all/bwa/S_aureus_MRSA252.fasta	2960STDY5754769	ERS411666	Staphylococcus aureus	2960STDY5754769	1872009	H132180081	H132180081	ILB Staphylococcus aureus (National Collection) sequencing (JP)	ERP005128	2960	Staphylococcus aureus (National Collection) sequencing	TAGAACAC	59	1	4546282	cram	target
12589_1#30	/seq/12589/12589_1#30.cram	1	{"id_run":12589,"position":1,"tag_index":30}	{"components":[{"id_run":12589,"position":1,"tag_index":30}]}	ERR540731	ERA320704	2014-08-01	[2014-08-02T00:56:25] 2014-06-20	8600daf7848ba46ece225f18c982f9f3	068873932ab8a01fd3aa062f74161f8bebabc4eada365e17240009498c4e106c	12589	1	1	9695403	9695403	Standard	1	8600daf7848ba46ece225f18c982f9f3	/lustre/scratch110/srpipe/references/Staphylococcus_aureus/MRSA252/all/bwa/S_aureus_MRSA252.fasta	2960STDY5754839	ERS411732	Staphylococcus aureus	2960STDY5754839	1872079	H131680121	H131680121	ILB Staphylococcus aureus (National Collection) sequencing (JP)	ERP005128	2960	Staphylococcus aureus (National Collection) sequencing	TGTGGTTG	30	1	4741962	cram	target
12625_1#48	/seq/12625/12625_1#48.cram	1	{"id_run":12625,"position":1,"tag_index":48}	{"components":[{"id_run":12625,"position":1,"tag_index":48}]}	ERR541029	ERA320704	2014-08-01	[2014-08-02T01:15:39] 2014-06-20	fe2a9e8eae68f7e8abd6d3220527fd8f	85eb61505d2ad8545a4399cf88b8a2b44d0fb347d2f1c27a319a917844eba033	12625	1	1	9705299	9705299	Standard	1	fe2a9e8eae68f7e8abd6d3220527fd8f	/lustre/scratch110/srpipe/references/Staphylococcus_aureus/MRSA252/all/bwa/S_aureus_MRSA252.fasta	2960STDY5754655	ERS411560	Staphylococcus aureus	2960STDY5754655	1871895	H130200253	H130200253	ILB Staphylococcus aureus (National Collection) sequencing (JP)	ERP005128	2960	Staphylococcus aureus (National Collection) sequencing	TTCAGCTC	48	1	4436756	cram	target
12593_1#17	/seq/12593/12593_1#17.cram	1	{"id_run":12593,"position":1,"tag_index":17}	{"components":[{"id_run":12593,"position":1,"tag_index":17}]}	ERR540811	ERA320704	2014-08-01	[2014-08-02T01:00:53] 2014-06-20	d46d6456465cc72bb46ac1c90d89e630	2bf4a47fe9d11c638dc9fff5ad77528d5c133ca24279ff2436f19955cfdd56b9	12593	1	1	9705600	9705600	Standard	1	d46d6456465cc72bb46ac1c90d89e630	/lustre/scratch110/srpipe/references/Staphylococcus_aureus/MRSA252/all/bwa/S_aureus_MRSA252.fasta	2960STDY5754723	ERS411624	Staphylococcus aureus	2960STDY5754723	1871963	H130900195	H130900195	ILB Staphylococcus aureus (National Collection) sequencing (JP)	ERP005128	2960	Staphylococcus aureus (National Collection) sequencing	TGTACCTT	17	1	4661840	cram	target
12625_1#30	/seq/12625/12625_1#30.cram	1	{"id_run":12625,"position":1,"tag_index":30}	{"components":[{"id_run":12625,"position":1,"tag_index":30}]}	ERR541012	ERA320704	2014-08-01	[2014-08-02T01:15:13] 2014-06-20	387e821d05290882de48240441dd6d34	6eacc0664fba28c74b897255f73f758e19652543c56fcb74d55f35ba0f9a93cb	12625	1	1	9705273	9705273	Standard	1	387e821d05290882de48240441dd6d34	/lustre/scratch110/srpipe/references/Staphylococcus_aureus/MRSA252/all/bwa/S_aureus_MRSA252.fasta	2960STDY5754637	ERS411542	Staphylococcus aureus	2960STDY5754637	1871877	H130100269	H130100269	ILB Staphylococcus aureus (National Collection) sequencing (JP)	ERP005128	2960	Staphylococcus aureus (National Collection) sequencing	TGTGGTTG	30	1	4854588	cram	target
12673_8#78	/seq/12673/12673_8#78.cram	1	{"id_run":12673,"position":8,"tag_index":78}	{"components":[{"id_run":12673,"position":8,"tag_index":78}]}	ERR555077	ERA324398	2014-08-01	[2014-08-02T02:10:18] 2014-06-27	6271ca42f3e8bdb540b7a9ba0ce76a98	2b34d50ae5861d59e5585a345a742400b3dc4de5dbcca6b423e33969b85a8e0a	12673	1	8	9725188	9725188	Standard	1	6271ca42f3e8bdb540b7a9ba0ce76a98	/lustre/scratch110/srpipe/references/Staphylococcus_aureus/MRSA252/all/bwa/S_aureus_MRSA252.fasta	2960STDY5755151	ERS411927	Staphylococcus aureus	2960STDY5755151	1872391	H133740535	H133740535	ILB Staphylococcus aureus (National Collection) sequencing (JP)	ERP005128	2960	Staphylococcus aureus (National Collection) sequencing	GCATGGCT	78	1	4359362	cram	target
12589_1#84	/seq/12589/12589_1#84.cram	1	{"id_run":12589,"position":1,"tag_index":84}	{"components":[{"id_run":12589,"position":1,"tag_index":84}]}	ERR540783	ERA320704	2014-08-01	[2014-08-02T00:57:44] 2014-06-20	2f8b4536b0a4d9a9e4ee080aa85837a4	c8da5a2a5a5b94b0ec6fe516928a157890204a4e3c18a97a358acb349fc8e032	12589	1	1	9695386	9695386	Standard	1	2f8b4536b0a4d9a9e4ee080aa85837a4	/lustre/scratch110/srpipe/references/Staphylococcus_aureus/MRSA252/all/bwa/S_aureus_MRSA252.fasta	2960STDY5754931	ERS411786	Staphylococcus aureus	2960STDY5754931	1872171	H132480088	H132480088	ILB Staphylococcus aureus (National Collection) sequencing (JP)	ERP005128	2960	Staphylococcus aureus (National Collection) sequencing	GTAAGGTG	84	1	3979074	cram	target
12593_1#34	/seq/12593/12593_1#34.cram	1	{"id_run":12593,"position":1,"tag_index":34}	{"components":[{"id_run":12593,"position":1,"tag_index":34}]}	ERR540828	ERA320704	2014-08-01	[2014-08-02T01:01:20] 2014-06-20	06341e4e0d1337554f1742ab3bf3af5c	769a5174f440f54b07665b2f8ef0357649b5f50564c77e24789c575ac0e5b20f	12593	1	1	9705614	9705614	Standard	1	06341e4e0d1337554f1742ab3bf3af5c	/lustre/scratch110/srpipe/references/Staphylococcus_aureus/MRSA252/all/bwa/S_aureus_MRSA252.fasta	2960STDY5754742	ERS411641	Staphylococcus aureus	2960STDY5754742	1871982	H131300213	H131300213	ILB Staphylococcus aureus (National Collection) sequencing (JP)	ERP005128	2960	Staphylococcus aureus (National Collection) sequencing	TAACGCTG	34	1	4461062	cram	target
12593_2#31	/seq/12593/12593_2#31.cram	1	{"id_run":12593,"position":2,"tag_index":31}	{"components":[{"id_run":12593,"position":2,"tag_index":31}]}	ERR540919	ERA320704	2014-08-01	[2014-08-02T01:03:59] 2014-06-20	d9dd2552f544879f8b4f08089c25d93e	5e5f6c0429b62f86f4f83f144342fc8a9e83aab927d0aaef53dfba4889af383e	12593	1	2	9717071	9717071	Standard	1	d9dd2552f544879f8b4f08089c25d93e	/lustre/scratch110/srpipe/references/Staphylococcus_aureus/MRSA252/all/bwa/S_aureus_MRSA252.fasta	2960STDY5754976	ERS411828	Staphylococcus aureus	2960STDY5754976	1872216	H133120394	H133120394	ILB Staphylococcus aureus (National Collection) sequencing (JP)	ERP005128	2960	Staphylococcus aureus (National Collection) sequencing	TAGTCTTG	31	1	4655098	cram	target
12593_1#71	/seq/12593/12593_1#71.cram	1	{"id_run":12593,"position":1,"tag_index":71}	{"components":[{"id_run":12593,"position":1,"tag_index":71}]}	ERR540864	ERA320704	2014-08-01	[2014-08-02T01:02:15] 2014-06-20	99b5b21af412d67880f5bf454fbba21f	ca763a59b243e3255ad9129d52382c722fe463a798c0dadedd3456c84c888581	12593	1	1	9705678	9705678	Standard	1	99b5b21af412d67880f5bf454fbba21f	/lustre/scratch110/srpipe/references/Staphylococcus_aureus/MRSA252/all/bwa/S_aureus_MRSA252.fasta	2960STDY5754781	ERS411678	Staphylococcus aureus	2960STDY5754781	1872021	H131300217	H131300217	ILB Staphylococcus aureus (National Collection) sequencing (JP)	ERP005128	2960	Staphylococcus aureus (National Collection) sequencing	GTGTCCTT	71	1	4432754	cram	target
12673_8#55	/seq/12673/12673_8#55.cram	1	{"id_run":12673,"position":8,"tag_index":55}	{"components":[{"id_run":12673,"position":8,"tag_index":55}]}	ERR555054	ERA324398	2014-08-01	[2014-08-02T02:09:25] 2014-06-27	8e7d9fa96f1fc8975b95fb1ab771249a	a30d4bb68c43bf1363cbdea8ebc46858ac7a6f16ce7ecc48ff079df22a827460	12673	1	8	9725197	9725197	Standard	1	8e7d9fa96f1fc8975b95fb1ab771249a	/lustre/scratch110/srpipe/references/Staphylococcus_aureus/MRSA252/all/bwa/S_aureus_MRSA252.fasta	2960STDY5755126	ERS411904	Staphylococcus aureus	2960STDY5755126	1872366	H133880297	H133880297	ILB Staphylococcus aureus (National Collection) sequencing (JP)	ERP005128	2960	Staphylococcus aureus (National Collection) sequencing	TTCGCACC	55	1	4709666	cram	target
12593_2#16	/seq/12593/12593_2#16.cram	1	{"id_run":12593,"position":2,"tag_index":16}	{"components":[{"id_run":12593,"position":2,"tag_index":16}]}	ERR540904	ERA320704	2014-08-01	[2014-08-02T01:03:23] 2014-06-20	ca664914a68a30e6d1d1bdea91882e10	215185aa38aaa75946fbc00ac64502c94413a9078d5c5bd4d9bf3368503d4fb0	12593	1	2	9717081	9717081	Standard	1	ca664914a68a30e6d1d1bdea91882e10	/lustre/scratch110/srpipe/references/Staphylococcus_aureus/MRSA252/all/bwa/S_aureus_MRSA252.fasta	2960STDY5754960	ERS411813	Staphylococcus aureus	2960STDY5754960	1872200	H132880071	H132880071	ILB Staphylococcus aureus (National Collection) sequencing (JP)	ERP005128	2960	Staphylococcus aureus (National Collection) sequencing	TCCGTCTT	16	1	4361122	cram	target
12593_2#60	/seq/12593/12593_2#60.cram	1	{"id_run":12593,"position":2,"tag_index":60}	{"components":[{"id_run":12593,"position":2,"tag_index":60}]}	ERR540947	ERA320704	2014-08-01	[2014-08-02T01:05:08] 2014-06-20	736dee5d46e95eece22b37b7e45e67ea	4726d538ba66d26d3b79e82021bacc89b016af85ffb0181d43648a2504d5ddce	12593	1	2	9717039	9717039	Standard	1	736dee5d46e95eece22b37b7e45e67ea	/lustre/scratch110/srpipe/references/Staphylococcus_aureus/MRSA252/all/bwa/S_aureus_MRSA252.fasta	2960STDY5755009	ERS411857	Staphylococcus aureus	2960STDY5755009	1872249	H133460023	H133460023	ILB Staphylococcus aureus (National Collection) sequencing (JP)	ERP005128	2960	Staphylococcus aureus (National Collection) sequencing	TCATCCTA	60	1	4630996	cram	target
12625_1#4	/seq/12625/12625_1#4.cram	1	{"id_run":12625,"position":1,"tag_index":4}	{"components":[{"id_run":12625,"position":1,"tag_index":4}]}	ERR540986	ERA320704	2014-08-01	[2014-08-02T01:15:26] 2014-06-20	e12c9ea4fb4c8c58d7e50ce3f603fe80	92fceefcfa7713da97d13b3e623d76926934ca547aef982439d1a1e7c2cad1c7	12625	1	1	9705246	9705246	Standard	1	e12c9ea4fb4c8c58d7e50ce3f603fe80	/lustre/scratch110/srpipe/references/Staphylococcus_aureus/MRSA252/all/bwa/S_aureus_MRSA252.fasta	2960STDY5754580	ERS411516	Staphylococcus aureus	2960STDY5754580	1871724	H124940716	H124940716	ILB Staphylococcus aureus (National Collection) sequencing (JP)	ERP005128	2960	Staphylococcus aureus (National Collection) sequencing	TGACCACT	4	1	5555830	cram	target
12589_1#42	/seq/12589/12589_1#42.cram	1	{"id_run":12589,"position":1,"tag_index":42}	{"components":[{"id_run":12589,"position":1,"tag_index":42}]}	ERR540743	ERA320704	2014-08-01	[2014-08-02T00:56:42] 2014-06-20	511c163913d1fcb39f40878f67e19ca4	d2094ad9bba18e699bcb265c380c8be5787b8424199168542206dcf6a5928702	12589	1	1	9695357	9695357	Standard	1	511c163913d1fcb39f40878f67e19ca4	/lustre/scratch110/srpipe/references/Staphylococcus_aureus/MRSA252/all/bwa/S_aureus_MRSA252.fasta	2960STDY5754852	ERS411744	Staphylococcus aureus	2960STDY5754852	1872092	H132040571	H132040571	ILB Staphylococcus aureus (National Collection) sequencing (JP)	ERP005128	2960	Staphylococcus aureus (National Collection) sequencing	TGTATGCG	42	1	4198386	cram	target
12483_8#51	/seq/12483/12483_8#51.cram	1	{"id_run":12483,"position":8,"tag_index":51}	{"components":[{"id_run":12483,"position":8,"tag_index":51}]}	ERR527268	ERA317493	2014-08-01	[2014-08-02T00:51:53] 2014-06-06	11a1ecac89664a4964b4c8a9fdf50802	7aced5e6f7dc457baf2fea1475c927c7b8f13b1065b523a0d41e5eb8519ab418	12483	1	8	9705143	9705143	Standard	1	11a1ecac89664a4964b4c8a9fdf50802	/lustre/scratch110/srpipe/references/Staphylococcus_aureus/MRSA252/all/bwa/S_aureus_MRSA252.fasta	2960STDY5754482	ERS411468	Staphylococcus aureus	2960STDY5754482	1871626	H124820161	H124820161	ILB Staphylococcus aureus (National Collection) sequencing (JP)	ERP005128	2960	Staphylococcus aureus (National Collection) sequencing	TTACTCGC	51	1	4311500	cram	target
12589_1#37	/seq/12589/12589_1#37.cram	1	{"id_run":12589,"position":1,"tag_index":37}	{"components":[{"id_run":12589,"position":1,"tag_index":37}]}	ERR540738	ERA320704	2014-08-01	[2014-08-02T00:56:35] 2014-06-20	fbd30722152e03b6dfffcbccd919361d	997bc6200f2ff7440eeb0153190ce1b1f5f75550fa261988141441952def71e7	12589	1	1	9695392	9695392	Standard	1	fbd30722152e03b6dfffcbccd919361d	/lustre/scratch110/srpipe/references/Staphylococcus_aureus/MRSA252/all/bwa/S_aureus_MRSA252.fasta	2960STDY5754846	ERS411739	Staphylococcus aureus	2960STDY5754846	1872086	H131940306	H131940306	ILB Staphylococcus aureus (National Collection) sequencing (JP)	ERP005128	2960	Staphylococcus aureus (National Collection) sequencing	TACTTCGG	37	1	4414976	cram	target
12483_8#58	/seq/12483/12483_8#58.cram	1	{"id_run":12483,"position":8,"tag_index":58}	{"components":[{"id_run":12483,"position":8,"tag_index":58}]}	ERR527275	ERA317493	2014-08-01	[2014-08-02T00:52:03] 2014-06-06	0862d68a6a466f180833e43fbf392e86	92a784314ca613a04bcdb98ed2a545b336c473276625bb7e85995a3801a2716c	12483	1	8	9705132	9705132	Standard	1	0862d68a6a466f180833e43fbf392e86	/lustre/scratch110/srpipe/references/Staphylococcus_aureus/MRSA252/all/bwa/S_aureus_MRSA252.fasta	2960STDY5754489	ERS411475	Staphylococcus aureus	2960STDY5754489	1871633	H124560283	H124560283	ILB Staphylococcus aureus (National Collection) sequencing (JP)	ERP005128	2960	Staphylococcus aureus (National Collection) sequencing	TGACAGAC	58	1	4670690	cram	target
12483_8#69	/seq/12483/12483_8#69.cram	1	{"id_run":12483,"position":8,"tag_index":69}	{"components":[{"id_run":12483,"position":8,"tag_index":69}]}	ERR527286	ERA317493	2014-08-01	[2014-08-02T00:52:23] 2014-06-06	7f4476af2864c7a69030ac63f8410d97	2285d1f9c75bb8323000d27e25138627ccd107584210eef2fa6e5c94fc1d0033	12483	1	8	9705169	9705169	Standard	1	7f4476af2864c7a69030ac63f8410d97	/lustre/scratch110/srpipe/references/Staphylococcus_aureus/MRSA252/all/bwa/S_aureus_MRSA252.fasta	2960STDY5754501	ERS411486	Staphylococcus aureus	2960STDY5754501	1871645	H124220213	H124220213	ILB Staphylococcus aureus (National Collection) sequencing (JP)	ERP005128	2960	Staphylococcus aureus (National Collection) sequencing	GGTGAGTT	69	1	4768824	cram	target
12625_1#73	/seq/12625/12625_1#73.cram	1	{"id_run":12625,"position":1,"tag_index":73}	{"components":[{"id_run":12625,"position":1,"tag_index":73}]}	ERR541054	ERA320704	2014-08-01	[2014-08-02T01:16:18] 2014-06-20	a0251075fa0fff07586edf2cd70251df	325fe3bf61b6ae6291fb3360f7599c64532443362b83553797207e425750d606	12625	1	1	9705219	9705219	Standard	1	a0251075fa0fff07586edf2cd70251df	/lustre/scratch110/srpipe/references/Staphylococcus_aureus/MRSA252/all/bwa/S_aureus_MRSA252.fasta	2960STDY5754680	ERS411585	Staphylococcus aureus	2960STDY5754680	1871920	H130500307	H130500307	ILB Staphylococcus aureus (National Collection) sequencing (JP)	ERP005128	2960	Staphylococcus aureus (National Collection) sequencing	GCAACATT	73	1	4843394	cram	target
12593_2#89	/seq/12593/12593_2#89.cram	1	{"id_run":12593,"position":2,"tag_index":89}	{"components":[{"id_run":12593,"position":2,"tag_index":89}]}	ERR540976	ERA320704	2014-08-01	[2014-08-02T01:05:52] 2014-06-20	c2aa3bb9117fbec073f4e3bb140af0e9	22a5fc8d4f761154f6eb9908f084c04e007367bac6afc11a13c5b903a8c83d0c	12593	1	2	9717007	9717007	Standard	1	c2aa3bb9117fbec073f4e3bb140af0e9	/lustre/scratch110/srpipe/references/Staphylococcus_aureus/MRSA252/all/bwa/S_aureus_MRSA252.fasta	2960STDY5755106	ERS411886	Staphylococcus aureus	2960STDY5755106	1872346	H134600057	H134600057	ILB Staphylococcus aureus (National Collection) sequencing (JP)	ERP005128	2960	Staphylococcus aureus (National Collection) sequencing	GTGTGTCG	89	1	4578480	cram	target
12593_2#55	/seq/12593/12593_2#55.cram	1	{"id_run":12593,"position":2,"tag_index":55}	{"components":[{"id_run":12593,"position":2,"tag_index":55}]}	ERR540942	ERA320704	2014-08-01	[2014-08-02T01:04:57] 2014-06-20	96ec78b6630a3e9750cad1efe98a0fda	e48647e19010b88ff77eb85ea1d00cfe592489a71b2f545a42b11960a281d634	12593	1	2	9717074	9717074	Standard	1	96ec78b6630a3e9750cad1efe98a0fda	/lustre/scratch110/srpipe/references/Staphylococcus_aureus/MRSA252/all/bwa/S_aureus_MRSA252.fasta	2960STDY5755003	ERS411852	Staphylococcus aureus	2960STDY5755003	1872243	H133360050	H133360050	ILB Staphylococcus aureus (National Collection) sequencing (JP)	ERP005128	2960	Staphylococcus aureus (National Collection) sequencing	TTCGCACC	55	1	4551018	cram	target
12673_8#44	/seq/12673/12673_8#44.cram	1	{"id_run":12673,"position":8,"tag_index":44}	{"components":[{"id_run":12673,"position":8,"tag_index":44}]}	ERR555043	ERA324398	2014-08-01	[2014-08-02T02:09:05] 2014-06-27	ec056d2a87c80aca8f4e3d551e6763c1	d8307c5ccd07d4dfa1fe7fd027676db35829ef7cbfee59ae42276676618a738f	12673	1	8	9725160	9725160	Standard	1	ec056d2a87c80aca8f4e3d551e6763c1	/lustre/scratch110/srpipe/references/Staphylococcus_aureus/MRSA252/all/bwa/S_aureus_MRSA252.fasta	2960STDY5755113	ERS411893	Staphylococcus aureus	2960STDY5755113	1872353	H133740127	H133740127	ILB Staphylococcus aureus (National Collection) sequencing (JP)	ERP005128	2960	Staphylococcus aureus (National Collection) sequencing	TGGCTCAG	44	1	5366244	cram	target
12589_1#54	/seq/12589/12589_1#54.cram	1	{"id_run":12589,"position":1,"tag_index":54}	{"components":[{"id_run":12589,"position":1,"tag_index":54}]}	ERR540755	ERA320704	2014-08-01	[2014-08-02T00:57:00] 2014-06-20	bfc9d4c5249d541fcd11e76c2797ebdf	deffdbe8b937321dc490715c75b89c7bc75469706c49251ed26fb50aa983d8b9	12589	1	1	9695406	9695406	Standard	1	bfc9d4c5249d541fcd11e76c2797ebdf	/lustre/scratch110/srpipe/references/Staphylococcus_aureus/MRSA252/all/bwa/S_aureus_MRSA252.fasta	2960STDY5754864	ERS411756	Staphylococcus aureus	2960STDY5754864	1872104	H131680067	H131680067	ILB Staphylococcus aureus (National Collection) sequencing (JP)	ERP005128	2960	Staphylococcus aureus (National Collection) sequencing	TGTTCTCC	54	1	4228046	cram	target
12589_1#92	/seq/12589/12589_1#92.cram	1	{"id_run":12589,"position":1,"tag_index":92}	{"components":[{"id_run":12589,"position":1,"tag_index":92}]}	ERR540791	ERA320704	2014-08-01	[2014-08-02T00:57:54] 2014-06-20	3e24e43725e78b4c55cd7219756845d2	0ed6c39ccffc4423f48a19111e3d8d7d1c86a95bb42d1871d86259cbbd655d59	12589	1	1	9695387	9695387	Standard	1	3e24e43725e78b4c55cd7219756845d2	/lustre/scratch110/srpipe/references/Staphylococcus_aureus/MRSA252/all/bwa/S_aureus_MRSA252.fasta	2960STDY5754940	ERS411794	Staphylococcus aureus	2960STDY5754940	1872180	H132620559	H132620559	ILB Staphylococcus aureus (National Collection) sequencing (JP)	ERP005128	2960	Staphylococcus aureus (National Collection) sequencing	GCCTGTTC	92	1	4473872	cram	target
12593_2#14	/seq/12593/12593_2#14.cram	1	{"id_run":12593,"position":2,"tag_index":14}	{"components":[{"id_run":12593,"position":2,"tag_index":14}]}	ERR540902	ERA320704	2014-08-01	[2014-08-02T01:03:19] 2014-06-20	501f25899e8384bf05cac52da21a7de6	e1f98025c4572541fa0925c0f6f3799576b9768bdbbddb0a10887544aa078c42	12593	1	2	9717057	9717057	Standard	1	501f25899e8384bf05cac52da21a7de6	/lustre/scratch110/srpipe/references/Staphylococcus_aureus/MRSA252/all/bwa/S_aureus_MRSA252.fasta	2960STDY5754958	ERS411811	Staphylococcus aureus	2960STDY5754958	1872198	H132820344	H132820344	ILB Staphylococcus aureus (National Collection) sequencing (JP)	ERP005128	2960	Staphylococcus aureus (National Collection) sequencing	TCTCGGTT	14	1	4465856	cram	target
12589_1#41	/seq/12589/12589_1#41.cram	1	{"id_run":12589,"position":1,"tag_index":41}	{"components":[{"id_run":12589,"position":1,"tag_index":41}]}	ERR540742	ERA320704	2014-08-01	[2014-08-02T00:56:41] 2014-06-20	a3a7d8085f16f9cf038cc6c4a33f3037	6a240c3d6e5d70eeb2b03aada31a6588939d65494a1fbc7302d78592a6651ce3	12589	1	1	9695345	9695345	Standard	1	a3a7d8085f16f9cf038cc6c4a33f3037	/lustre/scratch110/srpipe/references/Staphylococcus_aureus/MRSA252/all/bwa/S_aureus_MRSA252.fasta	2960STDY5754851	ERS411743	Staphylococcus aureus	2960STDY5754851	1872091	H132020052	H132020052	ILB Staphylococcus aureus (National Collection) sequencing (JP)	ERP005128	2960	Staphylococcus aureus (National Collection) sequencing	TCCAGTCG	41	1	3958040	cram	target
12589_1#47	/seq/12589/12589_1#47.cram	1	{"id_run":12589,"position":1,"tag_index":47}	{"components":[{"id_run":12589,"position":1,"tag_index":47}]}	ERR540748	ERA320704	2014-08-01	[2014-08-02T00:56:49] 2014-06-20	906c01507a4aab03ca6cf4340231d23a	50d78a9bdd9e5c9a3c670b57df48bb963bc5ceb196f75eb352a53ac0a7e79b52	12589	1	1	9695417	9695417	Standard	1	906c01507a4aab03ca6cf4340231d23a	/lustre/scratch110/srpipe/references/Staphylococcus_aureus/MRSA252/all/bwa/S_aureus_MRSA252.fasta	2960STDY5754857	ERS411749	Staphylococcus aureus	2960STDY5754857	1872097	H132140188	H132140188	ILB Staphylococcus aureus (National Collection) sequencing (JP)	ERP005128	2960	Staphylococcus aureus (National Collection) sequencing	TACTAGTC	47	1	4135864	cram	target
12625_1#46	/seq/12625/12625_1#46.cram	1	{"id_run":12625,"position":1,"tag_index":46}	{"components":[{"id_run":12625,"position":1,"tag_index":46}]}	ERR541027	ERA320704	2014-08-01	[2014-08-02T01:15:35] 2014-06-20	f91822c7a372c9ce5450f2510be4851e	e6838854045c2983b1ca74b0af516dbdcb8e123b9dca90e52718e09d2afc7b13	12625	1	1	9705275	9705275	Standard	1	f91822c7a372c9ce5450f2510be4851e	/lustre/scratch110/srpipe/references/Staphylococcus_aureus/MRSA252/all/bwa/S_aureus_MRSA252.fasta	2960STDY5754653	ERS411558	Staphylococcus aureus	2960STDY5754653	1871893	H130200244	H130200244	ILB Staphylococcus aureus (National Collection) sequencing (JP)	ERP005128	2960	Staphylococcus aureus (National Collection) sequencing	TCAGATTC	46	1	4802870	cram	target
12589_1#93	/seq/12589/12589_1#93.cram	1	{"id_run":12589,"position":1,"tag_index":93}	{"components":[{"id_run":12589,"position":1,"tag_index":93}]}	ERR540792	ERA320704	2014-08-01	[2014-08-02T00:57:56] 2014-06-20	80dc8cbb16b0497bdeeba027cb0b9a14	8c4c045a8ad01cc4be883c765c91ecade10ecaa61e03fe5546b00f1220f8cb07	12589	1	1	9695399	9695399	Standard	1	80dc8cbb16b0497bdeeba027cb0b9a14	/lustre/scratch110/srpipe/references/Staphylococcus_aureus/MRSA252/all/bwa/S_aureus_MRSA252.fasta	2960STDY5754941	ERS411795	Staphylococcus aureus	2960STDY5754941	1872181	H132620575	H132620575	ILB Staphylococcus aureus (National Collection) sequencing (JP)	ERP005128	2960	Staphylococcus aureus (National Collection) sequencing	GCACTGTC	93	1	4319738	cram	target
12483_8#47	/seq/12483/12483_8#47.cram	1	{"id_run":12483,"position":8,"tag_index":47}	{"components":[{"id_run":12483,"position":8,"tag_index":47}]}	ERR527264	ERA317493	2014-08-01	[2014-08-02T00:51:47] 2014-06-06	04e3481cf4df479b51f22c119980246f	ee3ea64fb28237d10e1eba47e28240452cc887fa75bfadd139f598b9021abc61	12483	1	8	9705190	9705190	Standard	1	04e3481cf4df479b51f22c119980246f	/lustre/scratch110/srpipe/references/Staphylococcus_aureus/MRSA252/all/bwa/S_aureus_MRSA252.fasta	2960STDY5754478	ERS411464	Staphylococcus aureus	2960STDY5754478	1871622	H124300189	H124300189	ILB Staphylococcus aureus (National Collection) sequencing (JP)	ERP005128	2960	Staphylococcus aureus (National Collection) sequencing	TACTAGTC	47	1	4862730	cram	target
12593_1#75	/seq/12593/12593_1#75.cram	1	{"id_run":12593,"position":1,"tag_index":75}	{"components":[{"id_run":12593,"position":1,"tag_index":75}]}	ERR540868	ERA320704	2014-08-01	[2014-08-02T01:02:20] 2014-06-20	b3d190d2bf35a11f126cade618efe2c3	5cbeece878890af1f644c0ebd87ceea4f057344cb983768b8aad50bd029ccf9e	12593	1	1	9705631	9705631	Standard	1	b3d190d2bf35a11f126cade618efe2c3	/lustre/scratch110/srpipe/references/Staphylococcus_aureus/MRSA252/all/bwa/S_aureus_MRSA252.fasta	2960STDY5754785	ERS411682	Staphylococcus aureus	2960STDY5754785	1872025	H131460191	H131460191	ILB Staphylococcus aureus (National Collection) sequencing (JP)	ERP005128	2960	Staphylococcus aureus (National Collection) sequencing	GAATCTGT	75	1	4012876	cram	target
12589_1#13	/seq/12589/12589_1#13.cram	1	{"id_run":12589,"position":1,"tag_index":13}	{"components":[{"id_run":12589,"position":1,"tag_index":13}]}	ERR540714	ERA320704	2014-08-01	[2014-08-02T00:56:02] 2014-06-20	f1b1badef4dc819c89b9774cecf3885c	200ed62b2c7989ef77e2e45ebdf41dc1e14d68d9ecc89468a7fe5597047e22b6	12589	1	1	9695389	9695389	Standard	1	f1b1badef4dc819c89b9774cecf3885c	/lustre/scratch110/srpipe/references/Staphylococcus_aureus/MRSA252/all/bwa/S_aureus_MRSA252.fasta	2960STDY5754822	ERS411715	Staphylococcus aureus	2960STDY5754822	1872062	H131220163	H131220163	ILB Staphylococcus aureus (National Collection) sequencing (JP)	ERP005128	2960	Staphylococcus aureus (National Collection) sequencing	TGGTTGTT	13	1	4375660	cram	target
12625_1#6	/seq/12625/12625_1#6.cram	1	{"id_run":12625,"position":1,"tag_index":6}	{"components":[{"id_run":12625,"position":1,"tag_index":6}]}	ERR540988	ERA320704	2014-08-01	[2014-08-02T01:15:57] 2014-06-20	82cc1f7a637c65116fcb16cae5215bb2	79fb6fdb94b3337116e9a1741835dee98c25741f0a3611b643f3f31d2f67dd8d	12625	1	1	9705270	9705270	Standard	1	82cc1f7a637c65116fcb16cae5215bb2	/lustre/scratch110/srpipe/references/Staphylococcus_aureus/MRSA252/all/bwa/S_aureus_MRSA252.fasta	2960STDY5754582	ERS411518	Staphylococcus aureus	2960STDY5754582	1871726	H125280665	H125280665	ILB Staphylococcus aureus (National Collection) sequencing (JP)	ERP005128	2960	Staphylococcus aureus (National Collection) sequencing	GCCAATGT	6	1	5729370	cram	target
12625_1#57	/seq/12625/12625_1#57.cram	1	{"id_run":12625,"position":1,"tag_index":57}	{"components":[{"id_run":12625,"position":1,"tag_index":57}]}	ERR541038	ERA320704	2014-08-01	[2014-08-02T01:15:52] 2014-06-20	ef9e4293f6c85da5d43cc9aa3bdcfce0	c0cbe3b8a8162859f5978570dc9e30359bd15151f46b1ff3996e59ee99b0f032	12625	1	1	9705217	9705217	Standard	1	ef9e4293f6c85da5d43cc9aa3bdcfce0	/lustre/scratch110/srpipe/references/Staphylococcus_aureus/MRSA252/all/bwa/S_aureus_MRSA252.fasta	2960STDY5754664	ERS411569	Staphylococcus aureus	2960STDY5754664	1871904	H130280863	H130280863	ILB Staphylococcus aureus (National Collection) sequencing (JP)	ERP005128	2960	Staphylococcus aureus (National Collection) sequencing	TCTACGAC	57	1	5297902	cram	target
12593_2#76	/seq/12593/12593_2#76.cram	1	{"id_run":12593,"position":2,"tag_index":76}	{"components":[{"id_run":12593,"position":2,"tag_index":76}]}	ERR540963	ERA320704	2014-08-01	[2014-08-02T01:05:33] 2014-06-20	f0e6ce5b2f2447d97d030aab7a28f616	a8b64a4e71f60e29eb3aabd9e06772e295f0ec2aaaeb25130a5645feb0afadd0	12593	1	2	9717041	9717041	Standard	1	f0e6ce5b2f2447d97d030aab7a28f616	/lustre/scratch110/srpipe/references/Staphylococcus_aureus/MRSA252/all/bwa/S_aureus_MRSA252.fasta	2960STDY5755025	ERS411873	Staphylococcus aureus	2960STDY5755025	1872265	H133320490	H133320490	ILB Staphylococcus aureus (National Collection) sequencing (JP)	ERP005128	2960	Staphylococcus aureus (National Collection) sequencing	GTACATCT	76	1	4836868	cram	target
12593_1#62	/seq/12593/12593_1#62.cram	1	{"id_run":12593,"position":1,"tag_index":62}	{"components":[{"id_run":12593,"position":1,"tag_index":62}]}	ERR540855	ERA320704	2014-08-01	[2014-08-02T01:02:01] 2014-06-20	a4e2b533097ece9b9423657ce510f9ff	b189bc6c9ec43241ac0240f82c9a5831e20f77983cfa550943169ca0eeaf8dbb	12593	1	1	9705665	9705665	Standard	1	a4e2b533097ece9b9423657ce510f9ff	/lustre/scratch110/srpipe/references/Staphylococcus_aureus/MRSA252/all/bwa/S_aureus_MRSA252.fasta	2960STDY5754772	ERS411669	Staphylococcus aureus	2960STDY5754772	1872012	H132260153	H132260153	ILB Staphylococcus aureus (National Collection) sequencing (JP)	ERP005128	2960	Staphylococcus aureus (National Collection) sequencing	TAGACGGA	62	1	4545106	cram	target
12483_8#3	/seq/12483/12483_8#3.cram	1	{"id_run":12483,"position":8,"tag_index":3}	{"components":[{"id_run":12483,"position":8,"tag_index":3}]}	ERR527221	ERA317493	2014-08-01	[2014-08-02T00:51:24] 2014-06-06	468ae0de0804c294703594087c03c5ab	4440c2af2d005767423538442bc9a55561c0bf50c313f9c20325cfefd527ab6b	12483	1	8	9705137	9705137	Standard	1	468ae0de0804c294703594087c03c5ab	/lustre/scratch110/srpipe/references/Staphylococcus_aureus/MRSA252/all/bwa/S_aureus_MRSA252.fasta	2960STDY5754432	ERS411420	Staphylococcus aureus	2960STDY5754432	1871576	H125180368	H125180368	ILB Staphylococcus aureus (National Collection) sequencing (JP)	ERP005128	2960	Staphylococcus aureus (National Collection) sequencing	TTAGGCAT	3	1	3891422	cram	target
12589_1#79	/seq/12589/12589_1#79.cram	1	{"id_run":12589,"position":1,"tag_index":79}	{"components":[{"id_run":12589,"position":1,"tag_index":79}]}	ERR540778	ERA320704	2014-08-01	[2014-08-02T00:57:37] 2014-06-20	9c5d287d5be27e07b84567cea6b16ec5	44a6e45846978348a62ace70512c67f5d2cbdeaa7218ac703328e5b95a3cafb1	12589	1	1	9695421	9695421	Standard	1	9c5d287d5be27e07b84567cea6b16ec5	/lustre/scratch110/srpipe/references/Staphylococcus_aureus/MRSA252/all/bwa/S_aureus_MRSA252.fasta	2960STDY5754926	ERS411781	Staphylococcus aureus	2960STDY5754926	1872166	H132400448	H132400448	ILB Staphylococcus aureus (National Collection) sequencing (JP)	ERP005128	2960	Staphylococcus aureus (National Collection) sequencing	GTTAGCCT	79	1	4260012	cram	target
12673_8#49	/seq/12673/12673_8#49.cram	1	{"id_run":12673,"position":8,"tag_index":49}	{"components":[{"id_run":12673,"position":8,"tag_index":49}]}	ERR555048	ERA324398	2014-08-01	[2014-08-02T02:09:14] 2014-06-27	92a3cbf852eda6b3d1c97a6d404f6e1c	817500f4d146815c399f94659e96c9abd5a05979d39751de2743ed04f164fe03	12673	1	8	9725125	9725125	Standard	1	92a3cbf852eda6b3d1c97a6d404f6e1c	/lustre/scratch110/srpipe/references/Staphylococcus_aureus/MRSA252/all/bwa/S_aureus_MRSA252.fasta	2960STDY5755118	ERS411898	Staphylococcus aureus	2960STDY5755118	1872358	H134160086	H134160086	ILB Staphylococcus aureus (National Collection) sequencing (JP)	ERP005128	2960	Staphylococcus aureus (National Collection) sequencing	TGTCTATC	49	1	5200170	cram	target
12483_8#81	/seq/12483/12483_8#81.cram	1	{"id_run":12483,"position":8,"tag_index":81}	{"components":[{"id_run":12483,"position":8,"tag_index":81}]}	ERR527298	ERA317493	2014-08-01	[2014-08-02T00:52:54] 2014-06-06	b1ff3dd6aa6d845cca211b70c7926a74	5cfb3d5fc55cc0982473de9278a4a6710e4896dc40f83e0347e162d196380fe3	12483	1	8	9705123	9705123	Standard	1	b1ff3dd6aa6d845cca211b70c7926a74	/lustre/scratch110/srpipe/references/Staphylococcus_aureus/MRSA252/all/bwa/S_aureus_MRSA252.fasta	2960STDY5754513	ERS411498	Staphylococcus aureus	2960STDY5754513	1871657	H124780259	H124780259	ILB Staphylococcus aureus (National Collection) sequencing (JP)	ERP005128	2960	Staphylococcus aureus (National Collection) sequencing	GGAATGAT	81	1	5144816	cram	target
12593_2#70	/seq/12593/12593_2#70.cram	1	{"id_run":12593,"position":2,"tag_index":70}	{"components":[{"id_run":12593,"position":2,"tag_index":70}]}	ERR540957	ERA320704	2014-08-01	[2014-08-02T01:05:24] 2014-06-20	18ebd5acdc5608caa165d3ade9fa4db7	07040b867f2705dc688133d8f2c57aba7c2b02db2ef68a6b05536284889eb97a	12593	1	2	9717064	9717064	Standard	1	18ebd5acdc5608caa165d3ade9fa4db7	/lustre/scratch110/srpipe/references/Staphylococcus_aureus/MRSA252/all/bwa/S_aureus_MRSA252.fasta	2960STDY5755019	ERS411867	Staphylococcus aureus	2960STDY5755019	1872259	H133480131	H133480131	ILB Staphylococcus aureus (National Collection) sequencing (JP)	ERP005128	2960	Staphylococcus aureus (National Collection) sequencing	GATCTCTT	70	1	3432166	cram	target
12593_1#21	/seq/12593/12593_1#21.cram	1	{"id_run":12593,"position":1,"tag_index":21}	{"components":[{"id_run":12593,"position":1,"tag_index":21}]}	ERR540815	ERA320704	2014-08-01	[2014-08-02T01:00:59] 2014-06-20	5349ace6568961d117d351d46e0e92ed	16e91563747e88d6435529154d3cc1666e96fa2ef0b6f7bbec6db2919deb28d2	12593	1	1	9705648	9705648	Standard	1	5349ace6568961d117d351d46e0e92ed	/lustre/scratch110/srpipe/references/Staphylococcus_aureus/MRSA252/all/bwa/S_aureus_MRSA252.fasta	2960STDY5754727	ERS411628	Staphylococcus aureus	2960STDY5754727	1871967	H130940066	H130940066	ILB Staphylococcus aureus (National Collection) sequencing (JP)	ERP005128	2960	Staphylococcus aureus (National Collection) sequencing	TCGAGCGT	21	1	4960858	cram	target
12589_1#32	/seq/12589/12589_1#32.cram	1	{"id_run":12589,"position":1,"tag_index":32}	{"components":[{"id_run":12589,"position":1,"tag_index":32}]}	ERR540733	ERA320704	2014-08-01	[2014-08-02T00:56:28] 2014-06-20	4471b50f0da7349cd54c98eb9d0ba1a6	ba4c50a44bc1083ba565649d8a7bb3575e97d00a9ec4f5016bda0acc53c9656e	12589	1	1	9695427	9695427	Standard	1	4471b50f0da7349cd54c98eb9d0ba1a6	/lustre/scratch110/srpipe/references/Staphylococcus_aureus/MRSA252/all/bwa/S_aureus_MRSA252.fasta	2960STDY5754841	ERS411734	Staphylococcus aureus	2960STDY5754841	1872081	H131720066	H131720066	ILB Staphylococcus aureus (National Collection) sequencing (JP)	ERP005128	2960	Staphylococcus aureus (National Collection) sequencing	TTCCATTG	32	1	4650024	cram	target
12673_8#53	/seq/12673/12673_8#53.cram	1	{"id_run":12673,"position":8,"tag_index":53}	{"components":[{"id_run":12673,"position":8,"tag_index":53}]}	ERR555052	ERA324398	2014-08-01	[2014-08-02T02:09:22] 2014-06-27	433d94d5ac6db7977fbb237df490b639	9b62d793989bda788fed227669c268a5d749c203a0c85c2b1a2345ff1b7dd600	12673	1	8	9725173	9725173	Standard	1	433d94d5ac6db7977fbb237df490b639	/lustre/scratch110/srpipe/references/Staphylococcus_aureus/MRSA252/all/bwa/S_aureus_MRSA252.fasta	2960STDY5755124	ERS411902	Staphylococcus aureus	2960STDY5755124	1872364	H134240075	H134240075	ILB Staphylococcus aureus (National Collection) sequencing (JP)	ERP005128	2960	Staphylococcus aureus (National Collection) sequencing	TACCGAGC	53	1	4381304	cram	target
12625_1#28	/seq/12625/12625_1#28.cram	1	{"id_run":12625,"position":1,"tag_index":28}	{"components":[{"id_run":12625,"position":1,"tag_index":28}]}	ERR541010	ERA320704	2014-08-01	[2014-08-02T01:15:09] 2014-06-20	1afe2411fd7461853fa874d938c2356d	450764c0d957fd862573498d25cf88100a066bf73eef01cd340d5d21e7e58a66	12625	1	1	9705249	9705249	Standard	1	1afe2411fd7461853fa874d938c2356d	/lustre/scratch110/srpipe/references/Staphylococcus_aureus/MRSA252/all/bwa/S_aureus_MRSA252.fasta	2960STDY5754604	ERS411540	Staphylococcus aureus	2960STDY5754604	1871823	H125280652	H125280652	ILB Staphylococcus aureus (National Collection) sequencing (JP)	ERP005128	2960	Staphylococcus aureus (National Collection) sequencing	TACAGGAT	28	1	4995226	cram	target
12589_1#10	/seq/12589/12589_1#10.cram	1	{"id_run":12589,"position":1,"tag_index":10}	{"components":[{"id_run":12589,"position":1,"tag_index":10}]}	ERR540711	ERA320704	2014-08-01	[2014-08-02T00:55:57] 2014-06-20	0e09d86f640c8e526a04dce984c8d12f	8bc73136bc58787a535b999913166e497776f7fdcbe4ac565efdfa0dbb2dd859	12589	1	1	9695353	9695353	Standard	1	0e09d86f640c8e526a04dce984c8d12f	/lustre/scratch110/srpipe/references/Staphylococcus_aureus/MRSA252/all/bwa/S_aureus_MRSA252.fasta	2960STDY5754818	ERS411712	Staphylococcus aureus	2960STDY5754818	1872058	H131120206	H131120206	ILB Staphylococcus aureus (National Collection) sequencing (JP)	ERP005128	2960	Staphylococcus aureus (National Collection) sequencing	TAGCTTGT	10	1	4038304	cram	target
12593_1#35	/seq/12593/12593_1#35.cram	1	{"id_run":12593,"position":1,"tag_index":35}	{"components":[{"id_run":12593,"position":1,"tag_index":35}]}	ERR540829	ERA320704	2014-08-01	[2014-08-02T01:01:21] 2014-06-20	943eccdb30cbbadd3113dfa9ac42c34a	3584f607d00579d1f87568b1771935c240d5928783da17ec5c481153f396a13b	12593	1	1	9705626	9705626	Standard	1	943eccdb30cbbadd3113dfa9ac42c34a	/lustre/scratch110/srpipe/references/Staphylococcus_aureus/MRSA252/all/bwa/S_aureus_MRSA252.fasta	2960STDY5754743	ERS411642	Staphylococcus aureus	2960STDY5754743	1871983	H131360269	H131360269	ILB Staphylococcus aureus (National Collection) sequencing (JP)	ERP005128	2960	Staphylococcus aureus (National Collection) sequencing	TTGGTATG	35	1	4378904	cram	target
12483_8#70	/seq/12483/12483_8#70.cram	1	{"id_run":12483,"position":8,"tag_index":70}	{"components":[{"id_run":12483,"position":8,"tag_index":70}]}	ERR527287	ERA317493	2014-08-01	[2014-08-02T00:52:26] 2014-06-06	6ab11b9cf7afe471c9c7255c361676f1	0960101977f82e79e7cb9115ae681925e2958580595c588c26ec80008553b36e	12483	1	8	9705181	9705181	Standard	1	6ab11b9cf7afe471c9c7255c361676f1	/lustre/scratch110/srpipe/references/Staphylococcus_aureus/MRSA252/all/bwa/S_aureus_MRSA252.fasta	2960STDY5754502	ERS411487	Staphylococcus aureus	2960STDY5754502	1871646	H124000090	H124000090	ILB Staphylococcus aureus (National Collection) sequencing (JP)	ERP005128	2960	Staphylococcus aureus (National Collection) sequencing	GATCTCTT	70	1	4825296	cram	target
12593_2#61	/seq/12593/12593_2#61.cram	1	{"id_run":12593,"position":2,"tag_index":61}	{"components":[{"id_run":12593,"position":2,"tag_index":61}]}	ERR540948	ERA320704	2014-08-01	[2014-08-02T01:05:09] 2014-06-20	686baa7100006bdb51ed5d94057d3388	8ef4b341c6fd90cdfda73b16142efdcbef88df1aa2d86a502bc04edc3fe80e83	12593	1	2	9717051	9717051	Standard	1	686baa7100006bdb51ed5d94057d3388	/lustre/scratch110/srpipe/references/Staphylococcus_aureus/MRSA252/all/bwa/S_aureus_MRSA252.fasta	2960STDY5755010	ERS411858	Staphylococcus aureus	2960STDY5755010	1872250	H133400403	H133400403	ILB Staphylococcus aureus (National Collection) sequencing (JP)	ERP005128	2960	Staphylococcus aureus (National Collection) sequencing	TGCTGATA	61	1	4514996	cram	target
12673_8#89	/seq/12673/12673_8#89.cram	1	{"id_run":12673,"position":8,"tag_index":89}	{"components":[{"id_run":12673,"position":8,"tag_index":89}]}	ERR555088	ERA324398	2014-08-01	[2014-08-02T02:10:42] 2014-06-27	8da608929d213f9b88dcb282ece566cc	a656a66fd80e09e7c4337c68fe99793e22d785d1bdbf12124bf5bb944302f759	12673	1	8	9725130	9725130	Standard	1	8da608929d213f9b88dcb282ece566cc	/lustre/scratch110/srpipe/references/Staphylococcus_aureus/MRSA252/all/bwa/S_aureus_MRSA252.fasta	2960STDY5755205	ERS411938	Staphylococcus aureus	2960STDY5755205	1872445	H124920173	H124920173	ILB Staphylococcus aureus (National Collection) sequencing (JP)	ERP005128	2960	Staphylococcus aureus (National Collection) sequencing	GTGTGTCG	89	1	5521950	cram	target
12625_1#22	/seq/12625/12625_1#22.cram	1	{"id_run":12625,"position":1,"tag_index":22}	{"components":[{"id_run":12625,"position":1,"tag_index":22}]}	ERR541004	ERA320704	2014-08-01	[2014-08-02T01:14:58] 2014-06-20	dab8ca436eead242e305b19462f5ff95	c3ba6916593f5a5dc68cf5343bd3c318284d355042c6d86f2338eb65522d7725	12625	1	1	9705272	9705272	Standard	1	dab8ca436eead242e305b19462f5ff95	/lustre/scratch110/srpipe/references/Staphylococcus_aureus/MRSA252/all/bwa/S_aureus_MRSA252.fasta	2960STDY5754598	ERS411534	Staphylococcus aureus	2960STDY5754598	1871786	H124120110	H124120110	ILB Staphylococcus aureus (National Collection) sequencing (JP)	ERP005128	2960	Staphylococcus aureus (National Collection) sequencing	TGATACGT	22	1	4504404	cram	target
12625_1#68	/seq/12625/12625_1#68.cram	1	{"id_run":12625,"position":1,"tag_index":68}	{"components":[{"id_run":12625,"position":1,"tag_index":68}]}	ERR541049	ERA320704	2014-08-01	[2014-08-02T01:16:10] 2014-06-20	44621b92ac1126933e357490a7301d93	a49b1aa7e3501eab295ef8f3e06e9caa76bc8a45d7bff5d940f45aacb41c9e87	12625	1	1	9705254	9705254	Standard	1	44621b92ac1126933e357490a7301d93	/lustre/scratch110/srpipe/references/Staphylococcus_aureus/MRSA252/all/bwa/S_aureus_MRSA252.fasta	2960STDY5754675	ERS411580	Staphylococcus aureus	2960STDY5754675	1871915	H130460612	H130460612	ILB Staphylococcus aureus (National Collection) sequencing (JP)	ERP005128	2960	Staphylococcus aureus (National Collection) sequencing	TGCGTGAA	68	1	5048182	cram	target
12483_8#53	/seq/12483/12483_8#53.cram	1	{"id_run":12483,"position":8,"tag_index":53}	{"components":[{"id_run":12483,"position":8,"tag_index":53}]}	ERR527270	ERA317493	2014-08-01	[2014-08-02T00:51:55] 2014-06-06	db95bf359d553a79ad034a05f21a4843	b06abb3675c014397723089bd5164f47e8e61805d3474dd27c5474685fd3aebb	12483	1	8	9705167	9705167	Standard	1	db95bf359d553a79ad034a05f21a4843	/lustre/scratch110/srpipe/references/Staphylococcus_aureus/MRSA252/all/bwa/S_aureus_MRSA252.fasta	2960STDY5754484	ERS411470	Staphylococcus aureus	2960STDY5754484	1871628	H125020288	H125020288	ILB Staphylococcus aureus (National Collection) sequencing (JP)	ERP005128	2960	Staphylococcus aureus (National Collection) sequencing	TACCGAGC	53	1	4908264	cram	target
12589_1#26	/seq/12589/12589_1#26.cram	1	{"id_run":12589,"position":1,"tag_index":26}	{"components":[{"id_run":12589,"position":1,"tag_index":26}]}	ERR540727	ERA320704	2014-08-01	[2014-08-02T00:56:20] 2014-06-20	697e7143584266ba2a396bc349a99de3	3901b85b7c4135f89e4e093265774c6fdf27980c6cd232632cfb62275d16c8a5	12589	1	1	9695355	9695355	Standard	1	697e7143584266ba2a396bc349a99de3	/lustre/scratch110/srpipe/references/Staphylococcus_aureus/MRSA252/all/bwa/S_aureus_MRSA252.fasta	2960STDY5754835	ERS411728	Staphylococcus aureus	2960STDY5754835	1872075	H131580233	H131580233	ILB Staphylococcus aureus (National Collection) sequencing (JP)	ERP005128	2960	Staphylococcus aureus (National Collection) sequencing	TTCCTGCT	26	1	4044220	cram	target
12593_1#79	/seq/12593/12593_1#79.cram	1	{"id_run":12593,"position":1,"tag_index":79}	{"components":[{"id_run":12593,"position":1,"tag_index":79}]}	ERR540872	ERA320704	2014-08-01	[2014-08-02T01:02:25] 2014-06-20	56f6cc9969cd2753d013bb2432e0ebab	72c210699532b85ef7ec334ae629fef60ec4e88002a80dfeb789f4fe6f0309e8	12593	1	1	9705679	9705679	Standard	1	56f6cc9969cd2753d013bb2432e0ebab	/lustre/scratch110/srpipe/references/Staphylococcus_aureus/MRSA252/all/bwa/S_aureus_MRSA252.fasta	2960STDY5754789	ERS411686	Staphylococcus aureus	2960STDY5754789	1872029	H131520361	H131520361	ILB Staphylococcus aureus (National Collection) sequencing (JP)	ERP005128	2960	Staphylococcus aureus (National Collection) sequencing	GTTAGCCT	79	1	4515128	cram	target
12593_1#27	/seq/12593/12593_1#27.cram	1	{"id_run":12593,"position":1,"tag_index":27}	{"components":[{"id_run":12593,"position":1,"tag_index":27}]}	ERR540821	ERA320704	2014-08-01	[2014-08-02T01:01:09] 2014-06-20	0af463ab80293fdedcd8e36ab4d450d9	319e7f2150d05a60fb5e415f5952414bc1601ef3232270db6a2b817bc96de3bc	12593	1	1	9705625	9705625	Standard	1	0af463ab80293fdedcd8e36ab4d450d9	/lustre/scratch110/srpipe/references/Staphylococcus_aureus/MRSA252/all/bwa/S_aureus_MRSA252.fasta	2960STDY5754733	ERS411634	Staphylococcus aureus	2960STDY5754733	1871973	H131020340	H131020340	ILB Staphylococcus aureus (National Collection) sequencing (JP)	ERP005128	2960	Staphylococcus aureus (National Collection) sequencing	TAGTGACT	27	1	4474074	cram	target
12593_1#60	/seq/12593/12593_1#60.cram	1	{"id_run":12593,"position":1,"tag_index":60}	{"components":[{"id_run":12593,"position":1,"tag_index":60}]}	ERR540853	ERA320704	2014-08-01	[2014-08-02T01:01:58] 2014-06-20	4eaaf061d6b648c0ab91fe25062c22ab	9ef93d5b5600d414817fa0ce13f3f4d76082b356f87e833561bbf1c09b302b47	12593	1	1	9705641	9705641	Standard	1	4eaaf061d6b648c0ab91fe25062c22ab	/lustre/scratch110/srpipe/references/Staphylococcus_aureus/MRSA252/all/bwa/S_aureus_MRSA252.fasta	2960STDY5754770	ERS411667	Staphylococcus aureus	2960STDY5754770	1872010	H132220681	H132220681	ILB Staphylococcus aureus (National Collection) sequencing (JP)	ERP005128	2960	Staphylococcus aureus (National Collection) sequencing	TCATCCTA	60	1	4523600	cram	target
12593_2#13	/seq/12593/12593_2#13.cram	1	{"id_run":12593,"position":2,"tag_index":13}	{"components":[{"id_run":12593,"position":2,"tag_index":13}]}	ERR540901	ERA320704	2014-08-01	[2014-08-02T01:03:17] 2014-06-20	2423b2ea09d70875216c761f08c0b98e	e202660d62b0df36f501410375ba921a09cb98b9c7eef7fb0fe70c348947958f	12593	1	2	9717045	9717045	Standard	1	2423b2ea09d70875216c761f08c0b98e	/lustre/scratch110/srpipe/references/Staphylococcus_aureus/MRSA252/all/bwa/S_aureus_MRSA252.fasta	2960STDY5754957	ERS411810	Staphylococcus aureus	2960STDY5754957	1872197	H132820343	H132820343	ILB Staphylococcus aureus (National Collection) sequencing (JP)	ERP005128	2960	Staphylococcus aureus (National Collection) sequencing	TGGTTGTT	13	1	4340556	cram	target
12593_1#92	/seq/12593/12593_1#92.cram	1	{"id_run":12593,"position":1,"tag_index":92}	{"components":[{"id_run":12593,"position":1,"tag_index":92}]}	ERR540885	ERA320704	2014-08-01	[2014-08-02T01:02:57] 2014-06-20	ceac36a528c988bfc543fed5e106979b	d9a55b4a6cd3696a6928f88846724561de95867b1b28cab462ff0815d1e3ce4a	12593	1	1	9705645	9705645	Standard	1	ceac36a528c988bfc543fed5e106979b	/lustre/scratch110/srpipe/references/Staphylococcus_aureus/MRSA252/all/bwa/S_aureus_MRSA252.fasta	2960STDY5754804	ERS411699	Staphylococcus aureus	2960STDY5754804	1872044	H131940320	H131940320	ILB Staphylococcus aureus (National Collection) sequencing (JP)	ERP005128	2960	Staphylococcus aureus (National Collection) sequencing	GCCTGTTC	92	1	4332054	cram	target
12625_1#24	/seq/12625/12625_1#24.cram	1	{"id_run":12625,"position":1,"tag_index":24}	{"components":[{"id_run":12625,"position":1,"tag_index":24}]}	ERR541006	ERA320704	2014-08-01	[2014-08-02T01:15:02] 2014-06-20	d8f25c8b6469d1eddd61ed9c0b2cdaaf	bc1816322e60f60a8cdb534aa96827df2d618249df9f6f0d3bcda2c474abdceb	12625	1	1	9705296	9705296	Standard	1	d8f25c8b6469d1eddd61ed9c0b2cdaaf	/lustre/scratch110/srpipe/references/Staphylococcus_aureus/MRSA252/all/bwa/S_aureus_MRSA252.fasta	2960STDY5754600	ERS411536	Staphylococcus aureus	2960STDY5754600	1871798	H124240301	H124240301	ILB Staphylococcus aureus (National Collection) sequencing (JP)	ERP005128	2960	Staphylococcus aureus (National Collection) sequencing	TTGACTCT	24	1	5134200	cram	target
12673_8#65	/seq/12673/12673_8#65.cram	1	{"id_run":12673,"position":8,"tag_index":65}	{"components":[{"id_run":12673,"position":8,"tag_index":65}]}	ERR555064	ERA324398	2014-08-01	[2014-08-02T02:09:44] 2014-06-27	e5c8473d2fb38982e430818bc98ce290	015a36f9661095a66d20723a593afaf20f524d3fc1b831a41c983c3191c369ee	12673	1	8	9725127	9725127	Standard	1	e5c8473d2fb38982e430818bc98ce290	/lustre/scratch110/srpipe/references/Staphylococcus_aureus/MRSA252/all/bwa/S_aureus_MRSA252.fasta	2960STDY5755137	ERS411914	Staphylococcus aureus	2960STDY5755137	1872377	H133980468	H133980468	ILB Staphylococcus aureus (National Collection) sequencing (JP)	ERP005128	2960	Staphylococcus aureus (National Collection) sequencing	TTGTTCCA	65	1	4761984	cram	target
12673_8#80	/seq/12673/12673_8#80.cram	1	{"id_run":12673,"position":8,"tag_index":80}	{"components":[{"id_run":12673,"position":8,"tag_index":80}]}	ERR555079	ERA324398	2014-08-01	[2014-08-02T02:10:26] 2014-06-27	feeef3e3ad1afefc55ca6d5042706ceb	7441310b4cdf1ef791512f7a154ad4d563d5d8979b075eddeee82672338bb494	12673	1	8	9725212	9725212	Standard	1	feeef3e3ad1afefc55ca6d5042706ceb	/lustre/scratch110/srpipe/references/Staphylococcus_aureus/MRSA252/all/bwa/S_aureus_MRSA252.fasta	2960STDY5755154	ERS411929	Staphylococcus aureus	2960STDY5755154	1872394	H133960274	H133960274	ILB Staphylococcus aureus (National Collection) sequencing (JP)	ERP005128	2960	Staphylococcus aureus (National Collection) sequencing	GTCGCTAT	80	1	4633154	cram	target
12593_2#44	/seq/12593/12593_2#44.cram	1	{"id_run":12593,"position":2,"tag_index":44}	{"components":[{"id_run":12593,"position":2,"tag_index":44}]}	ERR540931	ERA320704	2014-08-01	[2014-08-02T01:04:31] 2014-06-20	2b8ce49b91eef52dd4a061b651f772e7	3c092e383bd525773ee351af8cdc839cc271e653fda550c4eeade207b3f42a2b	12593	1	2	9717037	9717037	Standard	1	2b8ce49b91eef52dd4a061b651f772e7	/lustre/scratch110/srpipe/references/Staphylococcus_aureus/MRSA252/all/bwa/S_aureus_MRSA252.fasta	2960STDY5754990	ERS411841	Staphylococcus aureus	2960STDY5754990	1872230	H133260237	H133260237	ILB Staphylococcus aureus (National Collection) sequencing (JP)	ERP005128	2960	Staphylococcus aureus (National Collection) sequencing	TGGCTCAG	44	1	4595572	cram	target
12625_1#61	/seq/12625/12625_1#61.cram	1	{"id_run":12625,"position":1,"tag_index":61}	{"components":[{"id_run":12625,"position":1,"tag_index":61}]}	ERR541042	ERA320704	2014-08-01	[2014-08-02T01:15:59] 2014-06-20	026ab1b4d986c87a1afc73c2fd25a96b	907446c47e22a1927fcc71c6b9d9e82cc38bfdc4058f338d43ca2a38bd4921c4	12625	1	1	9705265	9705265	Standard	1	026ab1b4d986c87a1afc73c2fd25a96b	/lustre/scratch110/srpipe/references/Staphylococcus_aureus/MRSA252/all/bwa/S_aureus_MRSA252.fasta	2960STDY5754668	ERS411573	Staphylococcus aureus	2960STDY5754668	1871908	H130340282	H130340282	ILB Staphylococcus aureus (National Collection) sequencing (JP)	ERP005128	2960	Staphylococcus aureus (National Collection) sequencing	TGCTGATA	61	1	4500796	cram	target
12483_8#48	/seq/12483/12483_8#48.cram	1	{"id_run":12483,"position":8,"tag_index":48}	{"components":[{"id_run":12483,"position":8,"tag_index":48}]}	ERR527265	ERA317493	2014-08-01	[2014-08-02T00:51:48] 2014-06-06	66630269859f71ce5ea471a6e5415c3a	fdbc66f16d3311e4e8bd7f3eacbc47de84864a245b8822e36893fa0b03d3f914	12483	1	8	9705202	9705202	Standard	1	66630269859f71ce5ea471a6e5415c3a	/lustre/scratch110/srpipe/references/Staphylococcus_aureus/MRSA252/all/bwa/S_aureus_MRSA252.fasta	2960STDY5754479	ERS411465	Staphylococcus aureus	2960STDY5754479	1871623	H124120264	H124120264	ILB Staphylococcus aureus (National Collection) sequencing (JP)	ERP005128	2960	Staphylococcus aureus (National Collection) sequencing	TTCAGCTC	48	1	4793594	cram	target
12589_1#1	/seq/12589/12589_1#1.cram	1	{"id_run":12589,"position":1,"tag_index":1}	{"components":[{"id_run":12589,"position":1,"tag_index":1}]}	ERR540702	ERA320704	2014-08-01	[2014-08-02T00:55:55] 2014-06-20	87275eee9569949b932c9b9bb207e4c4	c3bbf2eb27f262e168060d4d860a52ba5f34076bec4ea235a21ddfdcb68bf10b	12589	1	1	9695340	9695340	Standard	1	87275eee9569949b932c9b9bb207e4c4	/lustre/scratch110/srpipe/references/Staphylococcus_aureus/MRSA252/all/bwa/S_aureus_MRSA252.fasta	2960STDY5754808	ERS411703	Staphylococcus aureus	2960STDY5754808	1872048	H132020084	H132020084	ILB Staphylococcus aureus (National Collection) sequencing (JP)	ERP005128	2960	Staphylococcus aureus (National Collection) sequencing	ATCACGTT	1	1	4946316	cram	target
12625_1#2	/seq/12625/12625_1#2.cram	1	{"id_run":12625,"position":1,"tag_index":2}	{"components":[{"id_run":12625,"position":1,"tag_index":2}]}	ERR540984	ERA320704	2014-08-01	[2014-08-02T01:14:54] 2014-06-20	aa8c9bcc94966c1ed69eb082170c4d0f	0be1a9fb844cf948da72db473181bf664503be7a02925fccc1a1bf1b6f905f3a	12625	1	1	9705222	9705222	Standard	1	aa8c9bcc94966c1ed69eb082170c4d0f	/lustre/scratch110/srpipe/references/Staphylococcus_aureus/MRSA252/all/bwa/S_aureus_MRSA252.fasta	2960STDY5754578	ERS411514	Staphylococcus aureus	2960STDY5754578	1871722	H124920174	H124920174	ILB Staphylococcus aureus (National Collection) sequencing (JP)	ERP005128	2960	Staphylococcus aureus (National Collection) sequencing	CGATGTTT	2	1	5172580	cram	target
12593_1#52	/seq/12593/12593_1#52.cram	1	{"id_run":12593,"position":1,"tag_index":52}	{"components":[{"id_run":12593,"position":1,"tag_index":52}]}	ERR540845	ERA320704	2014-08-01	[2014-08-02T01:01:46] 2014-06-20	ca585184e6cab101cfbd5a2c9fd2df9d	c1fb2c8a48eeee4ae55e10cf552a225bee35af817c9bedee153186c24216ec02	12593	1	1	9705640	9705640	Standard	1	ca585184e6cab101cfbd5a2c9fd2df9d	/lustre/scratch110/srpipe/references/Staphylococcus_aureus/MRSA252/all/bwa/S_aureus_MRSA252.fasta	2960STDY5754761	ERS411659	Staphylococcus aureus	2960STDY5754761	1872001	H131800762	H131800762	ILB Staphylococcus aureus (National Collection) sequencing (JP)	ERP005128	2960	Staphylococcus aureus (National Collection) sequencing	TCGTTAGC	52	1	4397752	cram	target
12483_8#41	/seq/12483/12483_8#41.cram	1	{"id_run":12483,"position":8,"tag_index":41}	{"components":[{"id_run":12483,"position":8,"tag_index":41}]}	ERR527258	ERA317493	2014-08-01	[2014-08-02T00:51:40] 2014-06-06	ff4a9c5001193dbbfd37efb52e253c6e	188ec4825dafcb1319282489eb5d49c4a54aa34f1f5a64738837d17645b3b5a8	12483	1	8	9705118	9705118	Standard	1	ff4a9c5001193dbbfd37efb52e253c6e	/lustre/scratch110/srpipe/references/Staphylococcus_aureus/MRSA252/all/bwa/S_aureus_MRSA252.fasta	2960STDY5754472	ERS411458	Staphylococcus aureus	2960STDY5754472	1871616	H124920176	H124920176	ILB Staphylococcus aureus (National Collection) sequencing (JP)	ERP005128	2960	Staphylococcus aureus (National Collection) sequencing	TCCAGTCG	41	1	4045006	cram	target
12589_1#91	/seq/12589/12589_1#91.cram	1	{"id_run":12589,"position":1,"tag_index":91}	{"components":[{"id_run":12589,"position":1,"tag_index":91}]}	ERR540790	ERA320704	2014-08-01	[2014-08-02T00:57:53] 2014-06-20	61e32f2b191990955f952e5d223da6a4	aae95a6cf01f21d32d0bcb4e9e36c312a04300760a595757ca01f5990a8de70f	12589	1	1	9695375	9695375	Standard	1	61e32f2b191990955f952e5d223da6a4	/lustre/scratch110/srpipe/references/Staphylococcus_aureus/MRSA252/all/bwa/S_aureus_MRSA252.fasta	2960STDY5754938	ERS411793	Staphylococcus aureus	2960STDY5754938	1872178	H132600456	H132600456	ILB Staphylococcus aureus (National Collection) sequencing (JP)	ERP005128	2960	Staphylococcus aureus (National Collection) sequencing	GACCTTAG	91	1	4422212	cram	target
12593_1#12	/seq/12593/12593_1#12.cram	1	{"id_run":12593,"position":1,"tag_index":12}	{"components":[{"id_run":12593,"position":1,"tag_index":12}]}	ERR540806	ERA320704	2014-08-01	[2014-08-02T01:00:47] 2014-06-20	4098836d07c73434bac875bb69e56222	c164d84672f17cce13d677ad0c72f09ab7c50b83c3590f48bf9a503a96fdbfdd	12593	1	1	9705635	9705635	Standard	1	4098836d07c73434bac875bb69e56222	/lustre/scratch110/srpipe/references/Staphylococcus_aureus/MRSA252/all/bwa/S_aureus_MRSA252.fasta	2960STDY5754718	ERS411619	Staphylococcus aureus	2960STDY5754718	1871958	H130620291	H130620291	ILB Staphylococcus aureus (National Collection) sequencing (JP)	ERP005128	2960	Staphylococcus aureus (National Collection) sequencing	CTTGTACT	12	1	4671198	cram	target
12589_1#46	/seq/12589/12589_1#46.cram	1	{"id_run":12589,"position":1,"tag_index":46}	{"components":[{"id_run":12589,"position":1,"tag_index":46}]}	ERR540747	ERA320704	2014-08-01	[2014-08-02T00:56:47] 2014-06-20	f6697b1a8a366124956faa88e2350d0a	58a9a0787b64948aea4de43e42848f4dfffe9c932d7173de4c60ad7d320842ed	12589	1	1	9695405	9695405	Standard	1	f6697b1a8a366124956faa88e2350d0a	/lustre/scratch110/srpipe/references/Staphylococcus_aureus/MRSA252/all/bwa/S_aureus_MRSA252.fasta	2960STDY5754856	ERS411748	Staphylococcus aureus	2960STDY5754856	1872096	H132160054	H132160054	ILB Staphylococcus aureus (National Collection) sequencing (JP)	ERP005128	2960	Staphylococcus aureus (National Collection) sequencing	TCAGATTC	46	1	4928014	cram	target
12483_8#23	/seq/12483/12483_8#23.cram	1	{"id_run":12483,"position":8,"tag_index":23}	{"components":[{"id_run":12483,"position":8,"tag_index":23}]}	ERR527241	ERA317493	2014-08-01	[2014-08-02T00:51:14] 2014-06-06	e5234bda0722eb16f5ee3f7c7d59ff1e	a7707918f017e2654ead78dc109e1f72db7a72b6e07ed07cb7c9b3a21310f5ae	12483	1	8	9705187	9705187	Standard	1	e5234bda0722eb16f5ee3f7c7d59ff1e	/lustre/scratch110/srpipe/references/Staphylococcus_aureus/MRSA252/all/bwa/S_aureus_MRSA252.fasta	2960STDY5754454	ERS411440	Staphylococcus aureus	2960STDY5754454	1871598	H124220206	H124220206	ILB Staphylococcus aureus (National Collection) sequencing (JP)	ERP005128	2960	Staphylococcus aureus (National Collection) sequencing	TGCATAGT	23	1	4816054	cram	target
12625_1#88	/seq/12625/12625_1#88.cram	1	{"id_run":12625,"position":1,"tag_index":88}	{"components":[{"id_run":12625,"position":1,"tag_index":88}]}	ERR541069	ERA320704	2014-08-01	[2014-08-02T01:16:40] 2014-06-20	6f1e22492cbf85595735ff3c71353be5	1457e8133ac8a304118f84bafa4a6887c56bc45153716ae9aaa4ccac575ca47f	12625	1	1	9705304	9705304	Standard	1	6f1e22492cbf85595735ff3c71353be5	/lustre/scratch110/srpipe/references/Staphylococcus_aureus/MRSA252/all/bwa/S_aureus_MRSA252.fasta	2960STDY5754697	ERS411600	Staphylococcus aureus	2960STDY5754697	1871937	H130620971	H130620971	ILB Staphylococcus aureus (National Collection) sequencing (JP)	ERP005128	2960	Staphylococcus aureus (National Collection) sequencing	GATAGAGG	88	1	4382928	cram	target
12593_1#95	/seq/12593/12593_1#95.cram	1	{"id_run":12593,"position":1,"tag_index":95}	{"components":[{"id_run":12593,"position":1,"tag_index":95}]}	ERR540888	ERA320704	2014-08-01	[2014-08-02T01:03:03] 2014-06-20	a59e6beeb980025b02750f80b173d3f4	81af833b5f5f4129133300d806300215026f300a8699216698f24262c428289c	12593	1	1	9705681	9705681	Standard	1	a59e6beeb980025b02750f80b173d3f4	/lustre/scratch110/srpipe/references/Staphylococcus_aureus/MRSA252/all/bwa/S_aureus_MRSA252.fasta	2960STDY5754807	ERS411702	Staphylococcus aureus	2960STDY5754807	1872047	H132020025	H132020025	ILB Staphylococcus aureus (National Collection) sequencing (JP)	ERP005128	2960	Staphylococcus aureus (National Collection) sequencing	GATTCATC	95	1	4148350	cram	target
12625_1#90	/seq/12625/12625_1#90.cram	1	{"id_run":12625,"position":1,"tag_index":90}	{"components":[{"id_run":12625,"position":1,"tag_index":90}]}	ERR541071	ERA320704	2014-08-01	[2014-08-02T01:16:45] 2014-06-20	2f02ecf99de12c0b55722fc55dc69827	43bc586110cea2ae0ff8540dce1887e5e5826ef4411c67b3318e9b9b33850f8b	12625	1	1	9705233	9705233	Standard	1	2f02ecf99de12c0b55722fc55dc69827	/lustre/scratch110/srpipe/references/Staphylococcus_aureus/MRSA252/all/bwa/S_aureus_MRSA252.fasta	2960STDY5754699	ERS411602	Staphylococcus aureus	2960STDY5754699	1871939	H130640359	H130640359	ILB Staphylococcus aureus (National Collection) sequencing (JP)	ERP005128	2960	Staphylococcus aureus (National Collection) sequencing	GCAATCCG	90	1	5834402	cram	target
12589_1#45	/seq/12589/12589_1#45.cram	1	{"id_run":12589,"position":1,"tag_index":45}	{"components":[{"id_run":12589,"position":1,"tag_index":45}]}	ERR540746	ERA320704	2014-08-01	[2014-08-02T00:56:46] 2014-06-20	0787447d015bc3ecb6c52b99b6a32789	bee2d83c172d2940060838050a066361cd0361641fe3c0fa2aa0d077e8bcc08e	12589	1	1	9695393	9695393	Standard	1	0787447d015bc3ecb6c52b99b6a32789	/lustre/scratch110/srpipe/references/Staphylococcus_aureus/MRSA252/all/bwa/S_aureus_MRSA252.fasta	2960STDY5754855	ERS411747	Staphylococcus aureus	2960STDY5754855	1872095	H132140138	H132140138	ILB Staphylococcus aureus (National Collection) sequencing (JP)	ERP005128	2960	Staphylococcus aureus (National Collection) sequencing	TATGCCAG	45	1	4469736	cram	target
12593_2#40	/seq/12593/12593_2#40.cram	1	{"id_run":12593,"position":2,"tag_index":40}	{"components":[{"id_run":12593,"position":2,"tag_index":40}]}	ERR540927	ERA320704	2014-08-01	[2014-08-02T01:04:23] 2014-06-20	e44bf2d476d0807cef16757d481788bc	a3824c6c4f40250f6860bc8edf2d15df95784a844b090d7d197bea5252cbb2d3	12593	1	2	9717084	9717084	Standard	1	e44bf2d476d0807cef16757d481788bc	/lustre/scratch110/srpipe/references/Staphylococcus_aureus/MRSA252/all/bwa/S_aureus_MRSA252.fasta	2960STDY5754986	ERS411837	Staphylococcus aureus	2960STDY5754986	1872226	H133200510	H133200510	ILB Staphylococcus aureus (National Collection) sequencing (JP)	ERP005128	2960	Staphylococcus aureus (National Collection) sequencing	TAAGTTCG	40	1	4814426	cram	target
12483_8#87	/seq/12483/12483_8#87.cram	1	{"id_run":12483,"position":8,"tag_index":87}	{"components":[{"id_run":12483,"position":8,"tag_index":87}]}	ERR527304	ERA317493	2014-08-01	[2014-08-02T00:53:05] 2014-06-06	41a50c70c42dfa2acda8e0257d695c47	7f9004491871d0e0923b396521a44ff0e43c5f33523b90c88f63697769f5b720	12483	1	8	9705195	9705195	Standard	1	41a50c70c42dfa2acda8e0257d695c47	/lustre/scratch110/srpipe/references/Staphylococcus_aureus/MRSA252/all/bwa/S_aureus_MRSA252.fasta	2960STDY5754519	ERS411504	Staphylococcus aureus	2960STDY5754519	1871663	H124660510	H124660510	ILB Staphylococcus aureus (National Collection) sequencing (JP)	ERP005128	2960	Staphylococcus aureus (National Collection) sequencing	GGATTAGG	87	1	3791466	cram	target
12593_1#1	/seq/12593/12593_1#1.cram	1	{"id_run":12593,"position":1,"tag_index":1}	{"components":[{"id_run":12593,"position":1,"tag_index":1}]}	ERR540795	ERA320704	2014-08-01	[2014-08-02T01:00:43] 2014-06-20	7d2e16269c16707773ef476edbb37f1a	fc8994926f6ec37b21eab3823337f9febab0b67485cf764aa27f37c1ef482c8c	12593	1	1	9705598	9705598	Standard	1	7d2e16269c16707773ef476edbb37f1a	/lustre/scratch110/srpipe/references/Staphylococcus_aureus/MRSA252/all/bwa/S_aureus_MRSA252.fasta	2960STDY5754705	ERS411608	Staphylococcus aureus	2960STDY5754705	1871945	H130760156	H130760156	ILB Staphylococcus aureus (National Collection) sequencing (JP)	ERP005128	2960	Staphylococcus aureus (National Collection) sequencing	ATCACGTT	1	1	4486578	cram	target
12593_1#68	/seq/12593/12593_1#68.cram	1	{"id_run":12593,"position":1,"tag_index":68}	{"components":[{"id_run":12593,"position":1,"tag_index":68}]}	ERR540861	ERA320704	2014-08-01	[2014-08-02T01:02:09] 2014-06-20	bfdf3db499f8a25780c65a05e02e4830	61f415d7492a02327f43f495540e522f0abcab9eecdcc4493ee5b3fb42e86d8e	12593	1	1	9705642	9705642	Standard	1	bfdf3db499f8a25780c65a05e02e4830	/lustre/scratch110/srpipe/references/Staphylococcus_aureus/MRSA252/all/bwa/S_aureus_MRSA252.fasta	2960STDY5754778	ERS411675	Staphylococcus aureus	2960STDY5754778	1872018	H131100045	H131100045	ILB Staphylococcus aureus (National Collection) sequencing (JP)	ERP005128	2960	Staphylococcus aureus (National Collection) sequencing	TGCGTGAA	68	1	4328676	cram	target
12593_1#72	/seq/12593/12593_1#72.cram	1	{"id_run":12593,"position":1,"tag_index":72}	{"components":[{"id_run":12593,"position":1,"tag_index":72}]}	ERR540865	ERA320704	2014-08-01	[2014-08-02T01:02:16] 2014-06-20	e4d4fb14576ad1588c7a09a7b8569f35	fc520d248742bbe35edf469603bf1f73433e72e74416a9fac5ea69355fd6090a	12593	1	1	9705690	9705690	Standard	1	e4d4fb14576ad1588c7a09a7b8569f35	/lustre/scratch110/srpipe/references/Staphylococcus_aureus/MRSA252/all/bwa/S_aureus_MRSA252.fasta	2960STDY5754782	ERS411679	Staphylococcus aureus	2960STDY5754782	1872022	H131300645	H131300645	ILB Staphylococcus aureus (National Collection) sequencing (JP)	ERP005128	2960	Staphylococcus aureus (National Collection) sequencing	GACGGATT	72	1	4646276	cram	target
12673_8#68	/seq/12673/12673_8#68.cram	1	{"id_run":12673,"position":8,"tag_index":68}	{"components":[{"id_run":12673,"position":8,"tag_index":68}]}	ERR555067	ERA324398	2014-08-01	[2014-08-02T02:09:49] 2014-06-27	6af912e20e9fd0df7bbd5843ac1aa1ad	4c756e404da1ca9c8328fd66dbdaaf1bfe0152c74d5ffc89f64b2307e1bc3721	12673	1	8	9725163	9725163	Standard	1	6af912e20e9fd0df7bbd5843ac1aa1ad	/lustre/scratch110/srpipe/references/Staphylococcus_aureus/MRSA252/all/bwa/S_aureus_MRSA252.fasta	2960STDY5755140	ERS411917	Staphylococcus aureus	2960STDY5755140	1872380	H133900423	H133900423	ILB Staphylococcus aureus (National Collection) sequencing (JP)	ERP005128	2960	Staphylococcus aureus (National Collection) sequencing	TGCGTGAA	68	1	4960174	cram	target
12593_2#64	/seq/12593/12593_2#64.cram	1	{"id_run":12593,"position":2,"tag_index":64}	{"components":[{"id_run":12593,"position":2,"tag_index":64}]}	ERR540951	ERA320704	2014-08-01	[2014-08-02T01:05:14] 2014-06-20	3cdd97152f2bfbb7d410e71f0809a226	a268d50d165afa2052bdafc1063cd81d5c390aac7aadb62a611a1347a5ffbb5f	12593	1	2	9717087	9717087	Standard	1	3cdd97152f2bfbb7d410e71f0809a226	/lustre/scratch110/srpipe/references/Staphylococcus_aureus/MRSA252/all/bwa/S_aureus_MRSA252.fasta	2960STDY5755013	ERS411861	Staphylococcus aureus	2960STDY5755013	1872253	H133440239	H133440239	ILB Staphylococcus aureus (National Collection) sequencing (JP)	ERP005128	2960	Staphylococcus aureus (National Collection) sequencing	TCTCTTCA	64	1	4463112	cram	target
12593_2#6	/seq/12593/12593_2#6.cram	1	{"id_run":12593,"position":2,"tag_index":6}	{"components":[{"id_run":12593,"position":2,"tag_index":6}]}	ERR540894	ERA320704	2014-08-01	[2014-08-02T01:05:06] 2014-06-20	6cb2dd3463b0c534e86610ead87c85ba	0eb62cd6ebb378850243341774794b72d780584f294696595a80ae7bd0cccd92	12593	1	2	9717056	9717056	Standard	1	6cb2dd3463b0c534e86610ead87c85ba	/lustre/scratch110/srpipe/references/Staphylococcus_aureus/MRSA252/all/bwa/S_aureus_MRSA252.fasta	2960STDY5754949	ERS411803	Staphylococcus aureus	2960STDY5754949	1872189	H132740195	H132740195	ILB Staphylococcus aureus (National Collection) sequencing (JP)	ERP005128	2960	Staphylococcus aureus (National Collection) sequencing	GCCAATGT	6	1	4444612	cram	target
12673_8#54	/seq/12673/12673_8#54.cram	1	{"id_run":12673,"position":8,"tag_index":54}	{"components":[{"id_run":12673,"position":8,"tag_index":54}]}	ERR555053	ERA324398	2014-08-01	[2014-08-02T02:09:23] 2014-06-27	21053ac2528f233d72ed72bbc45c295b	50f4aa97447f90dfd709c4020658150d0450a1551e15ba0000c199defef7bf51	12673	1	8	9725185	9725185	Standard	1	21053ac2528f233d72ed72bbc45c295b	/lustre/scratch110/srpipe/references/Staphylococcus_aureus/MRSA252/all/bwa/S_aureus_MRSA252.fasta	2960STDY5755125	ERS411903	Staphylococcus aureus	2960STDY5755125	1872365	H133980496	H133980496	ILB Staphylococcus aureus (National Collection) sequencing (JP)	ERP005128	2960	Staphylococcus aureus (National Collection) sequencing	TGTTCTCC	54	1	4102692	cram	target
12589_1#39	/seq/12589/12589_1#39.cram	1	{"id_run":12589,"position":1,"tag_index":39}	{"components":[{"id_run":12589,"position":1,"tag_index":39}]}	ERR540740	ERA320704	2014-08-01	[2014-08-02T00:56:37] 2014-06-20	8fc78d459897ca2b47049b6a7f3a1c94	d8f3e1ee66e0b338950d4a4e9b4a58a24c7178b2ec81d0503351841acb76a36c	12589	1	1	9695416	9695416	Standard	1	8fc78d459897ca2b47049b6a7f3a1c94	/lustre/scratch110/srpipe/references/Staphylococcus_aureus/MRSA252/all/bwa/S_aureus_MRSA252.fasta	2960STDY5754848	ERS411741	Staphylococcus aureus	2960STDY5754848	1872088	H131980058	H131980058	ILB Staphylococcus aureus (National Collection) sequencing (JP)	ERP005128	2960	Staphylococcus aureus (National Collection) sequencing	TCAGGAGG	39	1	4625322	cram	target
12589_1#24	/seq/12589/12589_1#24.cram	1	{"id_run":12589,"position":1,"tag_index":24}	{"components":[{"id_run":12589,"position":1,"tag_index":24}]}	ERR540725	ERA320704	2014-08-01	[2014-08-02T00:56:17] 2014-06-20	753967da7f0008156d4f63ae299b1600	97272a46e834ef2207e35acf1f3a0870af44026733cb25b0bdd57d849c0ba405	12589	1	1	9695426	9695426	Standard	1	753967da7f0008156d4f63ae299b1600	/lustre/scratch110/srpipe/references/Staphylococcus_aureus/MRSA252/all/bwa/S_aureus_MRSA252.fasta	2960STDY5754833	ERS411726	Staphylococcus aureus	2960STDY5754833	1872073	H131520133	H131520133	ILB Staphylococcus aureus (National Collection) sequencing (JP)	ERP005128	2960	Staphylococcus aureus (National Collection) sequencing	TTGACTCT	24	1	4804080	cram	target
12625_1#83	/seq/12625/12625_1#83.cram	1	{"id_run":12625,"position":1,"tag_index":83}	{"components":[{"id_run":12625,"position":1,"tag_index":83}]}	ERR541064	ERA320704	2014-08-01	[2014-08-02T01:16:33] 2014-06-20	4fc8dc1b8adc1ac55cc061959d8b4440	c64254cb816fe28a0a19bd8b8b5331badf7e22b68a448dbfba199bcf6c715d31	12625	1	1	9705244	9705244	Standard	1	4fc8dc1b8adc1ac55cc061959d8b4440	/lustre/scratch110/srpipe/references/Staphylococcus_aureus/MRSA252/all/bwa/S_aureus_MRSA252.fasta	2960STDY5754691	ERS411595	Staphylococcus aureus	2960STDY5754691	1871931	H130620652	H130620652	ILB Staphylococcus aureus (National Collection) sequencing (JP)	ERP005128	2960	Staphylococcus aureus (National Collection) sequencing	GCTCCTTG	83	1	5313202	cram	target
12483_8#95	/seq/12483/12483_8#95.cram	1	{"id_run":12483,"position":8,"tag_index":95}	{"components":[{"id_run":12483,"position":8,"tag_index":95}]}	ERR527312	ERA317493	2014-08-01	[2014-08-02T00:53:23] 2014-06-06	0fb6db751e9e2c124e5472ea331f4d5c	ad5a0ff936f7c6a4f8243adc863f3dc26b58e9eef467f20af23e819dd6619cab	12483	1	8	9705196	9705196	Standard	1	0fb6db751e9e2c124e5472ea331f4d5c	/lustre/scratch110/srpipe/references/Staphylococcus_aureus/MRSA252/all/bwa/S_aureus_MRSA252.fasta	2960STDY5754576	ERS411512	Staphylococcus aureus	2960STDY5754576	1871720	H124900268	H124900268	ILB Staphylococcus aureus (National Collection) sequencing (JP)	ERP005128	2960	Staphylococcus aureus (National Collection) sequencing	GATTCATC	95	1	3855288	cram	target
12593_2#83	/seq/12593/12593_2#83.cram	1	{"id_run":12593,"position":2,"tag_index":83}	{"components":[{"id_run":12593,"position":2,"tag_index":83}]}	ERR540970	ERA320704	2014-08-01	[2014-08-02T01:05:43] 2014-06-20	140bdd70297200d39f23694d4bf0586b	6f9944ae97eb73290b2316eca77f03596744a1e17b38662793a0da1bc9ce5258	12593	1	2	9717030	9717030	Standard	1	140bdd70297200d39f23694d4bf0586b	/lustre/scratch110/srpipe/references/Staphylococcus_aureus/MRSA252/all/bwa/S_aureus_MRSA252.fasta	2960STDY5755036	ERS411880	Staphylococcus aureus	2960STDY5755036	1872276	H133520215	H133520215	ILB Staphylococcus aureus (National Collection) sequencing (JP)	ERP005128	2960	Staphylococcus aureus (National Collection) sequencing	GCTCCTTG	83	1	3919790	cram	target
12673_8#84	/seq/12673/12673_8#84.cram	1	{"id_run":12673,"position":8,"tag_index":84}	{"components":[{"id_run":12673,"position":8,"tag_index":84}]}	ERR555083	ERA324398	2014-08-01	[2014-08-02T02:10:33] 2014-06-27	c54f86c861c6c5400af23306cd320abc	7f5fccbaeb4f2e600db2475e18ad2af904bb9ee4f6169cdcda7aff50c55ee304	12673	1	8	9725165	9725165	Standard	1	c54f86c861c6c5400af23306cd320abc	/lustre/scratch110/srpipe/references/Staphylococcus_aureus/MRSA252/all/bwa/S_aureus_MRSA252.fasta	2960STDY5755200	ERS411933	Staphylococcus aureus	2960STDY5755200	1872440	H124040138	H124040138	ILB Staphylococcus aureus (National Collection) sequencing (JP)	ERP005128	2960	Staphylococcus aureus (National Collection) sequencing	GTAAGGTG	84	1	5707068	cram	target
12593_1#40	/seq/12593/12593_1#40.cram	1	{"id_run":12593,"position":1,"tag_index":40}	{"components":[{"id_run":12593,"position":1,"tag_index":40}]}	ERR540833	ERA320704	2014-08-01	[2014-08-02T01:01:28] 2014-06-20	572ec2b25476068050acd619696d1cf3	b83894b9a52ccec013770ebfb82e8bbc96a7d547d91cbd870dc443b164ac36a9	12593	1	1	9705686	9705686	Standard	1	572ec2b25476068050acd619696d1cf3	/lustre/scratch110/srpipe/references/Staphylococcus_aureus/MRSA252/all/bwa/S_aureus_MRSA252.fasta	2960STDY5754749	ERS411647	Staphylococcus aureus	2960STDY5754749	1871989	H131580236	H131580236	ILB Staphylococcus aureus (National Collection) sequencing (JP)	ERP005128	2960	Staphylococcus aureus (National Collection) sequencing	TAAGTTCG	40	1	4463212	cram	target
12593_1#90	/seq/12593/12593_1#90.cram	1	{"id_run":12593,"position":1,"tag_index":90}	{"components":[{"id_run":12593,"position":1,"tag_index":90}]}	ERR540883	ERA320704	2014-08-01	[2014-08-02T01:02:53] 2014-06-20	7fa4481520e6db456a05ff6bcae00529	7b3180889fe9ae575dae1bd51677c2b1762755be47e8ae6a745c6880538d3d8f	12593	1	1	9705621	9705621	Standard	1	7fa4481520e6db456a05ff6bcae00529	/lustre/scratch110/srpipe/references/Staphylococcus_aureus/MRSA252/all/bwa/S_aureus_MRSA252.fasta	2960STDY5754802	ERS411697	Staphylococcus aureus	2960STDY5754802	1872042	H131860571	H131860571	ILB Staphylococcus aureus (National Collection) sequencing (JP)	ERP005128	2960	Staphylococcus aureus (National Collection) sequencing	GCAATCCG	90	1	4192096	cram	target
12483_8#32	/seq/12483/12483_8#32.cram	1	{"id_run":12483,"position":8,"tag_index":32}	{"components":[{"id_run":12483,"position":8,"tag_index":32}]}	ERR527250	ERA317493	2014-08-01	[2014-08-02T00:51:30] 2014-06-06	bc1a6bf4fd653804233dbc793fab4ac6	5544f2a63f15815c9c4e34731a9031cb2194b2c17532d55f2e1d2914dfde7712	12483	1	8	9705200	9705200	Standard	1	bc1a6bf4fd653804233dbc793fab4ac6	/lustre/scratch110/srpipe/references/Staphylococcus_aureus/MRSA252/all/bwa/S_aureus_MRSA252.fasta	2960STDY5754463	ERS411449	Staphylococcus aureus	2960STDY5754463	1871607	H124860348	H124860348	ILB Staphylococcus aureus (National Collection) sequencing (JP)	ERP005128	2960	Staphylococcus aureus (National Collection) sequencing	TTCCATTG	32	1	4335192	cram	target
12483_8#8	/seq/12483/12483_8#8.cram	1	{"id_run":12483,"position":8,"tag_index":8}	{"components":[{"id_run":12483,"position":8,"tag_index":8}]}	ERR527226	ERA317493	2014-08-01	[2014-08-02T00:52:51] 2014-06-06	cecc6849916819576e16f3639b57c82c	8cd15fc703842766406345368900e9adb98bc54092f3ee34f0cc50cb29a13efb	12483	1	8	9705197	9705197	Standard	1	cecc6849916819576e16f3639b57c82c	/lustre/scratch110/srpipe/references/Staphylococcus_aureus/MRSA252/all/bwa/S_aureus_MRSA252.fasta	2960STDY5754438	ERS411425	Staphylococcus aureus	2960STDY5754438	1871582	H125280655	H125280655	ILB Staphylococcus aureus (National Collection) sequencing (JP)	ERP005128	2960	Staphylococcus aureus (National Collection) sequencing	ACTTGATG	8	1	4492472	cram	target
12625_1#92	/seq/12625/12625_1#92.cram	1	{"id_run":12625,"position":1,"tag_index":92}	{"components":[{"id_run":12625,"position":1,"tag_index":92}]}	ERR541073	ERA320704	2014-08-01	[2014-08-02T01:16:48] 2014-06-20	b197d87733585ce98731f55e805ae263	2da87cdf04873375b781e97daad91f99ac255afee90a9a979e4120b11bf7d820	12625	1	1	9705257	9705257	Standard	1	b197d87733585ce98731f55e805ae263	/lustre/scratch110/srpipe/references/Staphylococcus_aureus/MRSA252/all/bwa/S_aureus_MRSA252.fasta	2960STDY5754701	ERS411604	Staphylococcus aureus	2960STDY5754701	1871941	H130660202	H130660202	ILB Staphylococcus aureus (National Collection) sequencing (JP)	ERP005128	2960	Staphylococcus aureus (National Collection) sequencing	GCCTGTTC	92	1	5581608	cram	target
12673_8#76	/seq/12673/12673_8#76.cram	1	{"id_run":12673,"position":8,"tag_index":76}	{"components":[{"id_run":12673,"position":8,"tag_index":76}]}	ERR555075	ERA324398	2014-08-01	[2014-08-02T02:10:11] 2014-06-27	ed17efcb5e2a87ad7a49de722be45c7e	9d4d5346a09eb922a95c0e665c52ed3dc543d1dbe14ad6ef511ade09d44d077e	12673	1	8	9725164	9725164	Standard	1	ed17efcb5e2a87ad7a49de722be45c7e	/lustre/scratch110/srpipe/references/Staphylococcus_aureus/MRSA252/all/bwa/S_aureus_MRSA252.fasta	2960STDY5755149	ERS411925	Staphylococcus aureus	2960STDY5755149	1872389	H133900439	H133900439	ILB Staphylococcus aureus (National Collection) sequencing (JP)	ERP005128	2960	Staphylococcus aureus (National Collection) sequencing	GTACATCT	76	1	5632092	cram	target
12625_1#13	/seq/12625/12625_1#13.cram	1	{"id_run":12625,"position":1,"tag_index":13}	{"components":[{"id_run":12625,"position":1,"tag_index":13}]}	ERR540995	ERA320704	2014-08-01	[2014-08-02T01:14:45] 2014-06-20	8eed6c38c1bc87576ce0fd20ac2e64db	22a558ba4aefb136824ee305b4c5b245ec16dbe5f624bf51155f8d33adac5e6d	12625	1	1	9705259	9705259	Standard	1	8eed6c38c1bc87576ce0fd20ac2e64db	/lustre/scratch110/srpipe/references/Staphylococcus_aureus/MRSA252/all/bwa/S_aureus_MRSA252.fasta	2960STDY5754589	ERS411525	Staphylococcus aureus	2960STDY5754589	1871733	H124240310	H124240310	ILB Staphylococcus aureus (National Collection) sequencing (JP)	ERP005128	2960	Staphylococcus aureus (National Collection) sequencing	TGGTTGTT	13	1	4615144	cram	target
12483_8#4	/seq/12483/12483_8#4.cram	1	{"id_run":12483,"position":8,"tag_index":4}	{"components":[{"id_run":12483,"position":8,"tag_index":4}]}	ERR527222	ERA317493	2014-08-01	[2014-08-02T00:51:38] 2014-06-06	f4e579a0bd053d7f1a5437d8c2f6ceab	79f40d43c7e8369aa12a8b00c84e9cc97c399523963292574f9cd0482d64ab5c	12483	1	8	9705149	9705149	Standard	1	f4e579a0bd053d7f1a5437d8c2f6ceab	/lustre/scratch110/srpipe/references/Staphylococcus_aureus/MRSA252/all/bwa/S_aureus_MRSA252.fasta	2960STDY5754433	ERS411421	Staphylococcus aureus	2960STDY5754433	1871577	H124820242	H124820242	ILB Staphylococcus aureus (National Collection) sequencing (JP)	ERP005128	2960	Staphylococcus aureus (National Collection) sequencing	TGACCACT	4	1	3834264	cram	target
12589_1#51	/seq/12589/12589_1#51.cram	1	{"id_run":12589,"position":1,"tag_index":51}	{"components":[{"id_run":12589,"position":1,"tag_index":51}]}	ERR540752	ERA320704	2014-08-01	[2014-08-02T00:56:55] 2014-06-20	8adf3a6a8bcbbdf232aed221389d36b1	39b2a8b707642440b26e78e632cdad16b2136359da0b101d0a8597fc790b79cb	12589	1	1	9695370	9695370	Standard	1	8adf3a6a8bcbbdf232aed221389d36b1	/lustre/scratch110/srpipe/references/Staphylococcus_aureus/MRSA252/all/bwa/S_aureus_MRSA252.fasta	2960STDY5754861	ERS411753	Staphylococcus aureus	2960STDY5754861	1872101	H131560977	H131560977	ILB Staphylococcus aureus (National Collection) sequencing (JP)	ERP005128	2960	Staphylococcus aureus (National Collection) sequencing	TTACTCGC	51	1	4189064	cram	target
12625_1#78	/seq/12625/12625_1#78.cram	1	{"id_run":12625,"position":1,"tag_index":78}	{"components":[{"id_run":12625,"position":1,"tag_index":78}]}	ERR541059	ERA320704	2014-08-01	[2014-08-02T01:16:25] 2014-06-20	ccaca05ce630150238bd6949e83267b9	7d217d3d89d1238a4123b1dd8cb16b8e6469901154ac8a37c2f994653f90403a	12625	1	1	9705279	9705279	Standard	1	ccaca05ce630150238bd6949e83267b9	/lustre/scratch110/srpipe/references/Staphylococcus_aureus/MRSA252/all/bwa/S_aureus_MRSA252.fasta	2960STDY5754686	ERS411590	Staphylococcus aureus	2960STDY5754686	1871926	H130560223	H130560223	ILB Staphylococcus aureus (National Collection) sequencing (JP)	ERP005128	2960	Staphylococcus aureus (National Collection) sequencing	GCATGGCT	78	1	4907712	cram	target
12625_1#81	/seq/12625/12625_1#81.cram	1	{"id_run":12625,"position":1,"tag_index":81}	{"components":[{"id_run":12625,"position":1,"tag_index":81}]}	ERR541062	ERA320704	2014-08-01	[2014-08-02T01:16:30] 2014-06-20	80813210a01390d170fb21ba5e59438a	2a1a30e3281f14eff28e65b198cb4eff51bb123fd368a08665cb1f1653abacdc	12625	1	1	9705220	9705220	Standard	1	80813210a01390d170fb21ba5e59438a	/lustre/scratch110/srpipe/references/Staphylococcus_aureus/MRSA252/all/bwa/S_aureus_MRSA252.fasta	2960STDY5754689	ERS411593	Staphylococcus aureus	2960STDY5754689	1871929	H130600400	H130600400	ILB Staphylococcus aureus (National Collection) sequencing (JP)	ERP005128	2960	Staphylococcus aureus (National Collection) sequencing	GGAATGAT	81	1	5050106	cram	target
12483_8#56	/seq/12483/12483_8#56.cram	1	{"id_run":12483,"position":8,"tag_index":56}	{"components":[{"id_run":12483,"position":8,"tag_index":56}]}	ERR527273	ERA317493	2014-08-01	[2014-08-02T00:52:00] 2014-06-06	1e0a3c6fd892ee698b1f9692d5d28102	3ee232e533f4fdf183b276a213e273b675dac53ef50bff337a6b2ed1d9e19f5c	12483	1	8	9705203	9705203	Standard	1	1e0a3c6fd892ee698b1f9692d5d28102	/lustre/scratch110/srpipe/references/Staphylococcus_aureus/MRSA252/all/bwa/S_aureus_MRSA252.fasta	2960STDY5754487	ERS411473	Staphylococcus aureus	2960STDY5754487	1871631	H124840343	H124840343	ILB Staphylococcus aureus (National Collection) sequencing (JP)	ERP005128	2960	Staphylococcus aureus (National Collection) sequencing	TTGCGTAC	56	1	4882606	cram	target
12589_1#58	/seq/12589/12589_1#58.cram	1	{"id_run":12589,"position":1,"tag_index":58}	{"components":[{"id_run":12589,"position":1,"tag_index":58}]}	ERR540759	ERA320704	2014-08-01	[2014-08-02T00:57:06] 2014-06-20	f7e25fb2d6ef4dbe8d0a1956462db0d0	91f39b7e504d0d9d02315262c74f72d941ee8bf5370205348e4dac8f0f44be38	12589	1	1	9695359	9695359	Standard	1	f7e25fb2d6ef4dbe8d0a1956462db0d0	/lustre/scratch110/srpipe/references/Staphylococcus_aureus/MRSA252/all/bwa/S_aureus_MRSA252.fasta	2960STDY5754868	ERS411760	Staphylococcus aureus	2960STDY5754868	1872108	H132180203	H132180203	ILB Staphylococcus aureus (National Collection) sequencing (JP)	ERP005128	2960	Staphylococcus aureus (National Collection) sequencing	TGACAGAC	58	1	3908628	cram	target
12593_2#65	/seq/12593/12593_2#65.cram	1	{"id_run":12593,"position":2,"tag_index":65}	{"components":[{"id_run":12593,"position":2,"tag_index":65}]}	ERR540952	ERA320704	2014-08-01	[2014-08-02T01:05:15] 2014-06-20	b64d4709ea398de7c271ad53333e8134	efb22e6bfb76f780c117bdaf2b13912ae9a92fe9e79dde7371236daf807fa9be	12593	1	2	9717004	9717004	Standard	1	b64d4709ea398de7c271ad53333e8134	/lustre/scratch110/srpipe/references/Staphylococcus_aureus/MRSA252/all/bwa/S_aureus_MRSA252.fasta	2960STDY5755014	ERS411862	Staphylococcus aureus	2960STDY5755014	1872254	H133540183	H133540183	ILB Staphylococcus aureus (National Collection) sequencing (JP)	ERP005128	2960	Staphylococcus aureus (National Collection) sequencing	TTGTTCCA	65	1	4775720	cram	target
12483_8#55	/seq/12483/12483_8#55.cram	1	{"id_run":12483,"position":8,"tag_index":55}	{"components":[{"id_run":12483,"position":8,"tag_index":55}]}	ERR527272	ERA317493	2014-08-01	[2014-08-02T00:51:58] 2014-06-06	5c71179a9a065615cc63eac4ef0eb4a3	a96fba32cf34e5b8f750510bb86ff1ae9d9e699b9ce66caa0f725a5764c7f1d2	12483	1	8	9705191	9705191	Standard	1	5c71179a9a065615cc63eac4ef0eb4a3	/lustre/scratch110/srpipe/references/Staphylococcus_aureus/MRSA252/all/bwa/S_aureus_MRSA252.fasta	2960STDY5754486	ERS411472	Staphylococcus aureus	2960STDY5754486	1871630	H124760439	H124760439	ILB Staphylococcus aureus (National Collection) sequencing (JP)	ERP005128	2960	Staphylococcus aureus (National Collection) sequencing	TTCGCACC	55	1	5062682	cram	target
12483_8#67	/seq/12483/12483_8#67.cram	1	{"id_run":12483,"position":8,"tag_index":67}	{"components":[{"id_run":12483,"position":8,"tag_index":67}]}	ERR527284	ERA317493	2014-08-01	[2014-08-02T00:52:21] 2014-06-06	cec5024488ddbf67e8a05501357ba74c	caf4adaee98f117924a82b1c1a9f7199d1dafdb8ebd5776f757f85c32e1d7bc7	12483	1	8	9705145	9705145	Standard	1	cec5024488ddbf67e8a05501357ba74c	/lustre/scratch110/srpipe/references/Staphylococcus_aureus/MRSA252/all/bwa/S_aureus_MRSA252.fasta	2960STDY5754499	ERS411484	Staphylococcus aureus	2960STDY5754499	1871643	H125200417	H125200417	ILB Staphylococcus aureus (National Collection) sequencing (JP)	ERP005128	2960	Staphylococcus aureus (National Collection) sequencing	TACCACCA	67	1	5140038	cram	target
12625_1#33	/seq/12625/12625_1#33.cram	1	{"id_run":12625,"position":1,"tag_index":33}	{"components":[{"id_run":12625,"position":1,"tag_index":33}]}	ERR541015	ERA320704	2014-08-01	[2014-08-02T01:15:17] 2014-06-20	9f3ee12d0e5900257a8a817b3fa920ad	cf059d54a78acdfc5c984595ccba03a7c74beebf197f5c1baf90efd2839bbd48	12625	1	1	9705214	9705214	Standard	1	9f3ee12d0e5900257a8a817b3fa920ad	/lustre/scratch110/srpipe/references/Staphylococcus_aureus/MRSA252/all/bwa/S_aureus_MRSA252.fasta	2960STDY5754640	ERS411545	Staphylococcus aureus	2960STDY5754640	1871880	H130160474	H130160474	ILB Staphylococcus aureus (National Collection) sequencing (JP)	ERP005128	2960	Staphylococcus aureus (National Collection) sequencing	TCGAAGTG	33	1	4469304	cram	target
12593_2#94	/seq/12593/12593_2#94.cram	1	{"id_run":12593,"position":2,"tag_index":94}	{"components":[{"id_run":12593,"position":2,"tag_index":94}]}	ERR540981	ERA320704	2014-08-01	[2014-08-02T01:06:00] 2014-06-20	c99d0fcbd2d5d38a4b3542cb8e3ee8e1	a4aa65a40c629a72d139154d60435750b76d369a58b14a344e28e06c0680f13e	12593	1	2	9717067	9717067	Standard	1	c99d0fcbd2d5d38a4b3542cb8e3ee8e1	/lustre/scratch110/srpipe/references/Staphylococcus_aureus/MRSA252/all/bwa/S_aureus_MRSA252.fasta	2960STDY5755111	ERS411891	Staphylococcus aureus	2960STDY5755111	1872351	H133720231	H133720231	ILB Staphylococcus aureus (National Collection) sequencing (JP)	ERP005128	2960	Staphylococcus aureus (National Collection) sequencing	GCTAACTC	94	1	4536116	cram	target
12593_2#32	/seq/12593/12593_2#32.cram	1	{"id_run":12593,"position":2,"tag_index":32}	{"components":[{"id_run":12593,"position":2,"tag_index":32}]}	ERR540920	ERA320704	2014-08-01	[2014-08-02T01:04:01] 2014-06-20	e5c735b3686aa07ecc5e891841f70007	9ca5c448dcca674d47d26bc0df2ff9b2fb829398618cb0d74e4a36b005a19d79	12593	1	2	9717083	9717083	Standard	1	e5c735b3686aa07ecc5e891841f70007	/lustre/scratch110/srpipe/references/Staphylococcus_aureus/MRSA252/all/bwa/S_aureus_MRSA252.fasta	2960STDY5754977	ERS411829	Staphylococcus aureus	2960STDY5754977	1872217	H133120395	H133120395	ILB Staphylococcus aureus (National Collection) sequencing (JP)	ERP005128	2960	Staphylococcus aureus (National Collection) sequencing	TTCCATTG	32	1	4589494	cram	target
12593_1#30	/seq/12593/12593_1#30.cram	1	{"id_run":12593,"position":1,"tag_index":30}	{"components":[{"id_run":12593,"position":1,"tag_index":30}]}	ERR540824	ERA320704	2014-08-01	[2014-08-02T01:01:14] 2014-06-20	00ae528e51bfdfc53286add51ce8360e	49353e2e298b002383e8703b6e897921e67e72ab1729bc7458a0c4cd0a2225ea	12593	1	1	9705661	9705661	Standard	1	00ae528e51bfdfc53286add51ce8360e	/lustre/scratch110/srpipe/references/Staphylococcus_aureus/MRSA252/all/bwa/S_aureus_MRSA252.fasta	2960STDY5754738	ERS411637	Staphylococcus aureus	2960STDY5754738	1871978	H131100036	H131100036	ILB Staphylococcus aureus (National Collection) sequencing (JP)	ERP005128	2960	Staphylococcus aureus (National Collection) sequencing	TGTGGTTG	30	1	4463784	cram	target
12625_1#44	/seq/12625/12625_1#44.cram	1	{"id_run":12625,"position":1,"tag_index":44}	{"components":[{"id_run":12625,"position":1,"tag_index":44}]}	ERR541025	ERA320704	2014-08-01	[2014-08-02T01:15:33] 2014-06-20	3d348911c0b3fe58b0428913f558843c	fec886a6cdb99c6c835866e0167f466c81957d5a74e56b2f3a130853e8a7fd0e	12625	1	1	9705251	9705251	Standard	1	3d348911c0b3fe58b0428913f558843c	/lustre/scratch110/srpipe/references/Staphylococcus_aureus/MRSA252/all/bwa/S_aureus_MRSA252.fasta	2960STDY5754651	ERS411556	Staphylococcus aureus	2960STDY5754651	1871891	H130200238	H130200238	ILB Staphylococcus aureus (National Collection) sequencing (JP)	ERP005128	2960	Staphylococcus aureus (National Collection) sequencing	TGGCTCAG	44	1	4967882	cram	target
12593_1#74	/seq/12593/12593_1#74.cram	1	{"id_run":12593,"position":1,"tag_index":74}	{"components":[{"id_run":12593,"position":1,"tag_index":74}]}	ERR540867	ERA320704	2014-08-01	[2014-08-02T01:02:19] 2014-06-20	877f6463c5fb5ba16af2a4a54477752d	d092b0bc77edcafc27d0d55b80b1f1fa4d9ea9df2dca30a4443ba9fd47b1ab3d	12593	1	1	9705619	9705619	Standard	1	877f6463c5fb5ba16af2a4a54477752d	/lustre/scratch110/srpipe/references/Staphylococcus_aureus/MRSA252/all/bwa/S_aureus_MRSA252.fasta	2960STDY5754784	ERS411681	Staphylococcus aureus	2960STDY5754784	1872024	H131320264	H131320264	ILB Staphylococcus aureus (National Collection) sequencing (JP)	ERP005128	2960	Staphylococcus aureus (National Collection) sequencing	GGTCGTGT	74	1	4327146	cram	target
12589_1#56	/seq/12589/12589_1#56.cram	1	{"id_run":12589,"position":1,"tag_index":56}	{"components":[{"id_run":12589,"position":1,"tag_index":56}]}	ERR540757	ERA320704	2014-08-01	[2014-08-02T00:57:03] 2014-06-20	4372c3214170be28adb512862207fca4	d327b95dacbb0a80a051cf1a6b3a8eb2e4881875dc800f93f7e1ad91f732d849	12589	1	1	9695430	9695430	Standard	1	4372c3214170be28adb512862207fca4	/lustre/scratch110/srpipe/references/Staphylococcus_aureus/MRSA252/all/bwa/S_aureus_MRSA252.fasta	2960STDY5754866	ERS411758	Staphylococcus aureus	2960STDY5754866	1872106	H132180072	H132180072	ILB Staphylococcus aureus (National Collection) sequencing (JP)	ERP005128	2960	Staphylococcus aureus (National Collection) sequencing	TTGCGTAC	56	1	4289730	cram	target
12593_2#62	/seq/12593/12593_2#62.cram	1	{"id_run":12593,"position":2,"tag_index":62}	{"components":[{"id_run":12593,"position":2,"tag_index":62}]}	ERR540949	ERA320704	2014-08-01	[2014-08-02T01:05:10] 2014-06-20	4acbd4b088ad9159319821505f27c877	0aa11e901ca8c7222673afbab09998dfcf88875d10527d765e65eba087aaf288	12593	1	2	9717063	9717063	Standard	1	4acbd4b088ad9159319821505f27c877	/lustre/scratch110/srpipe/references/Staphylococcus_aureus/MRSA252/all/bwa/S_aureus_MRSA252.fasta	2960STDY5755011	ERS411859	Staphylococcus aureus	2960STDY5755011	1872251	H133400417	H133400417	ILB Staphylococcus aureus (National Collection) sequencing (JP)	ERP005128	2960	Staphylococcus aureus (National Collection) sequencing	TAGACGGA	62	1	4318920	cram	target
12483_8#74	/seq/12483/12483_8#74.cram	1	{"id_run":12483,"position":8,"tag_index":74}	{"components":[{"id_run":12483,"position":8,"tag_index":74}]}	ERR527291	ERA317493	2014-08-01	[2014-08-02T00:52:36] 2014-06-06	e114fbb5ff6768c1dce6f0cd87102e17	969a7f15f845c78817935bec0032120c5d8443587e54a3f1c48d8c9921c0de1c	12483	1	8	9705134	9705134	Standard	1	e114fbb5ff6768c1dce6f0cd87102e17	/lustre/scratch110/srpipe/references/Staphylococcus_aureus/MRSA252/all/bwa/S_aureus_MRSA252.fasta	2960STDY5754506	ERS411491	Staphylococcus aureus	2960STDY5754506	1871650	H124080489	H124080489	ILB Staphylococcus aureus (National Collection) sequencing (JP)	ERP005128	2960	Staphylococcus aureus (National Collection) sequencing	GGTCGTGT	74	1	4551374	cram	target
12593_2#54	/seq/12593/12593_2#54.cram	1	{"id_run":12593,"position":2,"tag_index":54}	{"components":[{"id_run":12593,"position":2,"tag_index":54}]}	ERR540941	ERA320704	2014-08-01	[2014-08-02T01:04:55] 2014-06-20	477322a9cd8ccc2c561751536d175ac5	74fd6bf659a3c315895a894768fda88c4b0d59bcd52e6b0f8d8cc90fd307239e	12593	1	2	9717062	9717062	Standard	1	477322a9cd8ccc2c561751536d175ac5	/lustre/scratch110/srpipe/references/Staphylococcus_aureus/MRSA252/all/bwa/S_aureus_MRSA252.fasta	2960STDY5755002	ERS411851	Staphylococcus aureus	2960STDY5755002	1872242	H133340163	H133340163	ILB Staphylococcus aureus (National Collection) sequencing (JP)	ERP005128	2960	Staphylococcus aureus (National Collection) sequencing	TGTTCTCC	54	1	4995188	cram	target
12593_1#22	/seq/12593/12593_1#22.cram	1	{"id_run":12593,"position":1,"tag_index":22}	{"components":[{"id_run":12593,"position":1,"tag_index":22}]}	ERR540816	ERA320704	2014-08-01	[2014-08-02T01:01:00] 2014-06-20	2a2b5dbd80efa65bc736951425c580f4	d50748ba09e045b7f8f4721d081cd2c9115419071a5b1028d4a6d0a586286677	12593	1	1	9705660	9705660	Standard	1	2a2b5dbd80efa65bc736951425c580f4	/lustre/scratch110/srpipe/references/Staphylococcus_aureus/MRSA252/all/bwa/S_aureus_MRSA252.fasta	2960STDY5754728	ERS411629	Staphylococcus aureus	2960STDY5754728	1871968	H130940085	H130940085	ILB Staphylococcus aureus (National Collection) sequencing (JP)	ERP005128	2960	Staphylococcus aureus (National Collection) sequencing	TGATACGT	22	1	5165490	cram	target
12625_1#26	/seq/12625/12625_1#26.cram	1	{"id_run":12625,"position":1,"tag_index":26}	{"components":[{"id_run":12625,"position":1,"tag_index":26}]}	ERR541008	ERA320704	2014-08-01	[2014-08-02T01:15:06] 2014-06-20	149460b16fb891e327920d7f301750b9	cd4ceb4f3d827e725647d4e5ff98d763c71088c3d74c85c3ff608c5840d846c0	12625	1	1	9705225	9705225	Standard	1	149460b16fb891e327920d7f301750b9	/lustre/scratch110/srpipe/references/Staphylococcus_aureus/MRSA252/all/bwa/S_aureus_MRSA252.fasta	2960STDY5754602	ERS411538	Staphylococcus aureus	2960STDY5754602	1871811	H124440267	H124440267	ILB Staphylococcus aureus (National Collection) sequencing (JP)	ERP005128	2960	Staphylococcus aureus (National Collection) sequencing	TTCCTGCT	26	1	4574630	cram	target
12755_8#70	/seq/12755/12755_8#70.cram	1	{"id_run":12755,"position":8,"tag_index":70}	{"components":[{"id_run":12755,"position":8,"tag_index":70}]}	ERR564226	ERA330381	2014-08-01	[2014-08-02T02:44:17] 2014-07-11	4a10c243e56713d6377d03af4f03312c	b45528e2420ae3624cb23aadeb51fe703b1429fdef5a248d9fc95d08faada5aa	12755	1	8	9931986	9931986	Standard	1	4a10c243e56713d6377d03af4f03312c	/lustre/scratch110/srpipe/references/Staphylococcus_aureus/MRSA252/all/bwa/S_aureus_MRSA252.fasta	2960STDY5754748	ERS411646	Staphylococcus aureus	2960STDY5754748	1871988	H131580224	H131580224	ILB Staphylococcus aureus (National Collection) sequencing (JP)	ERP005128	2960	Staphylococcus aureus (National Collection) sequencing	GATCTCTT	70	1	11018826	cram	target
12483_8#57	/seq/12483/12483_8#57.cram	1	{"id_run":12483,"position":8,"tag_index":57}	{"components":[{"id_run":12483,"position":8,"tag_index":57}]}	ERR527274	ERA317493	2014-08-01	[2014-08-02T00:52:01] 2014-06-06	1b1b57f30b256c0c94255045060c86b4	88473877b0e9438932ba813edf1df2c32c74a3048d41331e7af3aa9185dc0323	12483	1	8	9705120	9705120	Standard	1	1b1b57f30b256c0c94255045060c86b4	/lustre/scratch110/srpipe/references/Staphylococcus_aureus/MRSA252/all/bwa/S_aureus_MRSA252.fasta	2960STDY5754488	ERS411474	Staphylococcus aureus	2960STDY5754488	1871632	H125180369	H125180369	ILB Staphylococcus aureus (National Collection) sequencing (JP)	ERP005128	2960	Staphylococcus aureus (National Collection) sequencing	TCTACGAC	57	1	5067634	cram	target
12625_1#58	/seq/12625/12625_1#58.cram	1	{"id_run":12625,"position":1,"tag_index":58}	{"components":[{"id_run":12625,"position":1,"tag_index":58}]}	ERR541039	ERA320704	2014-08-01	[2014-08-02T01:15:54] 2014-06-20	1921ef338aa6b33ad3812abc5665fbc1	6188e67883572c672dc6ab5cd93d81dd1e57f0a78ff4ee5775f3be59d6ba122c	12625	1	1	9705229	9705229	Standard	1	1921ef338aa6b33ad3812abc5665fbc1	/lustre/scratch110/srpipe/references/Staphylococcus_aureus/MRSA252/all/bwa/S_aureus_MRSA252.fasta	2960STDY5754665	ERS411570	Staphylococcus aureus	2960STDY5754665	1871905	H130300154	H130300154	ILB Staphylococcus aureus (National Collection) sequencing (JP)	ERP005128	2960	Staphylococcus aureus (National Collection) sequencing	TGACAGAC	58	1	4653736	cram	target
12589_1#53	/seq/12589/12589_1#53.cram	1	{"id_run":12589,"position":1,"tag_index":53}	{"components":[{"id_run":12589,"position":1,"tag_index":53}]}	ERR540754	ERA320704	2014-08-01	[2014-08-02T00:56:58] 2014-06-20	ad854dfbfc26f87b97e016315c585e13	70ffe8b2daca757d81f76a6f79722f6df05b40377c62da24fea56e86a22de228	12589	1	1	9695394	9695394	Standard	1	ad854dfbfc26f87b97e016315c585e13	/lustre/scratch110/srpipe/references/Staphylococcus_aureus/MRSA252/all/bwa/S_aureus_MRSA252.fasta	2960STDY5754863	ERS411755	Staphylococcus aureus	2960STDY5754863	1872103	H131920158	H131920158	ILB Staphylococcus aureus (National Collection) sequencing (JP)	ERP005128	2960	Staphylococcus aureus (National Collection) sequencing	TACCGAGC	53	1	3955522	cram	target
12589_1#72	/seq/12589/12589_1#72.cram	1	{"id_run":12589,"position":1,"tag_index":72}	{"components":[{"id_run":12589,"position":1,"tag_index":72}]}	ERR540773	ERA320704	2014-08-01	[2014-08-02T00:57:32] 2014-06-20	794ed97ca0e585227b9bd26a5d13efb9	adb9e65fe09e82ac67a2c19cb7a7ff3e8510a003522f2202eb4bd786784d1a61	12589	1	1	9695432	9695432	Standard	1	794ed97ca0e585227b9bd26a5d13efb9	/lustre/scratch110/srpipe/references/Staphylococcus_aureus/MRSA252/all/bwa/S_aureus_MRSA252.fasta	2960STDY5754918	ERS411774	Staphylococcus aureus	2960STDY5754918	1872158	H132340274	H132340274	ILB Staphylococcus aureus (National Collection) sequencing (JP)	ERP005128	2960	Staphylococcus aureus (National Collection) sequencing	GACGGATT	72	1	4392744	cram	target
12483_8#61	/seq/12483/12483_8#61.cram	1	{"id_run":12483,"position":8,"tag_index":61}	{"components":[{"id_run":12483,"position":8,"tag_index":61}]}	ERR527278	ERA317493	2014-08-01	[2014-08-02T00:52:08] 2014-06-06	6af4b487364f23f16b95bf3c7ab1d776	ca53b33cf9767eba150fb0e3e65af3fb18ae9ac7788b24356928dc9ae4641a11	12483	1	8	9705168	9705168	Standard	1	6af4b487364f23f16b95bf3c7ab1d776	/lustre/scratch110/srpipe/references/Staphylococcus_aureus/MRSA252/all/bwa/S_aureus_MRSA252.fasta	2960STDY5754492	ERS411478	Staphylococcus aureus	2960STDY5754492	1871636	H124240299	H124240299	ILB Staphylococcus aureus (National Collection) sequencing (JP)	ERP005128	2960	Staphylococcus aureus (National Collection) sequencing	TGCTGATA	61	1	4779980	cram	target
12593_1#13	/seq/12593/12593_1#13.cram	1	{"id_run":12593,"position":1,"tag_index":13}	{"components":[{"id_run":12593,"position":1,"tag_index":13}]}	ERR540807	ERA320704	2014-08-01	[2014-08-02T01:00:48] 2014-06-20	ded387c21bcd4d521288dc23e6cbb5b7	d013aaf56d802fbf512a019d2a3de61f310d69f8c5417483264f5b033765de4c	12593	1	1	9705647	9705647	Standard	1	ded387c21bcd4d521288dc23e6cbb5b7	/lustre/scratch110/srpipe/references/Staphylococcus_aureus/MRSA252/all/bwa/S_aureus_MRSA252.fasta	2960STDY5754719	ERS411620	Staphylococcus aureus	2960STDY5754719	1871959	H130820984	H130820984	ILB Staphylococcus aureus (National Collection) sequencing (JP)	ERP005128	2960	Staphylococcus aureus (National Collection) sequencing	TGGTTGTT	13	1	4953176	cram	target
12483_8#63	/seq/12483/12483_8#63.cram	1	{"id_run":12483,"position":8,"tag_index":63}	{"components":[{"id_run":12483,"position":8,"tag_index":63}]}	ERR527280	ERA317493	2014-08-01	[2014-08-02T00:52:16] 2014-06-06	f10900bd60584b6706b4dcb35aabcd71	f902705ec7d5cdb35aade67e8222722e859f7c7888157e587e9eb16f04a71b3d	12483	1	8	9705192	9705192	Standard	1	f10900bd60584b6706b4dcb35aabcd71	/lustre/scratch110/srpipe/references/Staphylococcus_aureus/MRSA252/all/bwa/S_aureus_MRSA252.fasta	2960STDY5754494	ERS411480	Staphylococcus aureus	2960STDY5754494	1871638	H125100273	H125100273	ILB Staphylococcus aureus (National Collection) sequencing (JP)	ERP005128	2960	Staphylococcus aureus (National Collection) sequencing	TGTGAAGA	63	1	4753568	cram	target
12593_1#15	/seq/12593/12593_1#15.cram	1	{"id_run":12593,"position":1,"tag_index":15}	{"components":[{"id_run":12593,"position":1,"tag_index":15}]}	ERR540809	ERA320704	2014-08-01	[2014-08-02T01:00:51] 2014-06-20	bcd8a915bd69aee4a5b6b16b041ba60a	a009fbb505195e55495a11e77aae6c39bca45e7c4b055d531771febba26726b2	12593	1	1	9705671	9705671	Standard	1	bcd8a915bd69aee4a5b6b16b041ba60a	/lustre/scratch110/srpipe/references/Staphylococcus_aureus/MRSA252/all/bwa/S_aureus_MRSA252.fasta	2960STDY5754721	ERS411622	Staphylococcus aureus	2960STDY5754721	1871961	H130880098	H130880098	ILB Staphylococcus aureus (National Collection) sequencing (JP)	ERP005128	2960	Staphylococcus aureus (National Collection) sequencing	TAAGCGTT	15	1	4854232	cram	target
12625_1#52	/seq/12625/12625_1#52.cram	1	{"id_run":12625,"position":1,"tag_index":52}	{"components":[{"id_run":12625,"position":1,"tag_index":52}]}	ERR541033	ERA320704	2014-08-01	[2014-08-02T01:15:45] 2014-06-20	c41f022b0e97be7becfb95f89e328c6d	0304b294e240d67b10761cc9cbe672b8934df28e1bae605a9382f033e1815d3b	12625	1	1	9705252	9705252	Standard	1	c41f022b0e97be7becfb95f89e328c6d	/lustre/scratch110/srpipe/references/Staphylococcus_aureus/MRSA252/all/bwa/S_aureus_MRSA252.fasta	2960STDY5754659	ERS411564	Staphylococcus aureus	2960STDY5754659	1871899	H130260234	H130260234	ILB Staphylococcus aureus (National Collection) sequencing (JP)	ERP005128	2960	Staphylococcus aureus (National Collection) sequencing	TCGTTAGC	52	1	5110316	cram	target
12483_8#88	/seq/12483/12483_8#88.cram	1	{"id_run":12483,"position":8,"tag_index":88}	{"components":[{"id_run":12483,"position":8,"tag_index":88}]}	ERR527305	ERA317493	2014-08-01	[2014-08-02T00:53:07] 2014-06-06	f4c452e7d5bb5584f3b5f4e52c2d5adc	bc4257d4ba655564cec52d841a12e99c9b50053c15597a6d1e31a158404ef89f	12483	1	8	9705207	9705207	Standard	1	f4c452e7d5bb5584f3b5f4e52c2d5adc	/lustre/scratch110/srpipe/references/Staphylococcus_aureus/MRSA252/all/bwa/S_aureus_MRSA252.fasta	2960STDY5754521	ERS411505	Staphylococcus aureus	2960STDY5754521	1871665	H124680396	H124680396	ILB Staphylococcus aureus (National Collection) sequencing (JP)	ERP005128	2960	Staphylococcus aureus (National Collection) sequencing	GATAGAGG	88	1	3297364	cram	target
12589_1#68	/seq/12589/12589_1#68.cram	1	{"id_run":12589,"position":1,"tag_index":68}	{"components":[{"id_run":12589,"position":1,"tag_index":68}]}	ERR540769	ERA320704	2014-08-01	[2014-08-02T00:57:25] 2014-06-20	36c33c9fe9d9ca20ea19cbeb8b0c663d	d7b1be05b3f008bc93c5260c8f9bb993297eb4ebb95c64742decfcfb47e4b070	12589	1	1	9695384	9695384	Standard	1	36c33c9fe9d9ca20ea19cbeb8b0c663d	/lustre/scratch110/srpipe/references/Staphylococcus_aureus/MRSA252/all/bwa/S_aureus_MRSA252.fasta	2960STDY5754914	ERS411770	Staphylococcus aureus	2960STDY5754914	1872154	H132300168	H132300168	ILB Staphylococcus aureus (National Collection) sequencing (JP)	ERP005128	2960	Staphylococcus aureus (National Collection) sequencing	TGCGTGAA	68	1	3879328	cram	target
12589_1#44	/seq/12589/12589_1#44.cram	1	{"id_run":12589,"position":1,"tag_index":44}	{"components":[{"id_run":12589,"position":1,"tag_index":44}]}	ERR540745	ERA320704	2014-08-01	[2014-08-02T00:56:45] 2014-06-20	0c83670f40aff437947f00c3cf42da02	8bbf59908e65bd0e224185366fd7948b9c666fa0c4bda5237652948cfe84ad0d	12589	1	1	9695381	9695381	Standard	1	0c83670f40aff437947f00c3cf42da02	/lustre/scratch110/srpipe/references/Staphylococcus_aureus/MRSA252/all/bwa/S_aureus_MRSA252.fasta	2960STDY5754854	ERS411746	Staphylococcus aureus	2960STDY5754854	1872094	H132080072	H132080072	ILB Staphylococcus aureus (National Collection) sequencing (JP)	ERP005128	2960	Staphylococcus aureus (National Collection) sequencing	TGGCTCAG	44	1	4532844	cram	target
12593_2#38	/seq/12593/12593_2#38.cram	1	{"id_run":12593,"position":2,"tag_index":38}	{"components":[{"id_run":12593,"position":2,"tag_index":38}]}	ERR540926	ERA320704	2014-08-01	[2014-08-02T01:04:18] 2014-06-20	0f63caa9e7f8e79296c04bdb843c4083	045cd0d5ff7c65af2bb6b31a7568eb6da35bb3eb57807f9cdf8b9ea22696bd19	12593	1	2	9717060	9717060	Standard	1	0f63caa9e7f8e79296c04bdb843c4083	/lustre/scratch110/srpipe/references/Staphylococcus_aureus/MRSA252/all/bwa/S_aureus_MRSA252.fasta	2960STDY5754984	ERS411835	Staphylococcus aureus	2960STDY5754984	1872224	H133280075	H133280075	ILB Staphylococcus aureus (National Collection) sequencing (JP)	ERP005128	2960	Staphylococcus aureus (National Collection) sequencing	TCTCACGG	38	1	5127128	cram	target
12673_8#63	/seq/12673/12673_8#63.cram	1	{"id_run":12673,"position":8,"tag_index":63}	{"components":[{"id_run":12673,"position":8,"tag_index":63}]}	ERR555062	ERA324398	2014-08-01	[2014-08-02T02:09:41] 2014-06-27	b9e6936e8ffd3e0f09c1aed1f5b5e183	5ab8d3af6757f3cdb07e965a7c8b8b3cd8e676b9d39f3deeaf66b876c95f6f45	12673	1	8	9725198	9725198	Standard	1	b9e6936e8ffd3e0f09c1aed1f5b5e183	/lustre/scratch110/srpipe/references/Staphylococcus_aureus/MRSA252/all/bwa/S_aureus_MRSA252.fasta	2960STDY5755135	ERS411912	Staphylococcus aureus	2960STDY5755135	1872375	H133860110	H133860110	ILB Staphylococcus aureus (National Collection) sequencing (JP)	ERP005128	2960	Staphylococcus aureus (National Collection) sequencing	TGTGAAGA	63	1	4789004	cram	target
12593_2#3	/seq/12593/12593_2#3.cram	1	{"id_run":12593,"position":2,"tag_index":3}	{"components":[{"id_run":12593,"position":2,"tag_index":3}]}	ERR540891	ERA320704	2014-08-01	[2014-08-02T01:03:54] 2014-06-20	c6ecf991596265b0d17c3ec18a1b66f5	e560e4838c8973d5cca7d93466cf07b2eb20396d66e1b828ce1e9fcfb2b5cc6a	12593	1	2	9717020	9717020	Standard	1	c6ecf991596265b0d17c3ec18a1b66f5	/lustre/scratch110/srpipe/references/Staphylococcus_aureus/MRSA252/all/bwa/S_aureus_MRSA252.fasta	2960STDY5754946	ERS411800	Staphylococcus aureus	2960STDY5754946	1872186	H132740192	H132740192	ILB Staphylococcus aureus (National Collection) sequencing (JP)	ERP005128	2960	Staphylococcus aureus (National Collection) sequencing	TTAGGCAT	3	1	4189706	cram	target
12589_1#78	/seq/12589/12589_1#78.cram	1	{"id_run":12589,"position":1,"tag_index":78}	{"components":[{"id_run":12589,"position":1,"tag_index":78}]}	ERR540777	ERA320704	2014-08-01	[2014-08-02T00:57:36] 2014-06-20	4615b997a69edaab8432fd85c1478ca4	266e185db1dfe05581f2d47c1d2ea0369f29301f22fd01b9cadf1251ab75c2ec	12589	1	1	9695409	9695409	Standard	1	4615b997a69edaab8432fd85c1478ca4	/lustre/scratch110/srpipe/references/Staphylococcus_aureus/MRSA252/all/bwa/S_aureus_MRSA252.fasta	2960STDY5754924	ERS411780	Staphylococcus aureus	2960STDY5754924	1872164	H132380394	H132380394	ILB Staphylococcus aureus (National Collection) sequencing (JP)	ERP005128	2960	Staphylococcus aureus (National Collection) sequencing	GCATGGCT	78	1	4129468	cram	target
12483_8#80	/seq/12483/12483_8#80.cram	1	{"id_run":12483,"position":8,"tag_index":80}	{"components":[{"id_run":12483,"position":8,"tag_index":80}]}	ERR527297	ERA317493	2014-08-01	[2014-08-02T00:52:52] 2014-06-06	ef362dce5e2e00a99939553f4eb70cad	b54f0cb8a67b9fcd8d4da198e1e7b8d4a3296d7f26cf0c8adb64392cf1b9095e	12483	1	8	9705206	9705206	Standard	1	ef362dce5e2e00a99939553f4eb70cad	/lustre/scratch110/srpipe/references/Staphylococcus_aureus/MRSA252/all/bwa/S_aureus_MRSA252.fasta	2960STDY5754512	ERS411497	Staphylococcus aureus	2960STDY5754512	1871656	H125000107	H125000107	ILB Staphylococcus aureus (National Collection) sequencing (JP)	ERP005128	2960	Staphylococcus aureus (National Collection) sequencing	GTCGCTAT	80	1	4237688	cram	target
12625_1#72	/seq/12625/12625_1#72.cram	1	{"id_run":12625,"position":1,"tag_index":72}	{"components":[{"id_run":12625,"position":1,"tag_index":72}]}	ERR541053	ERA320704	2014-08-01	[2014-08-02T01:16:17] 2014-06-20	c660354113c5de3a92aed2c7a74b0505	22fbbf0170d98d945770459c176f3ccc47a444e96650d0043d61ddc82843018e	12625	1	1	9705302	9705302	Standard	1	c660354113c5de3a92aed2c7a74b0505	/lustre/scratch110/srpipe/references/Staphylococcus_aureus/MRSA252/all/bwa/S_aureus_MRSA252.fasta	2960STDY5754679	ERS411584	Staphylococcus aureus	2960STDY5754679	1871919	H130500268	H130500268	ILB Staphylococcus aureus (National Collection) sequencing (JP)	ERP005128	2960	Staphylococcus aureus (National Collection) sequencing	GACGGATT	72	1	4328388	cram	target
12589_1#8	/seq/12589/12589_1#8.cram	1	{"id_run":12589,"position":1,"tag_index":8}	{"components":[{"id_run":12589,"position":1,"tag_index":8}]}	ERR540709	ERA320704	2014-08-01	[2014-08-02T00:57:39] 2014-06-20	08ad64e08cff0596d57dd17e38791c40	6be9e5196e718efdd259866fdd3f9f1a7703a81a4006c9c5eff004bd508d5d4f	12589	1	1	9695424	9695424	Standard	1	08ad64e08cff0596d57dd17e38791c40	/lustre/scratch110/srpipe/references/Staphylococcus_aureus/MRSA252/all/bwa/S_aureus_MRSA252.fasta	2960STDY5754816	ERS411710	Staphylococcus aureus	2960STDY5754816	1872056	H131060254	H131060254	ILB Staphylococcus aureus (National Collection) sequencing (JP)	ERP005128	2960	Staphylococcus aureus (National Collection) sequencing	ACTTGATG	8	1	5480260	cram	target
12593_2#47	/seq/12593/12593_2#47.cram	1	{"id_run":12593,"position":2,"tag_index":47}	{"components":[{"id_run":12593,"position":2,"tag_index":47}]}	ERR540934	ERA320704	2014-08-01	[2014-08-02T01:04:39] 2014-06-20	900fefc7fc273b3cff90826e63d63293	c5971a471ff02bace4db83819ab5928bb5b1baccab2f40914aca3c5aa0c34500	12593	1	2	9717073	9717073	Standard	1	900fefc7fc273b3cff90826e63d63293	/lustre/scratch110/srpipe/references/Staphylococcus_aureus/MRSA252/all/bwa/S_aureus_MRSA252.fasta	2960STDY5754994	ERS411844	Staphylococcus aureus	2960STDY5754994	1872234	H133320154	H133320154	ILB Staphylococcus aureus (National Collection) sequencing (JP)	ERP005128	2960	Staphylococcus aureus (National Collection) sequencing	TACTAGTC	47	1	4804762	cram	target
12593_2#95	/seq/12593/12593_2#95.cram	1	{"id_run":12593,"position":2,"tag_index":95}	{"components":[{"id_run":12593,"position":2,"tag_index":95}]}	ERR540982	ERA320704	2014-08-01	[2014-08-02T01:06:02] 2014-06-20	cc2d9ab9bb495d29cd1f19085901b9c4	95954ddd096fe086a469c790ddcebb5837649fb0ba4229eff09bfa5116106a31	12593	1	2	9717079	9717079	Standard	1	cc2d9ab9bb495d29cd1f19085901b9c4	/lustre/scratch110/srpipe/references/Staphylococcus_aureus/MRSA252/all/bwa/S_aureus_MRSA252.fasta	2960STDY5755112	ERS411892	Staphylococcus aureus	2960STDY5755112	1872352	H133740109	H133740109	ILB Staphylococcus aureus (National Collection) sequencing (JP)	ERP005128	2960	Staphylococcus aureus (National Collection) sequencing	GATTCATC	95	1	4629442	cram	target
12673_8#74	/seq/12673/12673_8#74.cram	1	{"id_run":12673,"position":8,"tag_index":74}	{"components":[{"id_run":12673,"position":8,"tag_index":74}]}	ERR555073	ERA324398	2014-08-01	[2014-08-02T02:10:01] 2014-06-27	3480f9f43fce61eedb25107c03ce272e	b17e9ec5433c45b16e51a78716acb6f589cb0d1b197d83d236620eca38c411f0	12673	1	8	9725140	9725140	Standard	1	3480f9f43fce61eedb25107c03ce272e	/lustre/scratch110/srpipe/references/Staphylococcus_aureus/MRSA252/all/bwa/S_aureus_MRSA252.fasta	2960STDY5755147	ERS411923	Staphylococcus aureus	2960STDY5755147	1872387	H134340195	H134340195	ILB Staphylococcus aureus (National Collection) sequencing (JP)	ERP005128	2960	Staphylococcus aureus (National Collection) sequencing	GGTCGTGT	74	1	5147262	cram	target
12593_1#82	/seq/12593/12593_1#82.cram	1	{"id_run":12593,"position":1,"tag_index":82}	{"components":[{"id_run":12593,"position":1,"tag_index":82}]}	ERR540875	ERA320704	2014-08-01	[2014-08-02T01:02:31] 2014-06-20	a7c59b3bfdac41a2645bf388a4798b60	4ecb6e5a09ef75522fef13a54c6889eb5ca378a6c9f5ef9dddee4f8a367cd43e	12593	1	1	9705620	9705620	Standard	1	a7c59b3bfdac41a2645bf388a4798b60	/lustre/scratch110/srpipe/references/Staphylococcus_aureus/MRSA252/all/bwa/S_aureus_MRSA252.fasta	2960STDY5754792	ERS411689	Staphylococcus aureus	2960STDY5754792	1872032	H131680068	H131680068	ILB Staphylococcus aureus (National Collection) sequencing (JP)	ERP005128	2960	Staphylococcus aureus (National Collection) sequencing	GAGCCAAT	82	1	4571518	cram	target
12483_8#28	/seq/12483/12483_8#28.cram	1	{"id_run":12483,"position":8,"tag_index":28}	{"components":[{"id_run":12483,"position":8,"tag_index":28}]}	ERR527246	ERA317493	2014-08-01	[2014-08-02T00:51:22] 2014-06-06	e59ed13ce16fc3bd5e003d96b03c7510	cdc55ed5f517a41c30aa4392e83a76d03b2fb5b29faeee40236830ffd659bd16	12483	1	8	9705152	9705152	Standard	1	e59ed13ce16fc3bd5e003d96b03c7510	/lustre/scratch110/srpipe/references/Staphylococcus_aureus/MRSA252/all/bwa/S_aureus_MRSA252.fasta	2960STDY5754459	ERS411445	Staphylococcus aureus	2960STDY5754459	1871603	H124700484	H124700484	ILB Staphylococcus aureus (National Collection) sequencing (JP)	ERP005128	2960	Staphylococcus aureus (National Collection) sequencing	TACAGGAT	28	1	4600212	cram	target
12593_1#65	/seq/12593/12593_1#65.cram	1	{"id_run":12593,"position":1,"tag_index":65}	{"components":[{"id_run":12593,"position":1,"tag_index":65}]}	ERR540858	ERA320704	2014-08-01	[2014-08-02T01:02:06] 2014-06-20	e1cc3434ce36e74295b4541effae18cc	b49e40822cf03d3e53c8204d92c89da65efb06ec89503792fa707ce455c7d1a0	12593	1	1	9705606	9705606	Standard	1	e1cc3434ce36e74295b4541effae18cc	/lustre/scratch110/srpipe/references/Staphylococcus_aureus/MRSA252/all/bwa/S_aureus_MRSA252.fasta	2960STDY5754775	ERS411672	Staphylococcus aureus	2960STDY5754775	1872015	H130860043	H130860043	ILB Staphylococcus aureus (National Collection) sequencing (JP)	ERP005128	2960	Staphylococcus aureus (National Collection) sequencing	TTGTTCCA	65	1	4803214	cram	target
12625_1#23	/seq/12625/12625_1#23.cram	1	{"id_run":12625,"position":1,"tag_index":23}	{"components":[{"id_run":12625,"position":1,"tag_index":23}]}	ERR541005	ERA320704	2014-08-01	[2014-08-02T01:15:00] 2014-06-20	c84a5cffc1e4fc66eadb97b9c19dac00	b31cec658370c37c7e87225587f961c2492ac79e66e68434ca16aefeceac2c6d	12625	1	1	9705284	9705284	Standard	1	c84a5cffc1e4fc66eadb97b9c19dac00	/lustre/scratch110/srpipe/references/Staphylococcus_aureus/MRSA252/all/bwa/S_aureus_MRSA252.fasta	2960STDY5754599	ERS411535	Staphylococcus aureus	2960STDY5754599	1871792	H124140121	H124140121	ILB Staphylococcus aureus (National Collection) sequencing (JP)	ERP005128	2960	Staphylococcus aureus (National Collection) sequencing	TGCATAGT	23	1	4875972	cram	target
12593_2#1	/seq/12593/12593_2#1.cram	1	{"id_run":12593,"position":2,"tag_index":1}	{"components":[{"id_run":12593,"position":2,"tag_index":1}]}	ERR540889	ERA320704	2014-08-01	[2014-08-02T01:03:06] 2014-06-20	963b488acdca6204d71c36d3aee20d7d	4a268b44910c077c5d85bf9c06e58bdce4b84d1f0f5e5a28177faf23c4656779	12593	1	2	9716996	9716996	Standard	1	963b488acdca6204d71c36d3aee20d7d	/lustre/scratch110/srpipe/references/Staphylococcus_aureus/MRSA252/all/bwa/S_aureus_MRSA252.fasta	2960STDY5754944	ERS411798	Staphylococcus aureus	2960STDY5754944	1872184	H132720539	H132720539	ILB Staphylococcus aureus (National Collection) sequencing (JP)	ERP005128	2960	Staphylococcus aureus (National Collection) sequencing	ATCACGTT	1	1	4534584	cram	target
12593_1#20	/seq/12593/12593_1#20.cram	1	{"id_run":12593,"position":1,"tag_index":20}	{"components":[{"id_run":12593,"position":1,"tag_index":20}]}	ERR540814	ERA320704	2014-08-01	[2014-08-02T01:00:58] 2014-06-20	c0710598661d1cdc5dbc75886b41b006	c78963e6b913c86b52b360ed4852d4156acd3c9d6e8bf56cf8167bebcb93b833	12593	1	1	9705636	9705636	Standard	1	c0710598661d1cdc5dbc75886b41b006	/lustre/scratch110/srpipe/references/Staphylococcus_aureus/MRSA252/all/bwa/S_aureus_MRSA252.fasta	2960STDY5754726	ERS411627	Staphylococcus aureus	2960STDY5754726	1871966	H130940053	H130940053	ILB Staphylococcus aureus (National Collection) sequencing (JP)	ERP005128	2960	Staphylococcus aureus (National Collection) sequencing	TTGGAGGT	20	1	4677442	cram	target
12673_8#61	/seq/12673/12673_8#61.cram	1	{"id_run":12673,"position":8,"tag_index":61}	{"components":[{"id_run":12673,"position":8,"tag_index":61}]}	ERR555060	ERA324398	2014-08-01	[2014-08-02T02:09:37] 2014-06-27	ef4366278a31f1b4a3fa8681acef54b6	e2763bb86422cd3b152b2f893ef2cd40e273ffdf778c74fbcd70b38fb27e444d	12673	1	8	9725174	9725174	Standard	1	ef4366278a31f1b4a3fa8681acef54b6	/lustre/scratch110/srpipe/references/Staphylococcus_aureus/MRSA252/all/bwa/S_aureus_MRSA252.fasta	2960STDY5755133	ERS411910	Staphylococcus aureus	2960STDY5755133	1872373	H133780081	H133780081	ILB Staphylococcus aureus (National Collection) sequencing (JP)	ERP005128	2960	Staphylococcus aureus (National Collection) sequencing	TGCTGATA	61	1	4434028	cram	target
12589_1#63	/seq/12589/12589_1#63.cram	1	{"id_run":12589,"position":1,"tag_index":63}	{"components":[{"id_run":12589,"position":1,"tag_index":63}]}	ERR540764	ERA320704	2014-08-01	[2014-08-02T00:57:19] 2014-06-20	904f19608f1d5ec15b933348b64d4061	70f0b3303f90ed9596d5b32039be7dbc09f9867b38fb2daa1c1e2bac04811f3e	12589	1	1	9695419	9695419	Standard	1	904f19608f1d5ec15b933348b64d4061	/lustre/scratch110/srpipe/references/Staphylococcus_aureus/MRSA252/all/bwa/S_aureus_MRSA252.fasta	2960STDY5754873	ERS411765	Staphylococcus aureus	2960STDY5754873	1872113	H131660091	H131660091	ILB Staphylococcus aureus (National Collection) sequencing (JP)	ERP005128	2960	Staphylococcus aureus (National Collection) sequencing	TGTGAAGA	63	1	4850924	cram	target
12593_1#18	/seq/12593/12593_1#18.cram	1	{"id_run":12593,"position":1,"tag_index":18}	{"components":[{"id_run":12593,"position":1,"tag_index":18}]}	ERR540812	ERA320704	2014-08-01	[2014-08-02T01:00:55] 2014-06-20	9afbbab27e0514af8bef38c3295dcc37	275029c76736da29ccec22074d78323f1b4ea1ff2b646a876dbb20968ffb0f41	12593	1	1	9705612	9705612	Standard	1	9afbbab27e0514af8bef38c3295dcc37	/lustre/scratch110/srpipe/references/Staphylococcus_aureus/MRSA252/all/bwa/S_aureus_MRSA252.fasta	2960STDY5754724	ERS411625	Staphylococcus aureus	2960STDY5754724	1871964	H130900407	H130900407	ILB Staphylococcus aureus (National Collection) sequencing (JP)	ERP005128	2960	Staphylococcus aureus (National Collection) sequencing	TTCTGTGT	18	1	4552896	cram	target
12593_2#82	/seq/12593/12593_2#82.cram	1	{"id_run":12593,"position":2,"tag_index":82}	{"components":[{"id_run":12593,"position":2,"tag_index":82}]}	ERR540969	ERA320704	2014-08-01	[2014-08-02T01:05:42] 2014-06-20	eb966dc417a8e6d9aacfcbcddada8393	d6fea5bb05213ad3e1105a7fd28c8c78d9be095f27cc10021b0de88a2ebf7a2a	12593	1	2	9717018	9717018	Standard	1	eb966dc417a8e6d9aacfcbcddada8393	/lustre/scratch110/srpipe/references/Staphylococcus_aureus/MRSA252/all/bwa/S_aureus_MRSA252.fasta	2960STDY5755035	ERS411879	Staphylococcus aureus	2960STDY5755035	1872275	H133420084	H133420084	ILB Staphylococcus aureus (National Collection) sequencing (JP)	ERP005128	2960	Staphylococcus aureus (National Collection) sequencing	GAGCCAAT	82	1	4097270	cram	target
12593_1#14	/seq/12593/12593_1#14.cram	1	{"id_run":12593,"position":1,"tag_index":14}	{"components":[{"id_run":12593,"position":1,"tag_index":14}]}	ERR540808	ERA320704	2014-08-01	[2014-08-02T01:00:49] 2014-06-20	a4de895b2bc86e4ea9136e38c76a9f2a	a6d493da3dd3e9ca1bf7a9a4fb95bcf51d73c53b5df1f7b98ea19acfae95b5ac	12593	1	1	9705659	9705659	Standard	1	a4de895b2bc86e4ea9136e38c76a9f2a	/lustre/scratch110/srpipe/references/Staphylococcus_aureus/MRSA252/all/bwa/S_aureus_MRSA252.fasta	2960STDY5754720	ERS411621	Staphylococcus aureus	2960STDY5754720	1871960	H130840539	H130840539	ILB Staphylococcus aureus (National Collection) sequencing (JP)	ERP005128	2960	Staphylococcus aureus (National Collection) sequencing	TCTCGGTT	14	1	4986170	cram	target
12593_2#19	/seq/12593/12593_2#19.cram	1	{"id_run":12593,"position":2,"tag_index":19}	{"components":[{"id_run":12593,"position":2,"tag_index":19}]}	ERR540907	ERA320704	2014-08-01	[2014-08-02T01:03:29] 2014-06-20	c22ed4309a4d315d8d5359d029b77972	67c65bac4e876f4835a123bfa51ba6deea8bbf5271d771cc7a13806bde6a9158	12593	1	2	9717022	9717022	Standard	1	c22ed4309a4d315d8d5359d029b77972	/lustre/scratch110/srpipe/references/Staphylococcus_aureus/MRSA252/all/bwa/S_aureus_MRSA252.fasta	2960STDY5754963	ERS411816	Staphylococcus aureus	2960STDY5754963	1872203	H132940630	H132940630	ILB Staphylococcus aureus (National Collection) sequencing (JP)	ERP005128	2960	Staphylococcus aureus (National Collection) sequencing	TCTGCTGT	19	1	5095884	cram	target
12625_1#43	/seq/12625/12625_1#43.cram	1	{"id_run":12625,"position":1,"tag_index":43}	{"components":[{"id_run":12625,"position":1,"tag_index":43}]}	ERR541024	ERA320704	2014-08-01	[2014-08-02T01:15:32] 2014-06-20	dfb99285894dadcc2dfd426a1f044015	0dc1e26f230815b74c1c6ab138a20aa8b38f26bc9511411a389c16e4091d0e1f	12625	1	1	9705239	9705239	Standard	1	dfb99285894dadcc2dfd426a1f044015	/lustre/scratch110/srpipe/references/Staphylococcus_aureus/MRSA252/all/bwa/S_aureus_MRSA252.fasta	2960STDY5754650	ERS411555	Staphylococcus aureus	2960STDY5754650	1871890	H130200237	H130200237	ILB Staphylococcus aureus (National Collection) sequencing (JP)	ERP005128	2960	Staphylococcus aureus (National Collection) sequencing	TCATTGAG	43	1	4997218	cram	target
12593_2#72	/seq/12593/12593_2#72.cram	1	{"id_run":12593,"position":2,"tag_index":72}	{"components":[{"id_run":12593,"position":2,"tag_index":72}]}	ERR540959	ERA320704	2014-08-01	[2014-08-02T01:05:27] 2014-06-20	334a22d869970b4fbbabad01f8e64dd4	7a1b9449490ee2e81f2fd6ce9145c03eea200bae8f1b1a576eca0f5ed9abc0eb	12593	1	2	9717088	9717088	Standard	1	334a22d869970b4fbbabad01f8e64dd4	/lustre/scratch110/srpipe/references/Staphylococcus_aureus/MRSA252/all/bwa/S_aureus_MRSA252.fasta	2960STDY5755021	ERS411869	Staphylococcus aureus	2960STDY5755021	1872261	H133520404	H133520404	ILB Staphylococcus aureus (National Collection) sequencing (JP)	ERP005128	2960	Staphylococcus aureus (National Collection) sequencing	GACGGATT	72	1	4141306	cram	target
12589_1#25	/seq/12589/12589_1#25.cram	1	{"id_run":12589,"position":1,"tag_index":25}	{"components":[{"id_run":12589,"position":1,"tag_index":25}]}	ERR540726	ERA320704	2014-08-01	[2014-08-02T00:56:18] 2014-06-20	0acad7471a2dc4fcc3d03b9226fde6bc	d7f5b47cec0c70c4fe8d1abde6424d51fb92216a16b53a145ca3b737ef035d75	12589	1	1	9695343	9695343	Standard	1	0acad7471a2dc4fcc3d03b9226fde6bc	/lustre/scratch110/srpipe/references/Staphylococcus_aureus/MRSA252/all/bwa/S_aureus_MRSA252.fasta	2960STDY5754834	ERS411727	Staphylococcus aureus	2960STDY5754834	1872074	H131520142	H131520142	ILB Staphylococcus aureus (National Collection) sequencing (JP)	ERP005128	2960	Staphylococcus aureus (National Collection) sequencing	TGCGATCT	25	1	4110440	cram	target
12593_2#8	/seq/12593/12593_2#8.cram	1	{"id_run":12593,"position":2,"tag_index":8}	{"components":[{"id_run":12593,"position":2,"tag_index":8}]}	ERR540896	ERA320704	2014-08-01	[2014-08-02T01:05:38] 2014-06-20	befe3ccb2c7cc650577a009d6bb460d1	206c14c00d50dc0dec6ac93edc90a17d1591abb7a143a21b94260b59dce16a14	12593	1	2	9717080	9717080	Standard	1	befe3ccb2c7cc650577a009d6bb460d1	/lustre/scratch110/srpipe/references/Staphylococcus_aureus/MRSA252/all/bwa/S_aureus_MRSA252.fasta	2960STDY5754951	ERS411805	Staphylococcus aureus	2960STDY5754951	1872191	H132740215	H132740215	ILB Staphylococcus aureus (National Collection) sequencing (JP)	ERP005128	2960	Staphylococcus aureus (National Collection) sequencing	ACTTGATG	8	1	4348668	cram	target
12589_1#82	/seq/12589/12589_1#82.cram	1	{"id_run":12589,"position":1,"tag_index":82}	{"components":[{"id_run":12589,"position":1,"tag_index":82}]}	ERR540781	ERA320704	2014-08-01	[2014-08-02T00:57:42] 2014-06-20	b35f20a31286fd89be20fcf5af080422	3657e27f91ef29c4238be3c1196cb97d1a32afbbca5b86e0420889135dbcdf07	12589	1	1	9695362	9695362	Standard	1	b35f20a31286fd89be20fcf5af080422	/lustre/scratch110/srpipe/references/Staphylococcus_aureus/MRSA252/all/bwa/S_aureus_MRSA252.fasta	2960STDY5754929	ERS411784	Staphylococcus aureus	2960STDY5754929	1872169	H132460067	H132460067	ILB Staphylococcus aureus (National Collection) sequencing (JP)	ERP005128	2960	Staphylococcus aureus (National Collection) sequencing	GAGCCAAT	82	1	4059370	cram	target
12593_2#52	/seq/12593/12593_2#52.cram	1	{"id_run":12593,"position":2,"tag_index":52}	{"components":[{"id_run":12593,"position":2,"tag_index":52}]}	ERR540939	ERA320704	2014-08-01	[2014-08-02T01:04:52] 2014-06-20	01d7a23817c1ba3460bff2302d8a0a28	488297aa0f31e354e8cdd0f734814c6e95f35920a23d29fbfdda842953757611	12593	1	2	9717038	9717038	Standard	1	01d7a23817c1ba3460bff2302d8a0a28	/lustre/scratch110/srpipe/references/Staphylococcus_aureus/MRSA252/all/bwa/S_aureus_MRSA252.fasta	2960STDY5754999	ERS411849	Staphylococcus aureus	2960STDY5754999	1872239	H133340138	H133340138	ILB Staphylococcus aureus (National Collection) sequencing (JP)	ERP005128	2960	Staphylococcus aureus (National Collection) sequencing	TCGTTAGC	52	1	4836632	cram	target
12625_1#7	/seq/12625/12625_1#7.cram	1	{"id_run":12625,"position":1,"tag_index":7}	{"components":[{"id_run":12625,"position":1,"tag_index":7}]}	ERR540989	ERA320704	2014-08-01	[2014-08-02T01:16:13] 2014-06-20	a21297979cfea9e723c1178a7e6fcea2	e3f3f6790d8888376b3ade2239f8d611a1cae2d0ffa7325e0828ce79618fd322	12625	1	1	9705282	9705282	Standard	1	a21297979cfea9e723c1178a7e6fcea2	/lustre/scratch110/srpipe/references/Staphylococcus_aureus/MRSA252/all/bwa/S_aureus_MRSA252.fasta	2960STDY5754583	ERS411519	Staphylococcus aureus	2960STDY5754583	1871727	H124920185	H124920185	ILB Staphylococcus aureus (National Collection) sequencing (JP)	ERP005128	2960	Staphylococcus aureus (National Collection) sequencing	CAGATCTG	7	1	5569642	cram	target
12593_1#25	/seq/12593/12593_1#25.cram	1	{"id_run":12593,"position":1,"tag_index":25}	{"components":[{"id_run":12593,"position":1,"tag_index":25}]}	ERR540819	ERA320704	2014-08-01	[2014-08-02T01:01:06] 2014-06-20	61752e53d35a8e1ef18b0bdc722ae010	d1add03e35e9ae9dbbaad09a381f9b838db535a81a3e35b219494e98ed1b216f	12593	1	1	9705601	9705601	Standard	1	61752e53d35a8e1ef18b0bdc722ae010	/lustre/scratch110/srpipe/references/Staphylococcus_aureus/MRSA252/all/bwa/S_aureus_MRSA252.fasta	2960STDY5754731	ERS411632	Staphylococcus aureus	2960STDY5754731	1871971	H131000255	H131000255	ILB Staphylococcus aureus (National Collection) sequencing (JP)	ERP005128	2960	Staphylococcus aureus (National Collection) sequencing	TGCGATCT	25	1	4195466	cram	target
12483_8#11	/seq/12483/12483_8#11.cram	1	{"id_run":12483,"position":8,"tag_index":11}	{"components":[{"id_run":12483,"position":8,"tag_index":11}]}	ERR527229	ERA317493	2014-08-01	[2014-08-02T00:50:55] 2014-06-06	b5cde8a8a8ee8792a202342bf45bef55	2f0d7741807c87afa229123aa63015fd9ef9df0ce785322a337e57e8b7bed5a4	12483	1	8	9705138	9705138	Standard	1	b5cde8a8a8ee8792a202342bf45bef55	/lustre/scratch110/srpipe/references/Staphylococcus_aureus/MRSA252/all/bwa/S_aureus_MRSA252.fasta	2960STDY5754441	ERS411428	Staphylococcus aureus	2960STDY5754441	1871585	H124920165	H124920165	ILB Staphylococcus aureus (National Collection) sequencing (JP)	ERP005128	2960	Staphylococcus aureus (National Collection) sequencing	GGCTACAG	11	1	3824086	cram	target
12593_2#56	/seq/12593/12593_2#56.cram	1	{"id_run":12593,"position":2,"tag_index":56}	{"components":[{"id_run":12593,"position":2,"tag_index":56}]}	ERR540943	ERA320704	2014-08-01	[2014-08-02T01:04:58] 2014-06-20	1aacb982d32273e620641eb9307a80e7	345111017eba40cc90a56eeaa896c13068a2b6026e271c7d7c94dad3307833ab	12593	1	2	9717086	9717086	Standard	1	1aacb982d32273e620641eb9307a80e7	/lustre/scratch110/srpipe/references/Staphylococcus_aureus/MRSA252/all/bwa/S_aureus_MRSA252.fasta	2960STDY5755004	ERS411853	Staphylococcus aureus	2960STDY5755004	1872244	H133400338	H133400338	ILB Staphylococcus aureus (National Collection) sequencing (JP)	ERP005128	2960	Staphylococcus aureus (National Collection) sequencing	TTGCGTAC	56	1	4502304	cram	target
12625_1#15	/seq/12625/12625_1#15.cram	1	{"id_run":12625,"position":1,"tag_index":15}	{"components":[{"id_run":12625,"position":1,"tag_index":15}]}	ERR540997	ERA320704	2014-08-01	[2014-08-02T01:14:48] 2014-06-20	5ad77c6875d6f8a873849d6c010222c3	f344bf9987d3474e58c87bf659420e2c67952295994331d425665a0bd5f664b3	12625	1	1	9705283	9705283	Standard	1	5ad77c6875d6f8a873849d6c010222c3	/lustre/scratch110/srpipe/references/Staphylococcus_aureus/MRSA252/all/bwa/S_aureus_MRSA252.fasta	2960STDY5754591	ERS411527	Staphylococcus aureus	2960STDY5754591	1871743	H124920175	H124920175	ILB Staphylococcus aureus (National Collection) sequencing (JP)	ERP005128	2960	Staphylococcus aureus (National Collection) sequencing	TAAGCGTT	15	1	5004506	cram	target
12673_8#86	/seq/12673/12673_8#86.cram	1	{"id_run":12673,"position":8,"tag_index":86}	{"components":[{"id_run":12673,"position":8,"tag_index":86}]}	ERR555085	ERA324398	2014-08-01	[2014-08-02T02:10:37] 2014-06-27	b9c2b1874b3927fcc4ddca504f0fbbed	a6ac32d4cb64ad3e57138f359da5c0a2703a40e458a9ec2cf4793577b3675570	12673	1	8	9725189	9725189	Standard	1	b9c2b1874b3927fcc4ddca504f0fbbed	/lustre/scratch110/srpipe/references/Staphylococcus_aureus/MRSA252/all/bwa/S_aureus_MRSA252.fasta	2960STDY5755202	ERS411935	Staphylococcus aureus	2960STDY5755202	1872442	H124580321	H124580321	ILB Staphylococcus aureus (National Collection) sequencing (JP)	ERP005128	2960	Staphylococcus aureus (National Collection) sequencing	GTTGTCGG	86	1	5624160	cram	target
12589_1#49	/seq/12589/12589_1#49.cram	1	{"id_run":12589,"position":1,"tag_index":49}	{"components":[{"id_run":12589,"position":1,"tag_index":49}]}	ERR540750	ERA320704	2014-08-01	[2014-08-02T00:56:51] 2014-06-20	6ca8b73593cafc729a8b2722035e8565	4a780a536358500d0fb7ea430e65ff17fc6e53c3deefb2aeac6540496c6caccf	12589	1	1	9695346	9695346	Standard	1	6ca8b73593cafc729a8b2722035e8565	/lustre/scratch110/srpipe/references/Staphylococcus_aureus/MRSA252/all/bwa/S_aureus_MRSA252.fasta	2960STDY5754859	ERS411751	Staphylococcus aureus	2960STDY5754859	1872099	H131920598	H131920598	ILB Staphylococcus aureus (National Collection) sequencing (JP)	ERP005128	2960	Staphylococcus aureus (National Collection) sequencing	TGTCTATC	49	1	4326146	cram	target
12589_1#3	/seq/12589/12589_1#3.cram	1	{"id_run":12589,"position":1,"tag_index":3}	{"components":[{"id_run":12589,"position":1,"tag_index":3}]}	ERR540704	ERA320704	2014-08-01	[2014-08-02T00:56:24] 2014-06-20	a3c0fed4640e9e097c9e89192d9786a9	c0cd9ddd43a6b55791e708826e746c8f452241e74f87eba0732668e41cac1632	12589	1	1	9695364	9695364	Standard	1	a3c0fed4640e9e097c9e89192d9786a9	/lustre/scratch110/srpipe/references/Staphylococcus_aureus/MRSA252/all/bwa/S_aureus_MRSA252.fasta	2960STDY5754810	ERS411705	Staphylococcus aureus	2960STDY5754810	1872050	H132120056	H132120056	ILB Staphylococcus aureus (National Collection) sequencing (JP)	ERP005128	2960	Staphylococcus aureus (National Collection) sequencing	TTAGGCAT	3	1	5166512	cram	target
12589_1#55	/seq/12589/12589_1#55.cram	1	{"id_run":12589,"position":1,"tag_index":55}	{"components":[{"id_run":12589,"position":1,"tag_index":55}]}	ERR540756	ERA320704	2014-08-01	[2014-08-02T00:57:02] 2014-06-20	18fe0f731e5c4a5827c791e1624bde39	27f9dd7f60b65525131e51932ae1491ea4dfcf9cc5370e09548f3a06debcf76c	12589	1	1	9695418	9695418	Standard	1	18fe0f731e5c4a5827c791e1624bde39	/lustre/scratch110/srpipe/references/Staphylococcus_aureus/MRSA252/all/bwa/S_aureus_MRSA252.fasta	2960STDY5754865	ERS411757	Staphylococcus aureus	2960STDY5754865	1872105	H131840154	H131840154	ILB Staphylococcus aureus (National Collection) sequencing (JP)	ERP005128	2960	Staphylococcus aureus (National Collection) sequencing	TTCGCACC	55	1	4319848	cram	target
12483_8#45	/seq/12483/12483_8#45.cram	1	{"id_run":12483,"position":8,"tag_index":45}	{"components":[{"id_run":12483,"position":8,"tag_index":45}]}	ERR527262	ERA317493	2014-08-01	[2014-08-02T00:51:45] 2014-06-06	6e9b7d73daf70c3cd00573690c6bb8e9	f0611e8b4f651ee213d2013bf7023d1102a0c78ea01acf6cfd076a592a8a3d7f	12483	1	8	9705166	9705166	Standard	1	6e9b7d73daf70c3cd00573690c6bb8e9	/lustre/scratch110/srpipe/references/Staphylococcus_aureus/MRSA252/all/bwa/S_aureus_MRSA252.fasta	2960STDY5754476	ERS411462	Staphylococcus aureus	2960STDY5754476	1871620	H124260262	H124260262	ILB Staphylococcus aureus (National Collection) sequencing (JP)	ERP005128	2960	Staphylococcus aureus (National Collection) sequencing	TATGCCAG	45	1	4749292	cram	target
12589_1#59	/seq/12589/12589_1#59.cram	1	{"id_run":12589,"position":1,"tag_index":59}	{"components":[{"id_run":12589,"position":1,"tag_index":59}]}	ERR540760	ERA320704	2014-08-01	[2014-08-02T00:57:08] 2014-06-20	020db86db434e32abe40d7e5a7ed970d	2fc70b24ddcd16143791ff67c0a94be255ef6dd65188a5f68b08d555b88e1e92	12589	1	1	9695371	9695371	Standard	1	020db86db434e32abe40d7e5a7ed970d	/lustre/scratch110/srpipe/references/Staphylococcus_aureus/MRSA252/all/bwa/S_aureus_MRSA252.fasta	2960STDY5754869	ERS411761	Staphylococcus aureus	2960STDY5754869	1872109	H132240080	H132240080	ILB Staphylococcus aureus (National Collection) sequencing (JP)	ERP005128	2960	Staphylococcus aureus (National Collection) sequencing	TAGAACAC	59	1	3962952	cram	target
12593_2#20	/seq/12593/12593_2#20.cram	1	{"id_run":12593,"position":2,"tag_index":20}	{"components":[{"id_run":12593,"position":2,"tag_index":20}]}	ERR540908	ERA320704	2014-08-01	[2014-08-02T01:03:32] 2014-06-20	fe3ef9fb30dd418b8f3ebded4ae7a070	a9ca01ffb77ace6e244b038112b57bd90664ec928129fe16a0bd35c37f0c158e	12593	1	2	9717034	9717034	Standard	1	fe3ef9fb30dd418b8f3ebded4ae7a070	/lustre/scratch110/srpipe/references/Staphylococcus_aureus/MRSA252/all/bwa/S_aureus_MRSA252.fasta	2960STDY5754964	ERS411817	Staphylococcus aureus	2960STDY5754964	1872204	H132960265	H132960265	ILB Staphylococcus aureus (National Collection) sequencing (JP)	ERP005128	2960	Staphylococcus aureus (National Collection) sequencing	TTGGAGGT	20	1	5087540	cram	target
12483_8#35	/seq/12483/12483_8#35.cram	1	{"id_run":12483,"position":8,"tag_index":35}	{"components":[{"id_run":12483,"position":8,"tag_index":35}]}	ERR527253	ERA317493	2014-08-01	[2014-08-02T00:51:33] 2014-06-06	1fd5552a99bffdd9f6b5013c5113b131	b1f30d3545f980a3e94c34cdd7cbdb1f7d12bf322f0a853f8b12d16a303f862d	12483	1	8	9705141	9705141	Standard	1	1fd5552a99bffdd9f6b5013c5113b131	/lustre/scratch110/srpipe/references/Staphylococcus_aureus/MRSA252/all/bwa/S_aureus_MRSA252.fasta	2960STDY5754466	ERS411452	Staphylococcus aureus	2960STDY5754466	1871610	H124560293	H124560293	ILB Staphylococcus aureus (National Collection) sequencing (JP)	ERP005128	2960	Staphylococcus aureus (National Collection) sequencing	TTGGTATG	35	1	4391138	cram	target
12625_1#14	/seq/12625/12625_1#14.cram	1	{"id_run":12625,"position":1,"tag_index":14}	{"components":[{"id_run":12625,"position":1,"tag_index":14}]}	ERR540996	ERA320704	2014-08-01	[2014-08-02T01:14:46] 2014-06-20	ab5a1667af78274b70a554e75e442098	6dd3538354d833a8e7b77c5cfa4abad3e08efedfc8fb31ee937cd0f11d964817	12625	1	1	9705271	9705271	Standard	1	ab5a1667af78274b70a554e75e442098	/lustre/scratch110/srpipe/references/Staphylococcus_aureus/MRSA252/all/bwa/S_aureus_MRSA252.fasta	2960STDY5754590	ERS411526	Staphylococcus aureus	2960STDY5754590	1871737	H124720194	H124720194	ILB Staphylococcus aureus (National Collection) sequencing (JP)	ERP005128	2960	Staphylococcus aureus (National Collection) sequencing	TCTCGGTT	14	1	4747042	cram	target
12593_2#5	/seq/12593/12593_2#5.cram	1	{"id_run":12593,"position":2,"tag_index":5}	{"components":[{"id_run":12593,"position":2,"tag_index":5}]}	ERR540893	ERA320704	2014-08-01	[2014-08-02T01:04:47] 2014-06-20	7492ebe991c29c9ea45779e9f624eb89	f336b2959ccaf999c332bf9a0337ad2114f0a07a58a455c60558197033f6a586	12593	1	2	9717044	9717044	Standard	1	7492ebe991c29c9ea45779e9f624eb89	/lustre/scratch110/srpipe/references/Staphylococcus_aureus/MRSA252/all/bwa/S_aureus_MRSA252.fasta	2960STDY5754948	ERS411802	Staphylococcus aureus	2960STDY5754948	1872188	H132740194	H132740194	ILB Staphylococcus aureus (National Collection) sequencing (JP)	ERP005128	2960	Staphylococcus aureus (National Collection) sequencing	ACAGTGGT	5	1	4164120	cram	target
12589_1#31	/seq/12589/12589_1#31.cram	1	{"id_run":12589,"position":1,"tag_index":31}	{"components":[{"id_run":12589,"position":1,"tag_index":31}]}	ERR540732	ERA320704	2014-08-01	[2014-08-02T00:56:27] 2014-06-20	cd3112d8a2573b8c537b84652dcd48b5	914412b3763155d6e04f287ffb1b7c713015affac0b1b3f58a8e9ec1fa8967b2	12589	1	1	9695415	9695415	Standard	1	cd3112d8a2573b8c537b84652dcd48b5	/lustre/scratch110/srpipe/references/Staphylococcus_aureus/MRSA252/all/bwa/S_aureus_MRSA252.fasta	2960STDY5754840	ERS411733	Staphylococcus aureus	2960STDY5754840	1872080	H131720062	H131720062	ILB Staphylococcus aureus (National Collection) sequencing (JP)	ERP005128	2960	Staphylococcus aureus (National Collection) sequencing	TAGTCTTG	31	1	4467064	cram	target
12673_8#57	/seq/12673/12673_8#57.cram	1	{"id_run":12673,"position":8,"tag_index":57}	{"components":[{"id_run":12673,"position":8,"tag_index":57}]}	ERR555056	ERA324398	2014-08-01	[2014-08-02T02:09:28] 2014-06-27	c8c5bbeebdcb7552ac4e67d2641441bb	00c514776d63f11af7cff5116b715962c77a1ebb7ab54213c0b82fa3f04b8253	12673	1	8	9725126	9725126	Standard	1	c8c5bbeebdcb7552ac4e67d2641441bb	/lustre/scratch110/srpipe/references/Staphylococcus_aureus/MRSA252/all/bwa/S_aureus_MRSA252.fasta	2960STDY5755128	ERS411906	Staphylococcus aureus	2960STDY5755128	1872368	H134020403	H134020403	ILB Staphylococcus aureus (National Collection) sequencing (JP)	ERP005128	2960	Staphylococcus aureus (National Collection) sequencing	TCTACGAC	57	1	5697498	cram	target
12593_1#58	/seq/12593/12593_1#58.cram	1	{"id_run":12593,"position":1,"tag_index":58}	{"components":[{"id_run":12593,"position":1,"tag_index":58}]}	ERR540851	ERA320704	2014-08-01	[2014-08-02T01:01:54] 2014-06-20	0cd9a8268ec2029b41a8596f50c94c81	bfa8c5988b68c2bc2a2a53bdaa49f4fb1cdd09e3e7426bbc4464cf436ab3af13	12593	1	1	9705617	9705617	Standard	1	0cd9a8268ec2029b41a8596f50c94c81	/lustre/scratch110/srpipe/references/Staphylococcus_aureus/MRSA252/all/bwa/S_aureus_MRSA252.fasta	2960STDY5754768	ERS411665	Staphylococcus aureus	2960STDY5754768	1872008	H132140140	H132140140	ILB Staphylococcus aureus (National Collection) sequencing (JP)	ERP005128	2960	Staphylococcus aureus (National Collection) sequencing	TGACAGAC	58	1	4363180	cram	target
12625_1#36	/seq/12625/12625_1#36.cram	1	{"id_run":12625,"position":1,"tag_index":36}	{"components":[{"id_run":12625,"position":1,"tag_index":36}]}	ERR541018	ERA320704	2014-08-01	[2014-08-02T01:15:22] 2014-06-20	f3a6525a251a69247f62fa3f59f6ccf7	1e3fecf418ad46c33431672356036de1437c6173395bf8f757fc59cebbe1bd9e	12625	1	1	9705250	9705250	Standard	1	f3a6525a251a69247f62fa3f59f6ccf7	/lustre/scratch110/srpipe/references/Staphylococcus_aureus/MRSA252/all/bwa/S_aureus_MRSA252.fasta	2960STDY5754643	ERS411548	Staphylococcus aureus	2960STDY5754643	1871883	H130160906	H130160906	ILB Staphylococcus aureus (National Collection) sequencing (JP)	ERP005128	2960	Staphylococcus aureus (National Collection) sequencing	TGAACTGG	36	1	4929712	cram	target
12589_1#87	/seq/12589/12589_1#87.cram	1	{"id_run":12589,"position":1,"tag_index":87}	{"components":[{"id_run":12589,"position":1,"tag_index":87}]}	ERR540786	ERA320704	2014-08-01	[2014-08-02T00:57:47] 2014-06-20	f645774d48f02f012b8bf03ec1fe338d	5ed5f0fe80f96e1360be3002dd1e3f332feb547a213e37e70fbf872a7841b275	12589	1	1	9695422	9695422	Standard	1	f645774d48f02f012b8bf03ec1fe338d	/lustre/scratch110/srpipe/references/Staphylococcus_aureus/MRSA252/all/bwa/S_aureus_MRSA252.fasta	2960STDY5754934	ERS411789	Staphylococcus aureus	2960STDY5754934	1872174	H132520186	H132520186	ILB Staphylococcus aureus (National Collection) sequencing (JP)	ERP005128	2960	Staphylococcus aureus (National Collection) sequencing	GGATTAGG	87	1	3986610	cram	target
12625_1#67	/seq/12625/12625_1#67.cram	1	{"id_run":12625,"position":1,"tag_index":67}	{"components":[{"id_run":12625,"position":1,"tag_index":67}]}	ERR541048	ERA320704	2014-08-01	[2014-08-02T01:16:09] 2014-06-20	e75f104d15e0da47f2909f3add7ae242	6ad650f1bd5c558182e160cb157c973ce382aa39ff5f4fa7d3ddbeecc4d37cea	12625	1	1	9705242	9705242	Standard	1	e75f104d15e0da47f2909f3add7ae242	/lustre/scratch110/srpipe/references/Staphylococcus_aureus/MRSA252/all/bwa/S_aureus_MRSA252.fasta	2960STDY5754674	ERS411579	Staphylococcus aureus	2960STDY5754674	1871914	H130460265	H130460265	ILB Staphylococcus aureus (National Collection) sequencing (JP)	ERP005128	2960	Staphylococcus aureus (National Collection) sequencing	TACCACCA	67	1	4935462	cram	target
12483_8#27	/seq/12483/12483_8#27.cram	1	{"id_run":12483,"position":8,"tag_index":27}	{"components":[{"id_run":12483,"position":8,"tag_index":27}]}	ERR527245	ERA317493	2014-08-01	[2014-08-02T00:51:21] 2014-06-06	6b4f1d01bb88121db11ec0efb4ee6f16	8b4b7c8b2bcda341477288a6be018753fb7dce6870a89279d5c1dd5ccfc0fc15	12483	1	8	9705140	9705140	Standard	1	6b4f1d01bb88121db11ec0efb4ee6f16	/lustre/scratch110/srpipe/references/Staphylococcus_aureus/MRSA252/all/bwa/S_aureus_MRSA252.fasta	2960STDY5754458	ERS411444	Staphylococcus aureus	2960STDY5754458	1871602	H125180355	H125180355	ILB Staphylococcus aureus (National Collection) sequencing (JP)	ERP005128	2960	Staphylococcus aureus (National Collection) sequencing	TAGTGACT	27	1	4494584	cram	target
12593_2#73	/seq/12593/12593_2#73.cram	1	{"id_run":12593,"position":2,"tag_index":73}	{"components":[{"id_run":12593,"position":2,"tag_index":73}]}	ERR540960	ERA320704	2014-08-01	[2014-08-02T01:05:29] 2014-06-20	365f70559bd298e0e1f596ad0f4e5b4b	eae88f3d8255cf6870297dff09579f2381a2be4eef831a713140629549094b51	12593	1	2	9717005	9717005	Standard	1	365f70559bd298e0e1f596ad0f4e5b4b	/lustre/scratch110/srpipe/references/Staphylococcus_aureus/MRSA252/all/bwa/S_aureus_MRSA252.fasta	2960STDY5755022	ERS411870	Staphylococcus aureus	2960STDY5755022	1872262	H133040790	H133040790	ILB Staphylococcus aureus (National Collection) sequencing (JP)	ERP005128	2960	Staphylococcus aureus (National Collection) sequencing	GCAACATT	73	1	4563104	cram	target
12593_2#88	/seq/12593/12593_2#88.cram	1	{"id_run":12593,"position":2,"tag_index":88}	{"components":[{"id_run":12593,"position":2,"tag_index":88}]}	ERR540975	ERA320704	2014-08-01	[2014-08-02T01:05:51] 2014-06-20	da6f8e75ef09a7d70027fbf7e9291483	35d911bb9edf01fdc71e7d32a4a2737a5873ebb43a4a692e94c9542256898a0d	12593	1	2	9717090	9717090	Standard	1	da6f8e75ef09a7d70027fbf7e9291483	/lustre/scratch110/srpipe/references/Staphylococcus_aureus/MRSA252/all/bwa/S_aureus_MRSA252.fasta	2960STDY5755105	ERS411885	Staphylococcus aureus	2960STDY5755105	1872345	H134600056	H134600056	ILB Staphylococcus aureus (National Collection) sequencing (JP)	ERP005128	2960	Staphylococcus aureus (National Collection) sequencing	GATAGAGG	88	1	3794560	cram	target
12593_2#90	/seq/12593/12593_2#90.cram	1	{"id_run":12593,"position":2,"tag_index":90}	{"components":[{"id_run":12593,"position":2,"tag_index":90}]}	ERR540977	ERA320704	2014-08-01	[2014-08-02T01:05:55] 2014-06-20	7cef22ea2e103d1eb307515e9897c648	4ad780c872a4a758f7da300fe12528f20e70d63a278add87f3d1daf8e8717b92	12593	1	2	9717019	9717019	Standard	1	7cef22ea2e103d1eb307515e9897c648	/lustre/scratch110/srpipe/references/Staphylococcus_aureus/MRSA252/all/bwa/S_aureus_MRSA252.fasta	2960STDY5755107	ERS411887	Staphylococcus aureus	2960STDY5755107	1872347	H134600058	H134600058	ILB Staphylococcus aureus (National Collection) sequencing (JP)	ERP005128	2960	Staphylococcus aureus (National Collection) sequencing	GCAATCCG	90	1	4593400	cram	target
12625_1#93	/seq/12625/12625_1#93.cram	1	{"id_run":12625,"position":1,"tag_index":93}	{"components":[{"id_run":12625,"position":1,"tag_index":93}]}	ERR541074	ERA320704	2014-08-01	[2014-08-02T01:16:49] 2014-06-20	5b5fc86bcd148df9b18f5ddbc7b405d3	6c5dd91c2304c52cd8bbfa24110892cb62b115c62f6d929b61040c1dac2388ce	12625	1	1	9705269	9705269	Standard	1	5b5fc86bcd148df9b18f5ddbc7b405d3	/lustre/scratch110/srpipe/references/Staphylococcus_aureus/MRSA252/all/bwa/S_aureus_MRSA252.fasta	2960STDY5754702	ERS411605	Staphylococcus aureus	2960STDY5754702	1871942	H130660219	H130660219	ILB Staphylococcus aureus (National Collection) sequencing (JP)	ERP005128	2960	Staphylococcus aureus (National Collection) sequencing	GCACTGTC	93	1	5326530	cram	target
12625_1#71	/seq/12625/12625_1#71.cram	1	{"id_run":12625,"position":1,"tag_index":71}	{"components":[{"id_run":12625,"position":1,"tag_index":71}]}	ERR541052	ERA320704	2014-08-01	[2014-08-02T01:16:16] 2014-06-20	8435a123e0f8ff5b7f751551e60d3e8d	2af743a25b70bf1872809b7b31dba9f0dc1618f9050974e9cc08432c33918e4e	12625	1	1	9705290	9705290	Standard	1	8435a123e0f8ff5b7f751551e60d3e8d	/lustre/scratch110/srpipe/references/Staphylococcus_aureus/MRSA252/all/bwa/S_aureus_MRSA252.fasta	2960STDY5754678	ERS411583	Staphylococcus aureus	2960STDY5754678	1871918	H130480324	H130480324	ILB Staphylococcus aureus (National Collection) sequencing (JP)	ERP005128	2960	Staphylococcus aureus (National Collection) sequencing	GTGTCCTT	71	1	4053184	cram	target
12483_8#64	/seq/12483/12483_8#64.cram	1	{"id_run":12483,"position":8,"tag_index":64}	{"components":[{"id_run":12483,"position":8,"tag_index":64}]}	ERR527281	ERA317493	2014-08-01	[2014-08-02T00:52:17] 2014-06-06	a59f5897908f6296eeb1fe642e4ec013	c3dc091c9ef133abd68c6cad3e26e533d18287b4ab73588e4b6533b2274b2dff	12483	1	8	9705204	9705204	Standard	1	a59f5897908f6296eeb1fe642e4ec013	/lustre/scratch110/srpipe/references/Staphylococcus_aureus/MRSA252/all/bwa/S_aureus_MRSA252.fasta	2960STDY5754495	ERS411481	Staphylococcus aureus	2960STDY5754495	1871639	H125280654	H125280654	ILB Staphylococcus aureus (National Collection) sequencing (JP)	ERP005128	2960	Staphylococcus aureus (National Collection) sequencing	TCTCTTCA	64	1	5300342	cram	target
12673_8#88	/seq/12673/12673_8#88.cram	1	{"id_run":12673,"position":8,"tag_index":88}	{"components":[{"id_run":12673,"position":8,"tag_index":88}]}	ERR555087	ERA324398	2014-08-01	[2014-08-02T02:10:40] 2014-06-27	0fd99f766e304e36f72bb5549f478657	f5f163c9cfa23a3cca70725ce457e249a07ed39b62986ae05883067cc8ff16b8	12673	1	8	9725213	9725213	Standard	1	0fd99f766e304e36f72bb5549f478657	/lustre/scratch110/srpipe/references/Staphylococcus_aureus/MRSA252/all/bwa/S_aureus_MRSA252.fasta	2960STDY5755204	ERS411937	Staphylococcus aureus	2960STDY5755204	1872444	H124700156	H124700156	ILB Staphylococcus aureus (National Collection) sequencing (JP)	ERP005128	2960	Staphylococcus aureus (National Collection) sequencing	GATAGAGG	88	1	5666768	cram	target
12483_8#60	/seq/12483/12483_8#60.cram	1	{"id_run":12483,"position":8,"tag_index":60}	{"components":[{"id_run":12483,"position":8,"tag_index":60}]}	ERR527277	ERA317493	2014-08-01	[2014-08-02T00:52:07] 2014-06-06	cf09927c6951e6faeb2836f1a939e346	206637d4f48c684dcbea968f7e0d10a87ff6f79d2e7d1dcbf1eeadeec83be16c	12483	1	8	9705156	9705156	Standard	1	cf09927c6951e6faeb2836f1a939e346	/lustre/scratch110/srpipe/references/Staphylococcus_aureus/MRSA252/all/bwa/S_aureus_MRSA252.fasta	2960STDY5754491	ERS411477	Staphylococcus aureus	2960STDY5754491	1871635	H124920177	H124920177	ILB Staphylococcus aureus (National Collection) sequencing (JP)	ERP005128	2960	Staphylococcus aureus (National Collection) sequencing	TCATCCTA	60	1	4410940	cram	target
12593_2#30	/seq/12593/12593_2#30.cram	1	{"id_run":12593,"position":2,"tag_index":30}	{"components":[{"id_run":12593,"position":2,"tag_index":30}]}	ERR540918	ERA320704	2014-08-01	[2014-08-02T01:03:57] 2014-06-20	09c83d09957d2932e70162405633d3d1	6322832c7d90fc69d1a39f3f5587609e29a6aeba6eced3ad1f386835161363f0	12593	1	2	9717059	9717059	Standard	1	09c83d09957d2932e70162405633d3d1	/lustre/scratch110/srpipe/references/Staphylococcus_aureus/MRSA252/all/bwa/S_aureus_MRSA252.fasta	2960STDY5754975	ERS411827	Staphylococcus aureus	2960STDY5754975	1872215	H133120377	H133120377	ILB Staphylococcus aureus (National Collection) sequencing (JP)	ERP005128	2960	Staphylococcus aureus (National Collection) sequencing	TGTGGTTG	30	1	4850390	cram	target
12593_1#56	/seq/12593/12593_1#56.cram	1	{"id_run":12593,"position":1,"tag_index":56}	{"components":[{"id_run":12593,"position":1,"tag_index":56}]}	ERR540849	ERA320704	2014-08-01	[2014-08-02T01:01:51] 2014-06-20	308c383ce82814805ce058a2aaee788a	fa975574aeaa4475f92fb116421a173c6c9683a4a0091592ec74e373d4991ffc	12593	1	1	9705688	9705688	Standard	1	308c383ce82814805ce058a2aaee788a	/lustre/scratch110/srpipe/references/Staphylococcus_aureus/MRSA252/all/bwa/S_aureus_MRSA252.fasta	2960STDY5754765	ERS411663	Staphylococcus aureus	2960STDY5754765	1872005	H132020054	H132020054	ILB Staphylococcus aureus (National Collection) sequencing (JP)	ERP005128	2960	Staphylococcus aureus (National Collection) sequencing	TTGCGTAC	56	1	4783252	cram	target
12593_1#32	/seq/12593/12593_1#32.cram	1	{"id_run":12593,"position":1,"tag_index":32}	{"components":[{"id_run":12593,"position":1,"tag_index":32}]}	ERR540826	ERA320704	2014-08-01	[2014-08-02T01:01:17] 2014-06-20	381bd085ab1190a0f73283557f9c12f0	fbd58b1408ed1137c9f048a6d6f9f6a8deba5057086267ae1fbe9e913969e72a	12593	1	1	9705685	9705685	Standard	1	381bd085ab1190a0f73283557f9c12f0	/lustre/scratch110/srpipe/references/Staphylococcus_aureus/MRSA252/all/bwa/S_aureus_MRSA252.fasta	2960STDY5754740	ERS411639	Staphylococcus aureus	2960STDY5754740	1871980	H131240100	H131240100	ILB Staphylococcus aureus (National Collection) sequencing (JP)	ERP005128	2960	Staphylococcus aureus (National Collection) sequencing	TTCCATTG	32	1	4412370	cram	target
12673_8#52	/seq/12673/12673_8#52.cram	1	{"id_run":12673,"position":8,"tag_index":52}	{"components":[{"id_run":12673,"position":8,"tag_index":52}]}	ERR555051	ERA324398	2014-08-01	[2014-08-02T02:09:20] 2014-06-27	62450aac9a17ce6258f245ca23992b68	96478284d9f2afb31e0ed6a667bbd49defc62e0c2539016c210a593ad678474e	12673	1	8	9725161	9725161	Standard	1	62450aac9a17ce6258f245ca23992b68	/lustre/scratch110/srpipe/references/Staphylococcus_aureus/MRSA252/all/bwa/S_aureus_MRSA252.fasta	2960STDY5755121	ERS411901	Staphylococcus aureus	2960STDY5755121	1872361	H133920236	H133920236	ILB Staphylococcus aureus (National Collection) sequencing (JP)	ERP005128	2960	Staphylococcus aureus (National Collection) sequencing	TCGTTAGC	52	1	5222904	cram	target
12593_1#51	/seq/12593/12593_1#51.cram	1	{"id_run":12593,"position":1,"tag_index":51}	{"components":[{"id_run":12593,"position":1,"tag_index":51}]}	ERR540844	ERA320704	2014-08-01	[2014-08-02T01:01:45] 2014-06-20	6840e1af49dcc9a663cfe8bf8a999cd5	641299ce2656103e021bc9d26fd647e60108022ee316153408e8df5986c8e888	12593	1	1	9705628	9705628	Standard	1	6840e1af49dcc9a663cfe8bf8a999cd5	/lustre/scratch110/srpipe/references/Staphylococcus_aureus/MRSA252/all/bwa/S_aureus_MRSA252.fasta	2960STDY5754760	ERS411658	Staphylococcus aureus	2960STDY5754760	1872000	H131800579	H131800579	ILB Staphylococcus aureus (National Collection) sequencing (JP)	ERP005128	2960	Staphylococcus aureus (National Collection) sequencing	TTACTCGC	51	1	4469704	cram	target
12483_8#92	/seq/12483/12483_8#92.cram	1	{"id_run":12483,"position":8,"tag_index":92}	{"components":[{"id_run":12483,"position":8,"tag_index":92}]}	ERR527309	ERA317493	2014-08-01	[2014-08-02T00:53:15] 2014-06-06	066182fc927393f3f183b4d76a3909dc	0210e8f3cc261ef4f72f45d52a8c0bcf5e7f789a0db1b02580467da9f7a1ca20	12483	1	8	9705160	9705160	Standard	1	066182fc927393f3f183b4d76a3909dc	/lustre/scratch110/srpipe/references/Staphylococcus_aureus/MRSA252/all/bwa/S_aureus_MRSA252.fasta	2960STDY5754571	ERS411509	Staphylococcus aureus	2960STDY5754571	1871715	H124880241	H124880241	ILB Staphylococcus aureus (National Collection) sequencing (JP)	ERP005128	2960	Staphylococcus aureus (National Collection) sequencing	GCCTGTTC	92	1	3884920	cram	target
12483_8#75	/seq/12483/12483_8#75.cram	1	{"id_run":12483,"position":8,"tag_index":75}	{"components":[{"id_run":12483,"position":8,"tag_index":75}]}	ERR527292	ERA317493	2014-08-01	[2014-08-02T00:52:39] 2014-06-06	d12aed6fd9eb1df49f8b55be69f98e5b	647facd59aa94b56869035966d35b49f349ea56b538859e95099cb8307a183de	12483	1	8	9705146	9705146	Standard	1	d12aed6fd9eb1df49f8b55be69f98e5b	/lustre/scratch110/srpipe/references/Staphylococcus_aureus/MRSA252/all/bwa/S_aureus_MRSA252.fasta	2960STDY5754507	ERS411492	Staphylococcus aureus	2960STDY5754507	1871651	H124560435	H124560435	ILB Staphylococcus aureus (National Collection) sequencing (JP)	ERP005128	2960	Staphylococcus aureus (National Collection) sequencing	GAATCTGT	75	1	4488094	cram	target
12593_1#7	/seq/12593/12593_1#7.cram	1	{"id_run":12593,"position":1,"tag_index":7}	{"components":[{"id_run":12593,"position":1,"tag_index":7}]}	ERR540801	ERA320704	2014-08-01	[2014-08-02T01:02:12] 2014-06-20	b0dc001b4113571bb57505e6fb222c34	9a5204cfd46811c3b0641db36f0792a5cc4df369b0591a3460494072568c76eb	12593	1	1	9705670	9705670	Standard	1	b0dc001b4113571bb57505e6fb222c34	/lustre/scratch110/srpipe/references/Staphylococcus_aureus/MRSA252/all/bwa/S_aureus_MRSA252.fasta	2960STDY5754711	ERS411614	Staphylococcus aureus	2960STDY5754711	1871951	H130800221	H130800221	ILB Staphylococcus aureus (National Collection) sequencing (JP)	ERP005128	2960	Staphylococcus aureus (National Collection) sequencing	CAGATCTG	7	1	4598406	cram	target
12593_1#93	/seq/12593/12593_1#93.cram	1	{"id_run":12593,"position":1,"tag_index":93}	{"components":[{"id_run":12593,"position":1,"tag_index":93}]}	ERR540886	ERA320704	2014-08-01	[2014-08-02T01:02:59] 2014-06-20	8cbf89197d309f9c895a259da774ff3c	2d97aa6605640c614b3bf25984ce54e776cc5a97092f570dcf88ab69463d119d	12593	1	1	9705657	9705657	Standard	1	8cbf89197d309f9c895a259da774ff3c	/lustre/scratch110/srpipe/references/Staphylococcus_aureus/MRSA252/all/bwa/S_aureus_MRSA252.fasta	2960STDY5754805	ERS411700	Staphylococcus aureus	2960STDY5754805	1872045	H132000101	H132000101	ILB Staphylococcus aureus (National Collection) sequencing (JP)	ERP005128	2960	Staphylococcus aureus (National Collection) sequencing	GCACTGTC	93	1	4308110	cram	target
12483_8#33	/seq/12483/12483_8#33.cram	1	{"id_run":12483,"position":8,"tag_index":33}	{"components":[{"id_run":12483,"position":8,"tag_index":33}]}	ERR527251	ERA317493	2014-08-01	[2014-08-02T00:51:31] 2014-06-06	924d6a8ca9c6b3857e6cdd54cbf120e1	0668179bf3b7334e0f1ca79fb77edaff7e6832751cdabf69de04b43c1b41bc71	12483	1	8	9705117	9705117	Standard	1	924d6a8ca9c6b3857e6cdd54cbf120e1	/lustre/scratch110/srpipe/references/Staphylococcus_aureus/MRSA252/all/bwa/S_aureus_MRSA252.fasta	2960STDY5754464	ERS411450	Staphylococcus aureus	2960STDY5754464	1871608	H124260281	H124260281	ILB Staphylococcus aureus (National Collection) sequencing (JP)	ERP005128	2960	Staphylococcus aureus (National Collection) sequencing	TCGAAGTG	33	1	4155526	cram	target
12625_1#70	/seq/12625/12625_1#70.cram	1	{"id_run":12625,"position":1,"tag_index":70}	{"components":[{"id_run":12625,"position":1,"tag_index":70}]}	ERR541051	ERA320704	2014-08-01	[2014-08-02T01:16:14] 2014-06-20	1bf59104bf0ee4c6bf7d2bb97f62f0cf	abc545d57e5060fafd83018768bc5fb95e06d50e516d6c424cc1098427869f08	12625	1	1	9705278	9705278	Standard	1	1bf59104bf0ee4c6bf7d2bb97f62f0cf	/lustre/scratch110/srpipe/references/Staphylococcus_aureus/MRSA252/all/bwa/S_aureus_MRSA252.fasta	2960STDY5754677	ERS411582	Staphylococcus aureus	2960STDY5754677	1871917	H130480323	H130480323	ILB Staphylococcus aureus (National Collection) sequencing (JP)	ERP005128	2960	Staphylococcus aureus (National Collection) sequencing	GATCTCTT	70	1	4387578	cram	target
12483_8#37	/seq/12483/12483_8#37.cram	1	{"id_run":12483,"position":8,"tag_index":37}	{"components":[{"id_run":12483,"position":8,"tag_index":37}]}	ERR527255	ERA317493	2014-08-01	[2014-08-02T00:51:36] 2014-06-06	9ff5e9e0a93e6773ca7d1a2c1cb46a5b	103782295e752588c7eed259e85fbc38f94d5d2ab08f48c71171354eaa15ca58	12483	1	8	9705165	9705165	Standard	1	9ff5e9e0a93e6773ca7d1a2c1cb46a5b	/lustre/scratch110/srpipe/references/Staphylococcus_aureus/MRSA252/all/bwa/S_aureus_MRSA252.fasta	2960STDY5754468	ERS411454	Staphylococcus aureus	2960STDY5754468	1871612	H124260269	H124260269	ILB Staphylococcus aureus (National Collection) sequencing (JP)	ERP005128	2960	Staphylococcus aureus (National Collection) sequencing	TACTTCGG	37	1	4593036	cram	target
12483_8#14	/seq/12483/12483_8#14.cram	1	{"id_run":12483,"position":8,"tag_index":14}	{"components":[{"id_run":12483,"position":8,"tag_index":14}]}	ERR527232	ERA317493	2014-08-01	[2014-08-02T00:50:59] 2014-06-06	fdb878720feacc3c344e7bd7a3719fc8	0bc12831cd8a249092e5338588236d4e6167e3da05ca6351755032f94298ab66	12483	1	8	9705174	9705174	Standard	1	fdb878720feacc3c344e7bd7a3719fc8	/lustre/scratch110/srpipe/references/Staphylococcus_aureus/MRSA252/all/bwa/S_aureus_MRSA252.fasta	2960STDY5754444	ERS411431	Staphylococcus aureus	2960STDY5754444	1871588	H125060186	H125060186	ILB Staphylococcus aureus (National Collection) sequencing (JP)	ERP005128	2960	Staphylococcus aureus (National Collection) sequencing	TCTCGGTT	14	1	4430020	cram	target
12593_1#66	/seq/12593/12593_1#66.cram	1	{"id_run":12593,"position":1,"tag_index":66}	{"components":[{"id_run":12593,"position":1,"tag_index":66}]}	ERR540859	ERA320704	2014-08-01	[2014-08-02T01:02:07] 2014-06-20	230dd10a9dfd086aab06ae4a6b67e138	08786b8b03369d8228977d574585727b3d91d9fcde0259447ebedd633c6c4cb3	12593	1	1	9705618	9705618	Standard	1	230dd10a9dfd086aab06ae4a6b67e138	/lustre/scratch110/srpipe/references/Staphylococcus_aureus/MRSA252/all/bwa/S_aureus_MRSA252.fasta	2960STDY5754776	ERS411673	Staphylococcus aureus	2960STDY5754776	1872016	H131000305	H131000305	ILB Staphylococcus aureus (National Collection) sequencing (JP)	ERP005128	2960	Staphylococcus aureus (National Collection) sequencing	TGAAGCCA	66	1	4251196	cram	target
12483_8#79	/seq/12483/12483_8#79.cram	1	{"id_run":12483,"position":8,"tag_index":79}	{"components":[{"id_run":12483,"position":8,"tag_index":79}]}	ERR527296	ERA317493	2014-08-01	[2014-08-02T00:52:50] 2014-06-06	f92f929df0252f80ada24f7dcc0883b9	1697c006c4d5b7548231531f82710a98fb9d2db2fdf5b1662a522fce2e3a932b	12483	1	8	9705194	9705194	Standard	1	f92f929df0252f80ada24f7dcc0883b9	/lustre/scratch110/srpipe/references/Staphylococcus_aureus/MRSA252/all/bwa/S_aureus_MRSA252.fasta	2960STDY5754511	ERS411496	Staphylococcus aureus	2960STDY5754511	1871655	H125040669	H125040669	ILB Staphylococcus aureus (National Collection) sequencing (JP)	ERP005128	2960	Staphylococcus aureus (National Collection) sequencing	GTTAGCCT	79	1	4024448	cram	target
12593_1#16	/seq/12593/12593_1#16.cram	1	{"id_run":12593,"position":1,"tag_index":16}	{"components":[{"id_run":12593,"position":1,"tag_index":16}]}	ERR540810	ERA320704	2014-08-01	[2014-08-02T01:00:52] 2014-06-20	1bf327e44397d0ad52151f0f7269f38d	7f16a3b0e5773e440b2059038ca697a5b1c6e94bea2ed77da93c7f1db1c48dde	12593	1	1	9705683	9705683	Standard	1	1bf327e44397d0ad52151f0f7269f38d	/lustre/scratch110/srpipe/references/Staphylococcus_aureus/MRSA252/all/bwa/S_aureus_MRSA252.fasta	2960STDY5754722	ERS411623	Staphylococcus aureus	2960STDY5754722	1871962	H130880710	H130880710	ILB Staphylococcus aureus (National Collection) sequencing (JP)	ERP005128	2960	Staphylococcus aureus (National Collection) sequencing	TCCGTCTT	16	1	5034750	cram	target
12625_1#40	/seq/12625/12625_1#40.cram	1	{"id_run":12625,"position":1,"tag_index":40}	{"components":[{"id_run":12625,"position":1,"tag_index":40}]}	ERR541021	ERA320704	2014-08-01	[2014-08-02T01:15:27] 2014-06-20	b2e719512c4483dfcb190ad2e47866a7	69fd2807dd8984ab64b317bc3e235c73477a5bea237fdf636a47464b10251166	12625	1	1	9705298	9705298	Standard	1	b2e719512c4483dfcb190ad2e47866a7	/lustre/scratch110/srpipe/references/Staphylococcus_aureus/MRSA252/all/bwa/S_aureus_MRSA252.fasta	2960STDY5754647	ERS411552	Staphylococcus aureus	2960STDY5754647	1871887	H130160949	H130160949	ILB Staphylococcus aureus (National Collection) sequencing (JP)	ERP005128	2960	Staphylococcus aureus (National Collection) sequencing	TAAGTTCG	40	1	4630602	cram	target
12593_2#21	/seq/12593/12593_2#21.cram	1	{"id_run":12593,"position":2,"tag_index":21}	{"components":[{"id_run":12593,"position":2,"tag_index":21}]}	ERR540909	ERA320704	2014-08-01	[2014-08-02T01:03:38] 2014-06-20	139738944188f91c049ee51bb5503e9e	e605d833e40ff39e08c5a244a53ce2f14397941b0eb0197fa82050331d04a54a	12593	1	2	9717046	9717046	Standard	1	139738944188f91c049ee51bb5503e9e	/lustre/scratch110/srpipe/references/Staphylococcus_aureus/MRSA252/all/bwa/S_aureus_MRSA252.fasta	2960STDY5754965	ERS411818	Staphylococcus aureus	2960STDY5754965	1872205	H132960575	H132960575	ILB Staphylococcus aureus (National Collection) sequencing (JP)	ERP005128	2960	Staphylococcus aureus (National Collection) sequencing	TCGAGCGT	21	1	4893782	cram	target
12589_1#2	/seq/12589/12589_1#2.cram	1	{"id_run":12589,"position":1,"tag_index":2}	{"components":[{"id_run":12589,"position":1,"tag_index":2}]}	ERR540703	ERA320704	2014-08-01	[2014-08-02T00:56:11] 2014-06-20	b951b00c83f8b80b03f635a2bfe57d40	62f78f0935bd2d1e4b4f122e81eea8ae05381471b13d6dea507e8a29b068e18c	12589	1	1	9695352	9695352	Standard	1	b951b00c83f8b80b03f635a2bfe57d40	/lustre/scratch110/srpipe/references/Staphylococcus_aureus/MRSA252/all/bwa/S_aureus_MRSA252.fasta	2960STDY5754809	ERS411704	Staphylococcus aureus	2960STDY5754809	1872049	H132040090	H132040090	ILB Staphylococcus aureus (National Collection) sequencing (JP)	ERP005128	2960	Staphylococcus aureus (National Collection) sequencing	CGATGTTT	2	1	4267288	cram	target
12593_1#84	/seq/12593/12593_1#84.cram	1	{"id_run":12593,"position":1,"tag_index":84}	{"components":[{"id_run":12593,"position":1,"tag_index":84}]}	ERR540877	ERA320704	2014-08-01	[2014-08-02T01:02:36] 2014-06-20	f9224c75a1950415388288c90428b3f7	36ceeaa5c92340b656ce04b156b1ef94f96f6edf75d7551ffed3018cef6025fd	12593	1	1	9705644	9705644	Standard	1	f9224c75a1950415388288c90428b3f7	/lustre/scratch110/srpipe/references/Staphylococcus_aureus/MRSA252/all/bwa/S_aureus_MRSA252.fasta	2960STDY5754795	ERS411691	Staphylococcus aureus	2960STDY5754795	1872035	H131760028	H131760028	ILB Staphylococcus aureus (National Collection) sequencing (JP)	ERP005128	2960	Staphylococcus aureus (National Collection) sequencing	GTAAGGTG	84	1	4116800	cram	target
12593_2#17	/seq/12593/12593_2#17.cram	1	{"id_run":12593,"position":2,"tag_index":17}	{"components":[{"id_run":12593,"position":2,"tag_index":17}]}	ERR540905	ERA320704	2014-08-01	[2014-08-02T01:03:25] 2014-06-20	e098ce2668c68581a0e16b0764f24d22	b46e9a8d40375680519f1d36f6ba28c14cc8a5d68d4548420a958e2426ee8a19	12593	1	2	9716998	9716998	Standard	1	e098ce2668c68581a0e16b0764f24d22	/lustre/scratch110/srpipe/references/Staphylococcus_aureus/MRSA252/all/bwa/S_aureus_MRSA252.fasta	2960STDY5754961	ERS411814	Staphylococcus aureus	2960STDY5754961	1872201	H132900040	H132900040	ILB Staphylococcus aureus (National Collection) sequencing (JP)	ERP005128	2960	Staphylococcus aureus (National Collection) sequencing	TGTACCTT	17	1	4125654	cram	target
12593_2#68	/seq/12593/12593_2#68.cram	1	{"id_run":12593,"position":2,"tag_index":68}	{"components":[{"id_run":12593,"position":2,"tag_index":68}]}	ERR540955	ERA320704	2014-08-01	[2014-08-02T01:05:20] 2014-06-20	b9ec42a74104de4ccb6c67e6b7d2ded6	6177728fa50b3b2a39d8c9be827ff8c47446636d648eb21c219fb8acd78ea349	12593	1	2	9717040	9717040	Standard	1	b9ec42a74104de4ccb6c67e6b7d2ded6	/lustre/scratch110/srpipe/references/Staphylococcus_aureus/MRSA252/all/bwa/S_aureus_MRSA252.fasta	2960STDY5755017	ERS411865	Staphylococcus aureus	2960STDY5755017	1872257	H133580080	H133580080	ILB Staphylococcus aureus (National Collection) sequencing (JP)	ERP005128	2960	Staphylococcus aureus (National Collection) sequencing	TGCGTGAA	68	1	4270702	cram	target
12593_1#24	/seq/12593/12593_1#24.cram	1	{"id_run":12593,"position":1,"tag_index":24}	{"components":[{"id_run":12593,"position":1,"tag_index":24}]}	ERR540818	ERA320704	2014-08-01	[2014-08-02T01:01:04] 2014-06-20	caeac13214b10600a9180615741fe086	958f01319cf5667fab698141aa4f46a3059921aeb7d63bc3c7849cd39824c49a	12593	1	1	9705684	9705684	Standard	1	caeac13214b10600a9180615741fe086	/lustre/scratch110/srpipe/references/Staphylococcus_aureus/MRSA252/all/bwa/S_aureus_MRSA252.fasta	2960STDY5754730	ERS411631	Staphylococcus aureus	2960STDY5754730	1871970	H131000247	H131000247	ILB Staphylococcus aureus (National Collection) sequencing (JP)	ERP005128	2960	Staphylococcus aureus (National Collection) sequencing	TTGACTCT	24	1	4473646	cram	target
12593_1#50	/seq/12593/12593_1#50.cram	1	{"id_run":12593,"position":1,"tag_index":50}	{"components":[{"id_run":12593,"position":1,"tag_index":50}]}	ERR540843	ERA320704	2014-08-01	[2014-08-02T01:01:43] 2014-06-20	8e01ad13a8c39004e854ded06314a38f	2d5cb466f85d3792a13b77479cd3ea0c91a594f6fcedcdb51e3e92e025505ff8	12593	1	1	9705616	9705616	Standard	1	8e01ad13a8c39004e854ded06314a38f	/lustre/scratch110/srpipe/references/Staphylococcus_aureus/MRSA252/all/bwa/S_aureus_MRSA252.fasta	2960STDY5754759	ERS411657	Staphylococcus aureus	2960STDY5754759	1871999	H131800539	H131800539	ILB Staphylococcus aureus (National Collection) sequencing (JP)	ERP005128	2960	Staphylococcus aureus (National Collection) sequencing	TATGTGGC	50	1	4223228	cram	target
12625_1#35	/seq/12625/12625_1#35.cram	1	{"id_run":12625,"position":1,"tag_index":35}	{"components":[{"id_run":12625,"position":1,"tag_index":35}]}	ERR541017	ERA320704	2014-08-01	[2014-08-02T01:15:21] 2014-06-20	28ee309a9102767ce83098d16ef4f542	4f0ef364e1b6658f3c32436fd1068dc8c8c0f53f50180323a7b01111356c45a5	12625	1	1	9705238	9705238	Standard	1	28ee309a9102767ce83098d16ef4f542	/lustre/scratch110/srpipe/references/Staphylococcus_aureus/MRSA252/all/bwa/S_aureus_MRSA252.fasta	2960STDY5754642	ERS411547	Staphylococcus aureus	2960STDY5754642	1871882	H130160901	H130160901	ILB Staphylococcus aureus (National Collection) sequencing (JP)	ERP005128	2960	Staphylococcus aureus (National Collection) sequencing	TTGGTATG	35	1	4879638	cram	target
12593_1#63	/seq/12593/12593_1#63.cram	1	{"id_run":12593,"position":1,"tag_index":63}	{"components":[{"id_run":12593,"position":1,"tag_index":63}]}	ERR540856	ERA320704	2014-08-01	[2014-08-02T01:02:03] 2014-06-20	4c919003b7d77c1e26f96547406fa8f4	61958384a26599a1eb1c280150f92f5237e4d7fc4a8c1e9936da68db810a2fbb	12593	1	1	9705677	9705677	Standard	1	4c919003b7d77c1e26f96547406fa8f4	/lustre/scratch110/srpipe/references/Staphylococcus_aureus/MRSA252/all/bwa/S_aureus_MRSA252.fasta	2960STDY5754773	ERS411670	Staphylococcus aureus	2960STDY5754773	1872013	H132260156	H132260156	ILB Staphylococcus aureus (National Collection) sequencing (JP)	ERP005128	2960	Staphylococcus aureus (National Collection) sequencing	TGTGAAGA	63	1	4735624	cram	target
12625_1#17	/seq/12625/12625_1#17.cram	1	{"id_run":12625,"position":1,"tag_index":17}	{"components":[{"id_run":12625,"position":1,"tag_index":17}]}	ERR540999	ERA320704	2014-08-01	[2014-08-02T01:14:50] 2014-06-20	4cf2b6f85b303560e338825f2b6bd65c	d26edfae1b203be74133f523e6e7fc009527b1d90111694cdcd74acc65e39e17	12625	1	1	9705212	9705212	Standard	1	4cf2b6f85b303560e338825f2b6bd65c	/lustre/scratch110/srpipe/references/Staphylococcus_aureus/MRSA252/all/bwa/S_aureus_MRSA252.fasta	2960STDY5754593	ERS411529	Staphylococcus aureus	2960STDY5754593	1871756	H124200438	H124200438	ILB Staphylococcus aureus (National Collection) sequencing (JP)	ERP005128	2960	Staphylococcus aureus (National Collection) sequencing	TGTACCTT	17	1	5092624	cram	target
12483_8#5	/seq/12483/12483_8#5.cram	1	{"id_run":12483,"position":8,"tag_index":5}	{"components":[{"id_run":12483,"position":8,"tag_index":5}]}	ERR527223	ERA317493	2014-08-01	[2014-08-02T00:51:51] 2014-06-06	4dc8969802c9e97cd4df9d331b5e6740	3a1665459f87469216dd20ae213962022fe6bf0653fb9bca827bf95d9350d11f	12483	1	8	9705161	9705161	Standard	1	4dc8969802c9e97cd4df9d331b5e6740	/lustre/scratch110/srpipe/references/Staphylococcus_aureus/MRSA252/all/bwa/S_aureus_MRSA252.fasta	2960STDY5754434	ERS411422	Staphylococcus aureus	2960STDY5754434	1871578	H124800163	H124800163	ILB Staphylococcus aureus (National Collection) sequencing (JP)	ERP005128	2960	Staphylococcus aureus (National Collection) sequencing	ACAGTGGT	5	1	3931540	cram	target
12673_8#50	/seq/12673/12673_8#50.cram	1	{"id_run":12673,"position":8,"tag_index":50}	{"components":[{"id_run":12673,"position":8,"tag_index":50}]}	ERR555049	ERA324398	2014-08-01	[2014-08-02T02:09:17] 2014-06-27	fe6f6e6be33d4b2ba66decf5036d1d5e	23325209b9c58bd49e97cbc1649fc6dd926b71b62630e46532cabfe7643d4fea	12673	1	8	9725137	9725137	Standard	1	fe6f6e6be33d4b2ba66decf5036d1d5e	/lustre/scratch110/srpipe/references/Staphylococcus_aureus/MRSA252/all/bwa/S_aureus_MRSA252.fasta	2960STDY5755119	ERS411899	Staphylococcus aureus	2960STDY5755119	1872359	H134160087	H134160087	ILB Staphylococcus aureus (National Collection) sequencing (JP)	ERP005128	2960	Staphylococcus aureus (National Collection) sequencing	TATGTGGC	50	1	5175226	cram	target
12593_2#80	/seq/12593/12593_2#80.cram	1	{"id_run":12593,"position":2,"tag_index":80}	{"components":[{"id_run":12593,"position":2,"tag_index":80}]}	ERR540967	ERA320704	2014-08-01	[2014-08-02T01:05:39] 2014-06-20	f95cf29766715482afb2e8b4e2439aa2	139309a0772c36143dd91a4e7e2d19f34405a344e59126077dbec5b76aeb6a16	12593	1	2	9717089	9717089	Standard	1	f95cf29766715482afb2e8b4e2439aa2	/lustre/scratch110/srpipe/references/Staphylococcus_aureus/MRSA252/all/bwa/S_aureus_MRSA252.fasta	2960STDY5755029	ERS411877	Staphylococcus aureus	2960STDY5755029	1872269	H133040547	H133040547	ILB Staphylococcus aureus (National Collection) sequencing (JP)	ERP005128	2960	Staphylococcus aureus (National Collection) sequencing	GTCGCTAT	80	1	3952304	cram	target
12593_1#37	/seq/12593/12593_1#37.cram	1	{"id_run":12593,"position":1,"tag_index":37}	{"components":[{"id_run":12593,"position":1,"tag_index":37}]}	ERR540831	ERA320704	2014-08-01	[2014-08-02T01:01:24] 2014-06-20	328d8f81456139eae4c0534d1a782255	70fae609fa8eae4518457fae799e93a35105790d68e7ee162b81e094e460015b	12593	1	1	9705650	9705650	Standard	1	328d8f81456139eae4c0534d1a782255	/lustre/scratch110/srpipe/references/Staphylococcus_aureus/MRSA252/all/bwa/S_aureus_MRSA252.fasta	2960STDY5754746	ERS411644	Staphylococcus aureus	2960STDY5754746	1871986	H131520117	H131520117	ILB Staphylococcus aureus (National Collection) sequencing (JP)	ERP005128	2960	Staphylococcus aureus (National Collection) sequencing	TACTTCGG	37	1	4390272	cram	target
12593_2#67	/seq/12593/12593_2#67.cram	1	{"id_run":12593,"position":2,"tag_index":67}	{"components":[{"id_run":12593,"position":2,"tag_index":67}]}	ERR540954	ERA320704	2014-08-01	[2014-08-02T01:05:18] 2014-06-20	959fd75a32fd31003143576123e5e1ed	236192bca7c7e3f5cab91b7722fd2280dcba749b64fc148ada56628a0c346dce	12593	1	2	9717028	9717028	Standard	1	959fd75a32fd31003143576123e5e1ed	/lustre/scratch110/srpipe/references/Staphylococcus_aureus/MRSA252/all/bwa/S_aureus_MRSA252.fasta	2960STDY5755016	ERS411864	Staphylococcus aureus	2960STDY5755016	1872256	H133560599	H133560599	ILB Staphylococcus aureus (National Collection) sequencing (JP)	ERP005128	2960	Staphylococcus aureus (National Collection) sequencing	TACCACCA	67	1	4358442	cram	target
12589_1#23	/seq/12589/12589_1#23.cram	1	{"id_run":12589,"position":1,"tag_index":23}	{"components":[{"id_run":12589,"position":1,"tag_index":23}]}	ERR540724	ERA320704	2014-08-01	[2014-08-02T00:56:16] 2014-06-20	0fc78ac82a2fe7bb924286498f2ad2c1	58a750a5fc674c7e5059c6575d9a46e2d4a5d36965b9f9d6160919cb44bc2e79	12589	1	1	9695414	9695414	Standard	1	0fc78ac82a2fe7bb924286498f2ad2c1	/lustre/scratch110/srpipe/references/Staphylococcus_aureus/MRSA252/all/bwa/S_aureus_MRSA252.fasta	2960STDY5754832	ERS411725	Staphylococcus aureus	2960STDY5754832	1872072	H131520125	H131520125	ILB Staphylococcus aureus (National Collection) sequencing (JP)	ERP005128	2960	Staphylococcus aureus (National Collection) sequencing	TGCATAGT	23	1	4730004	cram	target
12593_1#94	/seq/12593/12593_1#94.cram	1	{"id_run":12593,"position":1,"tag_index":94}	{"components":[{"id_run":12593,"position":1,"tag_index":94}]}	ERR540887	ERA320704	2014-08-01	[2014-08-02T01:03:01] 2014-06-20	2c71719ab7581cf7942edb6f0a638504	c2d38a4eacadbad29ffa6eae57be1fcdf2b78e6954c6ad62be709f48dd819a17	12593	1	1	9705669	9705669	Standard	1	2c71719ab7581cf7942edb6f0a638504	/lustre/scratch110/srpipe/references/Staphylococcus_aureus/MRSA252/all/bwa/S_aureus_MRSA252.fasta	2960STDY5754806	ERS411701	Staphylococcus aureus	2960STDY5754806	1872046	H132000821	H132000821	ILB Staphylococcus aureus (National Collection) sequencing (JP)	ERP005128	2960	Staphylococcus aureus (National Collection) sequencing	GCTAACTC	94	1	3958968	cram	target
12593_2#11	/seq/12593/12593_2#11.cram	1	{"id_run":12593,"position":2,"tag_index":11}	{"components":[{"id_run":12593,"position":2,"tag_index":11}]}	ERR540899	ERA320704	2014-08-01	[2014-08-02T01:03:11] 2014-06-20	d04c7f879d4c17e341f89c48a9ec1d54	85ceec35fdd02f4e8624751841c3ffa93af1eb1edcd1d6c5f7e0facd6b8c3cd8	12593	1	2	9717021	9717021	Standard	1	d04c7f879d4c17e341f89c48a9ec1d54	/lustre/scratch110/srpipe/references/Staphylococcus_aureus/MRSA252/all/bwa/S_aureus_MRSA252.fasta	2960STDY5754955	ERS411808	Staphylococcus aureus	2960STDY5754955	1872195	H132800242	H132800242	ILB Staphylococcus aureus (National Collection) sequencing (JP)	ERP005128	2960	Staphylococcus aureus (National Collection) sequencing	GGCTACAG	11	1	3998696	cram	target
12673_8#47	/seq/12673/12673_8#47.cram	1	{"id_run":12673,"position":8,"tag_index":47}	{"components":[{"id_run":12673,"position":8,"tag_index":47}]}	ERR555046	ERA324398	2014-08-01	[2014-08-02T02:09:10] 2014-06-27	f745fce909bf1b21f14e141db1d7177a	bb92983dbac33ce5de73ec20ab6c1a75b0ec87efed3c17f9b62a02b80627dbbf	12673	1	8	9725196	9725196	Standard	1	f745fce909bf1b21f14e141db1d7177a	/lustre/scratch110/srpipe/references/Staphylococcus_aureus/MRSA252/all/bwa/S_aureus_MRSA252.fasta	2960STDY5755116	ERS411896	Staphylococcus aureus	2960STDY5755116	1872356	H134160085	H134160085	ILB Staphylococcus aureus (National Collection) sequencing (JP)	ERP005128	2960	Staphylococcus aureus (National Collection) sequencing	TACTAGTC	47	1	4684292	cram	target
12589_1#65	/seq/12589/12589_1#65.cram	1	{"id_run":12589,"position":1,"tag_index":65}	{"components":[{"id_run":12589,"position":1,"tag_index":65}]}	ERR540766	ERA320704	2014-08-01	[2014-08-02T00:57:22] 2014-06-20	1c9e89b5a35775a08f0ba58c1bd3d325	465bc2d1c23d4c3036641a58a44041b6379626ad14e4e90c8ada69424168fbb8	12589	1	1	9695348	9695348	Standard	1	1c9e89b5a35775a08f0ba58c1bd3d325	/lustre/scratch110/srpipe/references/Staphylococcus_aureus/MRSA252/all/bwa/S_aureus_MRSA252.fasta	2960STDY5754911	ERS411767	Staphylococcus aureus	2960STDY5754911	1872151	H132300152	H132300152	ILB Staphylococcus aureus (National Collection) sequencing (JP)	ERP005128	2960	Staphylococcus aureus (National Collection) sequencing	TTGTTCCA	65	1	4014334	cram	target
12673_8#77	/seq/12673/12673_8#77.cram	1	{"id_run":12673,"position":8,"tag_index":77}	{"components":[{"id_run":12673,"position":8,"tag_index":77}]}	ERR555076	ERA324398	2014-08-01	[2014-08-02T02:10:15] 2014-06-27	20b9069f85460ade251208a6f2155566	420bf7dc23a46ca38872646249cd953773c8f50f4fc1a36dd47ec9476f47a001	12673	1	8	9725176	9725176	Standard	1	20b9069f85460ade251208a6f2155566	/lustre/scratch110/srpipe/references/Staphylococcus_aureus/MRSA252/all/bwa/S_aureus_MRSA252.fasta	2960STDY5755150	ERS411926	Staphylococcus aureus	2960STDY5755150	1872390	H133820249	H133820249	ILB Staphylococcus aureus (National Collection) sequencing (JP)	ERP005128	2960	Staphylococcus aureus (National Collection) sequencing	GAGGTGCT	77	1	5067214	cram	target
12483_8#26	/seq/12483/12483_8#26.cram	1	{"id_run":12483,"position":8,"tag_index":26}	{"components":[{"id_run":12483,"position":8,"tag_index":26}]}	ERR527244	ERA317493	2014-08-01	[2014-08-02T00:51:19] 2014-06-06	c7bc026b08eda9deeccc80c997e22132	085e4ef6bfa4d5ceebac280c68d8950d6c565a91e6a12ad0a45c8ff4b4b40179	12483	1	8	9705128	9705128	Standard	1	c7bc026b08eda9deeccc80c997e22132	/lustre/scratch110/srpipe/references/Staphylococcus_aureus/MRSA252/all/bwa/S_aureus_MRSA252.fasta	2960STDY5754457	ERS411443	Staphylococcus aureus	2960STDY5754457	1871601	H125281225	H125281225	ILB Staphylococcus aureus (National Collection) sequencing (JP)	ERP005128	2960	Staphylococcus aureus (National Collection) sequencing	TTCCTGCT	26	1	4304888	cram	target
12593_1#23	/seq/12593/12593_1#23.cram	1	{"id_run":12593,"position":1,"tag_index":23}	{"components":[{"id_run":12593,"position":1,"tag_index":23}]}	ERR540817	ERA320704	2014-08-01	[2014-08-02T01:01:03] 2014-06-20	196f88d2155f6a0969468d09704c37ec	797f75f0e53280773645c4388fab83ab92e70429531db8d0e4bc73595577d374	12593	1	1	9705672	9705672	Standard	1	196f88d2155f6a0969468d09704c37ec	/lustre/scratch110/srpipe/references/Staphylococcus_aureus/MRSA252/all/bwa/S_aureus_MRSA252.fasta	2960STDY5754729	ERS411630	Staphylococcus aureus	2960STDY5754729	1871969	H130980271	H130980271	ILB Staphylococcus aureus (National Collection) sequencing (JP)	ERP005128	2960	Staphylococcus aureus (National Collection) sequencing	TGCATAGT	23	1	4835894	cram	target
12625_1#91	/seq/12625/12625_1#91.cram	1	{"id_run":12625,"position":1,"tag_index":91}	{"components":[{"id_run":12625,"position":1,"tag_index":91}]}	ERR541072	ERA320704	2014-08-01	[2014-08-02T01:16:46] 2014-06-20	dcfbae5d0b3881aadcd03a34b797b91a	bfed87c73a9d2bd1f919c9629706956a4d2d6fc6aca158f805a11d7890a676b6	12625	1	1	9705245	9705245	Standard	1	dcfbae5d0b3881aadcd03a34b797b91a	/lustre/scratch110/srpipe/references/Staphylococcus_aureus/MRSA252/all/bwa/S_aureus_MRSA252.fasta	2960STDY5754700	ERS411603	Staphylococcus aureus	2960STDY5754700	1871940	H130640387	H130640387	ILB Staphylococcus aureus (National Collection) sequencing (JP)	ERP005128	2960	Staphylococcus aureus (National Collection) sequencing	GACCTTAG	91	1	5494694	cram	target
12593_2#51	/seq/12593/12593_2#51.cram	1	{"id_run":12593,"position":2,"tag_index":51}	{"components":[{"id_run":12593,"position":2,"tag_index":51}]}	ERR540938	ERA320704	2014-08-01	[2014-08-02T01:04:51] 2014-06-20	d963326683fc3a262237d5b2428abd08	5cdd4b215045ee8b49963b0b9140b9333acb7710b62ef7a07a0bd35b3c3cd37c	12593	1	2	9717026	9717026	Standard	1	d963326683fc3a262237d5b2428abd08	/lustre/scratch110/srpipe/references/Staphylococcus_aureus/MRSA252/all/bwa/S_aureus_MRSA252.fasta	2960STDY5754998	ERS411848	Staphylococcus aureus	2960STDY5754998	1872238	H133340137	H133340137	ILB Staphylococcus aureus (National Collection) sequencing (JP)	ERP005128	2960	Staphylococcus aureus (National Collection) sequencing	TTACTCGC	51	1	4301376	cram	target
12625_1#94	/seq/12625/12625_1#94.cram	1	{"id_run":12625,"position":1,"tag_index":94}	{"components":[{"id_run":12625,"position":1,"tag_index":94}]}	ERR541075	ERA320704	2014-08-01	[2014-08-02T01:16:50] 2014-06-20	df9a4caa59ba9265f8179a52f57a4cd3	c39e94e3694af02f397a52a4fa4e4787fcf75d254c7e88022db217450185c3bf	12625	1	1	9705281	9705281	Standard	1	df9a4caa59ba9265f8179a52f57a4cd3	/lustre/scratch110/srpipe/references/Staphylococcus_aureus/MRSA252/all/bwa/S_aureus_MRSA252.fasta	2960STDY5754703	ERS411606	Staphylococcus aureus	2960STDY5754703	1871943	H130660228	H130660228	ILB Staphylococcus aureus (National Collection) sequencing (JP)	ERP005128	2960	Staphylococcus aureus (National Collection) sequencing	GCTAACTC	94	1	5341166	cram	target
12673_8#72	/seq/12673/12673_8#72.cram	1	{"id_run":12673,"position":8,"tag_index":72}	{"components":[{"id_run":12673,"position":8,"tag_index":72}]}	ERR555071	ERA324398	2014-08-01	[2014-08-02T02:09:57] 2014-06-27	5886240a334bf74d742e8e4f4688541e	3f567c43a53cec71805e3f2ab6c9dfcc6224c57bdd628ef16299fae223a018b8	12673	1	8	9725211	9725211	Standard	1	5886240a334bf74d742e8e4f4688541e	/lustre/scratch110/srpipe/references/Staphylococcus_aureus/MRSA252/all/bwa/S_aureus_MRSA252.fasta	2960STDY5755145	ERS411921	Staphylococcus aureus	2960STDY5755145	1872385	H134320520	H134320520	ILB Staphylococcus aureus (National Collection) sequencing (JP)	ERP005128	2960	Staphylococcus aureus (National Collection) sequencing	GACGGATT	72	1	4352138	cram	target
12593_1#47	/seq/12593/12593_1#47.cram	1	{"id_run":12593,"position":1,"tag_index":47}	{"components":[{"id_run":12593,"position":1,"tag_index":47}]}	ERR540840	ERA320704	2014-08-01	[2014-08-02T01:01:38] 2014-06-20	22450cf412b109d9757e34b52003b0ee	c89831275d43677d432a289ac5b04012f968a5ae5c6e7d926a6b3b9983c0f5eb	12593	1	1	9705675	9705675	Standard	1	22450cf412b109d9757e34b52003b0ee	/lustre/scratch110/srpipe/references/Staphylococcus_aureus/MRSA252/all/bwa/S_aureus_MRSA252.fasta	2960STDY5754756	ERS411654	Staphylococcus aureus	2960STDY5754756	1871996	H131780125	H131780125	ILB Staphylococcus aureus (National Collection) sequencing (JP)	ERP005128	2960	Staphylococcus aureus (National Collection) sequencing	TACTAGTC	47	1	4674066	cram	target
12589_1#33	/seq/12589/12589_1#33.cram	1	{"id_run":12589,"position":1,"tag_index":33}	{"components":[{"id_run":12589,"position":1,"tag_index":33}]}	ERR540734	ERA320704	2014-08-01	[2014-08-02T00:56:30] 2014-06-20	ff7f7ba48cc4c1ff614955ca349fdb00	0a3ba94f74b590d48bf8ac14f6fe12abca55f0e2fce4ca86750d334a1e617cda	12589	1	1	9695344	9695344	Standard	1	ff7f7ba48cc4c1ff614955ca349fdb00	/lustre/scratch110/srpipe/references/Staphylococcus_aureus/MRSA252/all/bwa/S_aureus_MRSA252.fasta	2960STDY5754842	ERS411735	Staphylococcus aureus	2960STDY5754842	1872082	H131740241	H131740241	ILB Staphylococcus aureus (National Collection) sequencing (JP)	ERP005128	2960	Staphylococcus aureus (National Collection) sequencing	TCGAAGTG	33	1	3983640	cram	target
12625_1#59	/seq/12625/12625_1#59.cram	1	{"id_run":12625,"position":1,"tag_index":59}	{"components":[{"id_run":12625,"position":1,"tag_index":59}]}	ERR541040	ERA320704	2014-08-01	[2014-08-02T01:15:55] 2014-06-20	98f0228ea4ee6cb9383d7f2285e8fcf8	82dceed98f1fb83775e582ed7f981fd368b09798a9a5adf975ee0dc619ce2288	12625	1	1	9705241	9705241	Standard	1	98f0228ea4ee6cb9383d7f2285e8fcf8	/lustre/scratch110/srpipe/references/Staphylococcus_aureus/MRSA252/all/bwa/S_aureus_MRSA252.fasta	2960STDY5754666	ERS411571	Staphylococcus aureus	2960STDY5754666	1871906	H130300157	H130300157	ILB Staphylococcus aureus (National Collection) sequencing (JP)	ERP005128	2960	Staphylococcus aureus (National Collection) sequencing	TAGAACAC	59	1	4526258	cram	target
12483_8#78	/seq/12483/12483_8#78.cram	1	{"id_run":12483,"position":8,"tag_index":78}	{"components":[{"id_run":12483,"position":8,"tag_index":78}]}	ERR527295	ERA317493	2014-08-01	[2014-08-02T00:52:47] 2014-06-06	a9a400d46e6ee9237569b6e6de9741ec	331ef73ee591e8686c196e061ce0effb63332a1fb11807457fa93154666f816b	12483	1	8	9705182	9705182	Standard	1	a9a400d46e6ee9237569b6e6de9741ec	/lustre/scratch110/srpipe/references/Staphylococcus_aureus/MRSA252/all/bwa/S_aureus_MRSA252.fasta	2960STDY5754510	ERS411495	Staphylococcus aureus	2960STDY5754510	1871654	H124420257	H124420257	ILB Staphylococcus aureus (National Collection) sequencing (JP)	ERP005128	2960	Staphylococcus aureus (National Collection) sequencing	GCATGGCT	78	1	4253654	cram	target
12593_2#27	/seq/12593/12593_2#27.cram	1	{"id_run":12593,"position":2,"tag_index":27}	{"components":[{"id_run":12593,"position":2,"tag_index":27}]}	ERR540915	ERA320704	2014-08-01	[2014-08-02T01:03:48] 2014-06-20	a4984b01c8d1ca949b8405252f1d1608	5a9e733816d502b77b67eabc44b776bf860634f8567aaa96f4a3dd7f5b98a283	12593	1	2	9717023	9717023	Standard	1	a4984b01c8d1ca949b8405252f1d1608	/lustre/scratch110/srpipe/references/Staphylococcus_aureus/MRSA252/all/bwa/S_aureus_MRSA252.fasta	2960STDY5754971	ERS411824	Staphylococcus aureus	2960STDY5754971	1872211	H133020341	H133020341	ILB Staphylococcus aureus (National Collection) sequencing (JP)	ERP005128	2960	Staphylococcus aureus (National Collection) sequencing	TAGTGACT	27	1	4497824	cram	target
12755_8#68	/seq/12755/12755_8#68.cram	1	{"id_run":12755,"position":8,"tag_index":68}	{"components":[{"id_run":12755,"position":8,"tag_index":68}]}	ERR564224	ERA330381	2014-08-01	[2014-08-02T02:44:09] 2014-07-12	8b3f3785233c24d673ac6e0479173d33	019bc7e68c00054cf48c1dad04db0f3bb3f7a9e18cfaf962842ef03bee8dd158	12755	1	8	9931962	9931962	Standard	1	8b3f3785233c24d673ac6e0479173d33	/lustre/scratch110/srpipe/references/Staphylococcus_aureus/MRSA252/all/bwa/S_aureus_MRSA252.fasta	2960STDY5754470	ERS411456	Staphylococcus aureus	2960STDY5754470	1871614	H125280686	H125280686	ILB Staphylococcus aureus (National Collection) sequencing (JP)	ERP005128	2960	Staphylococcus aureus (National Collection) sequencing	TGCGTGAA	68	1	11914896	cram	target
12483_8#7	/seq/12483/12483_8#7.cram	1	{"id_run":12483,"position":8,"tag_index":7}	{"components":[{"id_run":12483,"position":8,"tag_index":7}]}	ERR527225	ERA317493	2014-08-01	[2014-08-02T00:52:25] 2014-06-06	abc5ff810f411b97cde8101e87b7ee44	4e2421084461b7d68fea514abcef982bb9c40a1fc56872d57be0206287a64c7f	12483	1	8	9705185	9705185	Standard	1	abc5ff810f411b97cde8101e87b7ee44	/lustre/scratch110/srpipe/references/Staphylococcus_aureus/MRSA252/all/bwa/S_aureus_MRSA252.fasta	2960STDY5754436	ERS411424	Staphylococcus aureus	2960STDY5754436	1871580	H124940715	H124940715	ILB Staphylococcus aureus (National Collection) sequencing (JP)	ERP005128	2960	Staphylococcus aureus (National Collection) sequencing	CAGATCTG	7	1	4501914	cram	target
12593_1#78	/seq/12593/12593_1#78.cram	1	{"id_run":12593,"position":1,"tag_index":78}	{"components":[{"id_run":12593,"position":1,"tag_index":78}]}	ERR540871	ERA320704	2014-08-01	[2014-08-02T01:02:24] 2014-06-20	5adedc43386d8a7c308acf065b901c5c	056c19f5f03cae12dd23be6761f7fce52b7394b182796edf5b1f635608469b8b	12593	1	1	9705667	9705667	Standard	1	5adedc43386d8a7c308acf065b901c5c	/lustre/scratch110/srpipe/references/Staphylococcus_aureus/MRSA252/all/bwa/S_aureus_MRSA252.fasta	2960STDY5754788	ERS411685	Staphylococcus aureus	2960STDY5754788	1872028	H131520360	H131520360	ILB Staphylococcus aureus (National Collection) sequencing (JP)	ERP005128	2960	Staphylococcus aureus (National Collection) sequencing	GCATGGCT	78	1	4350766	cram	target
12589_1#35	/seq/12589/12589_1#35.cram	1	{"id_run":12589,"position":1,"tag_index":35}	{"components":[{"id_run":12589,"position":1,"tag_index":35}]}	ERR540736	ERA320704	2014-08-01	[2014-08-02T00:56:33] 2014-06-20	f9792f4fd91ba16c7a681c5a8c597edd	9dbfe325f81f765e5040573a2161612ffa4614b0c02dbd5c68bbb66ba65cb770	12589	1	1	9695368	9695368	Standard	1	f9792f4fd91ba16c7a681c5a8c597edd	/lustre/scratch110/srpipe/references/Staphylococcus_aureus/MRSA252/all/bwa/S_aureus_MRSA252.fasta	2960STDY5754844	ERS411737	Staphylococcus aureus	2960STDY5754844	1872084	H131740846	H131740846	ILB Staphylococcus aureus (National Collection) sequencing (JP)	ERP005128	2960	Staphylococcus aureus (National Collection) sequencing	TTGGTATG	35	1	4809344	cram	target
12483_8#76	/seq/12483/12483_8#76.cram	1	{"id_run":12483,"position":8,"tag_index":76}	{"components":[{"id_run":12483,"position":8,"tag_index":76}]}	ERR527293	ERA317493	2014-08-01	[2014-08-02T00:52:41] 2014-06-06	fc140f1c190c86cfd5cf80c8cee33f1e	ebda29d27c5f43d4b30271fafdbbcd6d6c7c73f1bb573485136f201d226363dd	12483	1	8	9705158	9705158	Standard	1	fc140f1c190c86cfd5cf80c8cee33f1e	/lustre/scratch110/srpipe/references/Staphylococcus_aureus/MRSA252/all/bwa/S_aureus_MRSA252.fasta	2960STDY5754508	ERS411493	Staphylococcus aureus	2960STDY5754508	1871652	H124660474	H124660474	ILB Staphylococcus aureus (National Collection) sequencing (JP)	ERP005128	2960	Staphylococcus aureus (National Collection) sequencing	GTACATCT	76	1	4733526	cram	target
12483_8#18	/seq/12483/12483_8#18.cram	1	{"id_run":12483,"position":8,"tag_index":18}	{"components":[{"id_run":12483,"position":8,"tag_index":18}]}	ERR527236	ERA317493	2014-08-01	[2014-08-02T00:51:06] 2014-06-06	e2d79fdc8f6f7aa4d8d6ce1fab19ed20	315eaa16be67908ef2a0803ac578f4ae181bfa77237220f152199d5bbb906a7a	12483	1	8	9705127	9705127	Standard	1	e2d79fdc8f6f7aa4d8d6ce1fab19ed20	/lustre/scratch110/srpipe/references/Staphylococcus_aureus/MRSA252/all/bwa/S_aureus_MRSA252.fasta	2960STDY5754448	ERS411435	Staphylococcus aureus	2960STDY5754448	1871592	H124180217	H124180217	ILB Staphylococcus aureus (National Collection) sequencing (JP)	ERP005128	2960	Staphylococcus aureus (National Collection) sequencing	TTCTGTGT	18	1	4229362	cram	target
12593_1#49	/seq/12593/12593_1#49.cram	1	{"id_run":12593,"position":1,"tag_index":49}	{"components":[{"id_run":12593,"position":1,"tag_index":49}]}	ERR540842	ERA320704	2014-08-01	[2014-08-02T01:01:41] 2014-06-20	2e196c725118108175113d4b7c477dcf	07ba0cd01434394985cbac26a123be4650789582ef885df9061325b2a3c6c998	12593	1	1	9705604	9705604	Standard	1	2e196c725118108175113d4b7c477dcf	/lustre/scratch110/srpipe/references/Staphylococcus_aureus/MRSA252/all/bwa/S_aureus_MRSA252.fasta	2960STDY5754758	ERS411656	Staphylococcus aureus	2960STDY5754758	1871998	H131780153	H131780153	ILB Staphylococcus aureus (National Collection) sequencing (JP)	ERP005128	2960	Staphylococcus aureus (National Collection) sequencing	TGTCTATC	49	1	3939008	cram	target
12673_8#81	/seq/12673/12673_8#81.cram	1	{"id_run":12673,"position":8,"tag_index":81}	{"components":[{"id_run":12673,"position":8,"tag_index":81}]}	ERR555080	ERA324398	2014-08-01	[2014-08-02T02:10:28] 2014-06-27	5aea20957141070b29eba88049ce923a	8d5404c2561ccbee3a3943516840a1b7ee9be5320443e12639024349b2e27458	12673	1	8	9725129	9725129	Standard	1	5aea20957141070b29eba88049ce923a	/lustre/scratch110/srpipe/references/Staphylococcus_aureus/MRSA252/all/bwa/S_aureus_MRSA252.fasta	2960STDY5755155	ERS411930	Staphylococcus aureus	2960STDY5755155	1872395	H133960655	H133960655	ILB Staphylococcus aureus (National Collection) sequencing (JP)	ERP005128	2960	Staphylococcus aureus (National Collection) sequencing	GGAATGAT	81	1	4977582	cram	target
12625_1#79	/seq/12625/12625_1#79.cram	1	{"id_run":12625,"position":1,"tag_index":79}	{"components":[{"id_run":12625,"position":1,"tag_index":79}]}	ERR541060	ERA320704	2014-08-01	[2014-08-02T01:16:26] 2014-06-20	3d5b491f9b9b2142f9ee1310321bcfe5	dbb1dff16a88e3ff6d953827cda0391b64d6a63369cc24216a464d857291fe1b	12625	1	1	9705291	9705291	Standard	1	3d5b491f9b9b2142f9ee1310321bcfe5	/lustre/scratch110/srpipe/references/Staphylococcus_aureus/MRSA252/all/bwa/S_aureus_MRSA252.fasta	2960STDY5754687	ERS411591	Staphylococcus aureus	2960STDY5754687	1871927	H130580152	H130580152	ILB Staphylococcus aureus (National Collection) sequencing (JP)	ERP005128	2960	Staphylococcus aureus (National Collection) sequencing	GTTAGCCT	79	1	4235748	cram	target
12483_8#36	/seq/12483/12483_8#36.cram	1	{"id_run":12483,"position":8,"tag_index":36}	{"components":[{"id_run":12483,"position":8,"tag_index":36}]}	ERR527254	ERA317493	2014-08-01	[2014-08-02T00:51:34] 2014-06-06	d8a824b83a7a4fa2957b02e981894be2	ea33fe00cd9f0dd85ad0c05e9b8ab36d399b0c4942b1e506f21e055aa83fc01b	12483	1	8	9705153	9705153	Standard	1	d8a824b83a7a4fa2957b02e981894be2	/lustre/scratch110/srpipe/references/Staphylococcus_aureus/MRSA252/all/bwa/S_aureus_MRSA252.fasta	2960STDY5754467	ERS411453	Staphylococcus aureus	2960STDY5754467	1871611	H125200398	H125200398	ILB Staphylococcus aureus (National Collection) sequencing (JP)	ERP005128	2960	Staphylococcus aureus (National Collection) sequencing	TGAACTGG	36	1	4696454	cram	target
12625_1#64	/seq/12625/12625_1#64.cram	1	{"id_run":12625,"position":1,"tag_index":64}	{"components":[{"id_run":12625,"position":1,"tag_index":64}]}	ERR541045	ERA320704	2014-08-01	[2014-08-02T01:16:04] 2014-06-20	201d6c0971b4f00267f43d29f65008f6	4612af32ce26c945bfd6fdec27ad3efd226f82c72c7ebf268682ee93d5ea61e6	12625	1	1	9705301	9705301	Standard	1	201d6c0971b4f00267f43d29f65008f6	/lustre/scratch110/srpipe/references/Staphylococcus_aureus/MRSA252/all/bwa/S_aureus_MRSA252.fasta	2960STDY5754671	ERS411576	Staphylococcus aureus	2960STDY5754671	1871911	H130400243	H130400243	ILB Staphylococcus aureus (National Collection) sequencing (JP)	ERP005128	2960	Staphylococcus aureus (National Collection) sequencing	TCTCTTCA	64	1	4680506	cram	target
12673_8#71	/seq/12673/12673_8#71.cram	1	{"id_run":12673,"position":8,"tag_index":71}	{"components":[{"id_run":12673,"position":8,"tag_index":71}]}	ERR555070	ERA324398	2014-08-01	[2014-08-02T02:09:55] 2014-06-27	f3a2b349f433bd14ddb245792921dc7d	508bc427260adb272d1bddda178e3eda95b613ba792443f5e9ed7b2379e3572b	12673	1	8	9725199	9725199	Standard	1	f3a2b349f433bd14ddb245792921dc7d	/lustre/scratch110/srpipe/references/Staphylococcus_aureus/MRSA252/all/bwa/S_aureus_MRSA252.fasta	2960STDY5755143	ERS411920	Staphylococcus aureus	2960STDY5755143	1872383	H133800096	H133800096	ILB Staphylococcus aureus (National Collection) sequencing (JP)	ERP005128	2960	Staphylococcus aureus (National Collection) sequencing	GTGTCCTT	71	1	4499576	cram	target
12593_2#23	/seq/12593/12593_2#23.cram	1	{"id_run":12593,"position":2,"tag_index":23}	{"components":[{"id_run":12593,"position":2,"tag_index":23}]}	ERR540911	ERA320704	2014-08-01	[2014-08-02T01:03:40] 2014-06-20	37e5ebca9f1b41c1de9d5bd2a7305acd	41050683e8e53e8f0b1e46869690f59448e05da4a650528c3345a68aa354cb0a	12593	1	2	9717070	9717070	Standard	1	37e5ebca9f1b41c1de9d5bd2a7305acd	/lustre/scratch110/srpipe/references/Staphylococcus_aureus/MRSA252/all/bwa/S_aureus_MRSA252.fasta	2960STDY5754967	ERS411820	Staphylococcus aureus	2960STDY5754967	1872207	H132960581	H132960581	ILB Staphylococcus aureus (National Collection) sequencing (JP)	ERP005128	2960	Staphylococcus aureus (National Collection) sequencing	TGCATAGT	23	1	4982830	cram	target
12593_1#36	/seq/12593/12593_1#36.cram	1	{"id_run":12593,"position":1,"tag_index":36}	{"components":[{"id_run":12593,"position":1,"tag_index":36}]}	ERR540830	ERA320704	2014-08-01	[2014-08-02T01:01:23] 2014-06-20	0476cccc3949026682ef8f628e20c9f9	b85f884dc664daea62fd25ee3ed311ef67b6781c1924747e88e24adc926a5ddb	12593	1	1	9705638	9705638	Standard	1	0476cccc3949026682ef8f628e20c9f9	/lustre/scratch110/srpipe/references/Staphylococcus_aureus/MRSA252/all/bwa/S_aureus_MRSA252.fasta	2960STDY5754744	ERS411643	Staphylococcus aureus	2960STDY5754744	1871984	H131500073	H131500073	ILB Staphylococcus aureus (National Collection) sequencing (JP)	ERP005128	2960	Staphylococcus aureus (National Collection) sequencing	TGAACTGG	36	1	4621148	cram	target
12593_1#86	/seq/12593/12593_1#86.cram	1	{"id_run":12593,"position":1,"tag_index":86}	{"components":[{"id_run":12593,"position":1,"tag_index":86}]}	ERR540879	ERA320704	2014-08-01	[2014-08-02T01:02:42] 2014-06-20	6cf6e95dbce37998ac22409ec505cba8	50075b425e4d2f15543ac1d185296e8e63854b2e37284baae32c99cedbe487cb	12593	1	1	9705668	9705668	Standard	1	6cf6e95dbce37998ac22409ec505cba8	/lustre/scratch110/srpipe/references/Staphylococcus_aureus/MRSA252/all/bwa/S_aureus_MRSA252.fasta	2960STDY5754797	ERS411693	Staphylococcus aureus	2960STDY5754797	1872037	H131820083	H131820083	ILB Staphylococcus aureus (National Collection) sequencing (JP)	ERP005128	2960	Staphylococcus aureus (National Collection) sequencing	GTTGTCGG	86	1	4196842	cram	target
12589_1#80	/seq/12589/12589_1#80.cram	1	{"id_run":12589,"position":1,"tag_index":80}	{"components":[{"id_run":12589,"position":1,"tag_index":80}]}	ERR540779	ERA320704	2014-08-01	[2014-08-02T00:57:40] 2014-06-20	9cb25fff15d437bb4646447b90443c58	6ddc108f0de1fd2f5dd0b33c1984ad790ac961894359ed10e8b5032c42964f00	12589	1	1	9695433	9695433	Standard	1	9cb25fff15d437bb4646447b90443c58	/lustre/scratch110/srpipe/references/Staphylococcus_aureus/MRSA252/all/bwa/S_aureus_MRSA252.fasta	2960STDY5754927	ERS411782	Staphylococcus aureus	2960STDY5754927	1872167	H132440080	H132440080	ILB Staphylococcus aureus (National Collection) sequencing (JP)	ERP005128	2960	Staphylococcus aureus (National Collection) sequencing	GTCGCTAT	80	1	4640574	cram	target
12593_1#76	/seq/12593/12593_1#76.cram	1	{"id_run":12593,"position":1,"tag_index":76}	{"components":[{"id_run":12593,"position":1,"tag_index":76}]}	ERR540869	ERA320704	2014-08-01	[2014-08-02T01:02:22] 2014-06-20	931bf357fd3668b837b829e6a66d2b68	587e7aac643631a3dacd730b123499bd97ed5cf92ad5af5a23dfc20733f62211	12593	1	1	9705643	9705643	Standard	1	931bf357fd3668b837b829e6a66d2b68	/lustre/scratch110/srpipe/references/Staphylococcus_aureus/MRSA252/all/bwa/S_aureus_MRSA252.fasta	2960STDY5754786	ERS411683	Staphylococcus aureus	2960STDY5754786	1872026	H131480128	H131480128	ILB Staphylococcus aureus (National Collection) sequencing (JP)	ERP005128	2960	Staphylococcus aureus (National Collection) sequencing	GTACATCT	76	1	4283154	cram	target
12625_1#63	/seq/12625/12625_1#63.cram	1	{"id_run":12625,"position":1,"tag_index":63}	{"components":[{"id_run":12625,"position":1,"tag_index":63}]}	ERR541044	ERA320704	2014-08-01	[2014-08-02T01:16:03] 2014-06-20	aa7c5c4779e0a9752025d29355d0cd30	53d827e04dd2fa228cc6e68e61011f0f1bfe57db4fb944e1738bc87f792f7c1c	12625	1	1	9705289	9705289	Standard	1	aa7c5c4779e0a9752025d29355d0cd30	/lustre/scratch110/srpipe/references/Staphylococcus_aureus/MRSA252/all/bwa/S_aureus_MRSA252.fasta	2960STDY5754670	ERS411575	Staphylococcus aureus	2960STDY5754670	1871910	H130360498	H130360498	ILB Staphylococcus aureus (National Collection) sequencing (JP)	ERP005128	2960	Staphylococcus aureus (National Collection) sequencing	TGTGAAGA	63	1	4207880	cram	target
12593_1#46	/seq/12593/12593_1#46.cram	1	{"id_run":12593,"position":1,"tag_index":46}	{"components":[{"id_run":12593,"position":1,"tag_index":46}]}	ERR540839	ERA320704	2014-08-01	[2014-08-02T01:01:36] 2014-06-20	2ed0e3601b36676c6b18552fb26225e8	825f44e21d6f4be8740a29a2611d399c5fa50a8b7b4425a09629b480b12b41ea	12593	1	1	9705663	9705663	Standard	1	2ed0e3601b36676c6b18552fb26225e8	/lustre/scratch110/srpipe/references/Staphylococcus_aureus/MRSA252/all/bwa/S_aureus_MRSA252.fasta	2960STDY5754755	ERS411653	Staphylococcus aureus	2960STDY5754755	1871995	H131660080	H131660080	ILB Staphylococcus aureus (National Collection) sequencing (JP)	ERP005128	2960	Staphylococcus aureus (National Collection) sequencing	TCAGATTC	46	1	4938722	cram	target
12593_2#81	/seq/12593/12593_2#81.cram	1	{"id_run":12593,"position":2,"tag_index":81}	{"components":[{"id_run":12593,"position":2,"tag_index":81}]}	ERR540968	ERA320704	2014-08-01	[2014-08-02T01:05:40] 2014-06-20	adb1b14179fa3835f04ea915d9e27247	bec9d032a4baaa1f5d03989861f86077546f9d3d11e332d73d19e0fcecdb4828	12593	1	2	9717006	9717006	Standard	1	adb1b14179fa3835f04ea915d9e27247	/lustre/scratch110/srpipe/references/Staphylococcus_aureus/MRSA252/all/bwa/S_aureus_MRSA252.fasta	2960STDY5755034	ERS411878	Staphylococcus aureus	2960STDY5755034	1872274	H133400339	H133400339	ILB Staphylococcus aureus (National Collection) sequencing (JP)	ERP005128	2960	Staphylococcus aureus (National Collection) sequencing	GGAATGAT	81	1	4460772	cram	target
12673_8#82	/seq/12673/12673_8#82.cram	1	{"id_run":12673,"position":8,"tag_index":82}	{"components":[{"id_run":12673,"position":8,"tag_index":82}]}	ERR555081	ERA324398	2014-08-01	[2014-08-02T02:10:30] 2014-06-27	48ad246fb7febf6b425d954e4c20b0a1	05e12181524b7f5b2fd30bec5a433439fdbbd30b5430acd76c1af8fbcdc01ad2	12673	1	8	9725141	9725141	Standard	1	48ad246fb7febf6b425d954e4c20b0a1	/lustre/scratch110/srpipe/references/Staphylococcus_aureus/MRSA252/all/bwa/S_aureus_MRSA252.fasta	2960STDY5755198	ERS411931	Staphylococcus aureus	2960STDY5755198	1872438	H124000237	H124000237	ILB Staphylococcus aureus (National Collection) sequencing (JP)	ERP005128	2960	Staphylococcus aureus (National Collection) sequencing	GAGCCAAT	82	1	5739304	cram	target
12593_2#57	/seq/12593/12593_2#57.cram	1	{"id_run":12593,"position":2,"tag_index":57}	{"components":[{"id_run":12593,"position":2,"tag_index":57}]}	ERR540944	ERA320704	2014-08-01	[2014-08-02T01:04:59] 2014-06-20	2411468753cffb6bc40d11525abf8300	606733ad26df7478cd7e9b440a99a82e5592aaef78a62a3f421195bd7a33b621	12593	1	2	9717003	9717003	Standard	1	2411468753cffb6bc40d11525abf8300	/lustre/scratch110/srpipe/references/Staphylococcus_aureus/MRSA252/all/bwa/S_aureus_MRSA252.fasta	2960STDY5755006	ERS411854	Staphylococcus aureus	2960STDY5755006	1872246	H133440565	H133440565	ILB Staphylococcus aureus (National Collection) sequencing (JP)	ERP005128	2960	Staphylococcus aureus (National Collection) sequencing	TCTACGAC	57	1	4290862	cram	target
12593_1#41	/seq/12593/12593_1#41.cram	1	{"id_run":12593,"position":1,"tag_index":41}	{"components":[{"id_run":12593,"position":1,"tag_index":41}]}	ERR540834	ERA320704	2014-08-01	[2014-08-02T01:01:30] 2014-06-20	50942a81a9cc2c37a574c42e2ed9da17	3fbc4f709367af9c0f7eb25380b22eec70502173acda8861e9078c15d30a38fd	12593	1	1	9705603	9705603	Standard	1	50942a81a9cc2c37a574c42e2ed9da17	/lustre/scratch110/srpipe/references/Staphylococcus_aureus/MRSA252/all/bwa/S_aureus_MRSA252.fasta	2960STDY5754750	ERS411648	Staphylococcus aureus	2960STDY5754750	1871990	H131580237	H131580237	ILB Staphylococcus aureus (National Collection) sequencing (JP)	ERP005128	2960	Staphylococcus aureus (National Collection) sequencing	TCCAGTCG	41	1	3859668	cram	target
12673_8#62	/seq/12673/12673_8#62.cram	1	{"id_run":12673,"position":8,"tag_index":62}	{"components":[{"id_run":12673,"position":8,"tag_index":62}]}	ERR555061	ERA324398	2014-08-01	[2014-08-02T02:09:39] 2014-06-27	3a2296e92f8ace7235085e96f9d1b6b6	b786692706cb8e3eec5205a21635d5600f8be97a6cad7a97c7d30471b8f5b73a	12673	1	8	9725186	9725186	Standard	1	3a2296e92f8ace7235085e96f9d1b6b6	/lustre/scratch110/srpipe/references/Staphylococcus_aureus/MRSA252/all/bwa/S_aureus_MRSA252.fasta	2960STDY5755134	ERS411911	Staphylococcus aureus	2960STDY5755134	1872374	H133840434	H133840434	ILB Staphylococcus aureus (National Collection) sequencing (JP)	ERP005128	2960	Staphylococcus aureus (National Collection) sequencing	TAGACGGA	62	1	4237584	cram	target
12625_1#75	/seq/12625/12625_1#75.cram	1	{"id_run":12625,"position":1,"tag_index":75}	{"components":[{"id_run":12625,"position":1,"tag_index":75}]}	ERR541056	ERA320704	2014-08-01	[2014-08-02T01:16:21] 2014-06-20	4f706c02025d6bd2dd8f170b64d8707f	560e631062343e91ca86dfba3bebf645feedaa6c5dd7709e358f291fae3ee92f	12625	1	1	9705243	9705243	Standard	1	4f706c02025d6bd2dd8f170b64d8707f	/lustre/scratch110/srpipe/references/Staphylococcus_aureus/MRSA252/all/bwa/S_aureus_MRSA252.fasta	2960STDY5754682	ERS411587	Staphylococcus aureus	2960STDY5754682	1871922	H130520455	H130520455	ILB Staphylococcus aureus (National Collection) sequencing (JP)	ERP005128	2960	Staphylococcus aureus (National Collection) sequencing	GAATCTGT	75	1	5239350	cram	target
12483_8#15	/seq/12483/12483_8#15.cram	1	{"id_run":12483,"position":8,"tag_index":15}	{"components":[{"id_run":12483,"position":8,"tag_index":15}]}	ERR527233	ERA317493	2014-08-01	[2014-08-02T00:51:01] 2014-06-06	48ebc15bcf854d70663afcfaf56ccf2a	02902924e984887e42a3b8455984d77e686c2b6b850ce3d9b7419800a6d6ef12	12483	1	8	9705186	9705186	Standard	1	48ebc15bcf854d70663afcfaf56ccf2a	/lustre/scratch110/srpipe/references/Staphylococcus_aureus/MRSA252/all/bwa/S_aureus_MRSA252.fasta	2960STDY5754445	ERS411432	Staphylococcus aureus	2960STDY5754445	1871589	H124940475	H124940475	ILB Staphylococcus aureus (National Collection) sequencing (JP)	ERP005128	2960	Staphylococcus aureus (National Collection) sequencing	TAAGCGTT	15	1	4745356	cram	target
12483_8#6	/seq/12483/12483_8#6.cram	1	{"id_run":12483,"position":8,"tag_index":6}	{"components":[{"id_run":12483,"position":8,"tag_index":6}]}	ERR527224	ERA317493	2014-08-01	[2014-08-02T00:52:06] 2014-06-06	253cae37fbf0dfe6ca12956e74acd084	e398faa9c986da72db4b653e484b4f7debb90c5ca71ec93aaa9020ef95b00bbb	12483	1	8	9705173	9705173	Standard	1	253cae37fbf0dfe6ca12956e74acd084	/lustre/scratch110/srpipe/references/Staphylococcus_aureus/MRSA252/all/bwa/S_aureus_MRSA252.fasta	2960STDY5754435	ERS411423	Staphylococcus aureus	2960STDY5754435	1871579	H124920172	H124920172	ILB Staphylococcus aureus (National Collection) sequencing (JP)	ERP005128	2960	Staphylococcus aureus (National Collection) sequencing	GCCAATGT	6	1	4016576	cram	target
12589_1#27	/seq/12589/12589_1#27.cram	1	{"id_run":12589,"position":1,"tag_index":27}	{"components":[{"id_run":12589,"position":1,"tag_index":27}]}	ERR540728	ERA320704	2014-08-01	[2014-08-02T00:56:21] 2014-06-20	7a79df5c36970ce500ace41f649fbb64	032ff62564a86dc3543768ceda11306de2e84e83a3e5be95b30f1e4b055c314e	12589	1	1	9695367	9695367	Standard	1	7a79df5c36970ce500ace41f649fbb64	/lustre/scratch110/srpipe/references/Staphylococcus_aureus/MRSA252/all/bwa/S_aureus_MRSA252.fasta	2960STDY5754836	ERS411729	Staphylococcus aureus	2960STDY5754836	1872076	H131620057	H131620057	ILB Staphylococcus aureus (National Collection) sequencing (JP)	ERP005128	2960	Staphylococcus aureus (National Collection) sequencing	TAGTGACT	27	1	4277588	cram	target
12593_2#12	/seq/12593/12593_2#12.cram	1	{"id_run":12593,"position":2,"tag_index":12}	{"components":[{"id_run":12593,"position":2,"tag_index":12}]}	ERR540900	ERA320704	2014-08-01	[2014-08-02T01:03:14] 2014-06-20	f0a6ede4218bf399369d3c05976e2f30	b1e0abe8392955383c863619148dd5fdbdd6e38988a66b8d5ba12180e271eb94	12593	1	2	9717033	9717033	Standard	1	f0a6ede4218bf399369d3c05976e2f30	/lustre/scratch110/srpipe/references/Staphylococcus_aureus/MRSA252/all/bwa/S_aureus_MRSA252.fasta	2960STDY5754956	ERS411809	Staphylococcus aureus	2960STDY5754956	1872196	H132800265	H132800265	ILB Staphylococcus aureus (National Collection) sequencing (JP)	ERP005128	2960	Staphylococcus aureus (National Collection) sequencing	CTTGTACT	12	1	4021088	cram	target
12483_8#50	/seq/12483/12483_8#50.cram	1	{"id_run":12483,"position":8,"tag_index":50}	{"components":[{"id_run":12483,"position":8,"tag_index":50}]}	ERR527267	ERA317493	2014-08-01	[2014-08-02T00:51:52] 2014-06-06	d2bcf6c53ac77affc411489e52143399	554cec449839e85bb9d70e2dd672be741bc14f3879526f0d6f57d77abeae89d6	12483	1	8	9705131	9705131	Standard	1	d2bcf6c53ac77affc411489e52143399	/lustre/scratch110/srpipe/references/Staphylococcus_aureus/MRSA252/all/bwa/S_aureus_MRSA252.fasta	2960STDY5754481	ERS411467	Staphylococcus aureus	2960STDY5754481	1871625	H125280658	H125280658	ILB Staphylococcus aureus (National Collection) sequencing (JP)	ERP005128	2960	Staphylococcus aureus (National Collection) sequencing	TATGTGGC	50	1	4341220	cram	target
12593_2#48	/seq/12593/12593_2#48.cram	1	{"id_run":12593,"position":2,"tag_index":48}	{"components":[{"id_run":12593,"position":2,"tag_index":48}]}	ERR540935	ERA320704	2014-08-01	[2014-08-02T01:04:42] 2014-06-20	b6fb757c32aba2cef4df921782a09bfe	eaa763cbe856d46c7751237df5e6d610ea7d2f96a2c6209f4088ecef94511063	12593	1	2	9717085	9717085	Standard	1	b6fb757c32aba2cef4df921782a09bfe	/lustre/scratch110/srpipe/references/Staphylococcus_aureus/MRSA252/all/bwa/S_aureus_MRSA252.fasta	2960STDY5754995	ERS411845	Staphylococcus aureus	2960STDY5754995	1872235	H133320168	H133320168	ILB Staphylococcus aureus (National Collection) sequencing (JP)	ERP005128	2960	Staphylococcus aureus (National Collection) sequencing	TTCAGCTC	48	1	4989784	cram	target
12593_1#3	/seq/12593/12593_1#3.cram	1	{"id_run":12593,"position":1,"tag_index":3}	{"components":[{"id_run":12593,"position":1,"tag_index":3}]}	ERR540797	ERA320704	2014-08-01	[2014-08-02T01:01:13] 2014-06-20	4af861a0fdff030a7832b5e597c88d3a	6e5aeb3a1391ae99e978b6b65344cf427d1a9ac4e7297a7af3e027046cba1f73	12593	1	1	9705622	9705622	Standard	1	4af861a0fdff030a7832b5e597c88d3a	/lustre/scratch110/srpipe/references/Staphylococcus_aureus/MRSA252/all/bwa/S_aureus_MRSA252.fasta	2960STDY5754707	ERS411610	Staphylococcus aureus	2960STDY5754707	1871947	H130760163	H130760163	ILB Staphylococcus aureus (National Collection) sequencing (JP)	ERP005128	2960	Staphylococcus aureus (National Collection) sequencing	TTAGGCAT	3	1	4330212	cram	target
12593_2#49	/seq/12593/12593_2#49.cram	1	{"id_run":12593,"position":2,"tag_index":49}	{"components":[{"id_run":12593,"position":2,"tag_index":49}]}	ERR540936	ERA320704	2014-08-01	[2014-08-02T01:04:45] 2014-06-20	e6b403501cf4b3c2a3c8e10b09fc0feb	b86ff6ecf43c51c0bc61d0028cfebe2a5c12a52de8abda6bd0ef9b4b47c5bd50	12593	1	2	9717002	9717002	Standard	1	e6b403501cf4b3c2a3c8e10b09fc0feb	/lustre/scratch110/srpipe/references/Staphylococcus_aureus/MRSA252/all/bwa/S_aureus_MRSA252.fasta	2960STDY5754996	ERS411846	Staphylococcus aureus	2960STDY5754996	1872236	H133320439	H133320439	ILB Staphylococcus aureus (National Collection) sequencing (JP)	ERP005128	2960	Staphylococcus aureus (National Collection) sequencing	TGTCTATC	49	1	4107290	cram	target
12483_8#13	/seq/12483/12483_8#13.cram	1	{"id_run":12483,"position":8,"tag_index":13}	{"components":[{"id_run":12483,"position":8,"tag_index":13}]}	ERR527231	ERA317493	2014-08-01	[2014-08-02T00:50:58] 2014-06-06	28150bbf06c49376b521f5e4dd5a5598	7a809355b1d2a46d4bd0f8c428f71a3d68b9d122c20c1f3c3dd799e39fe8e7fa	12483	1	8	9705162	9705162	Standard	1	28150bbf06c49376b521f5e4dd5a5598	/lustre/scratch110/srpipe/references/Staphylococcus_aureus/MRSA252/all/bwa/S_aureus_MRSA252.fasta	2960STDY5754443	ERS411430	Staphylococcus aureus	2960STDY5754443	1871587	H124000236	H124000236	ILB Staphylococcus aureus (National Collection) sequencing (JP)	ERP005128	2960	Staphylococcus aureus (National Collection) sequencing	TGGTTGTT	13	1	4394398	cram	target
12589_1#64	/seq/12589/12589_1#64.cram	1	{"id_run":12589,"position":1,"tag_index":64}	{"components":[{"id_run":12589,"position":1,"tag_index":64}]}	ERR540765	ERA320704	2014-08-01	[2014-08-02T00:57:20] 2014-06-20	be45051b7d4259fa2e718debe4a34092	dd21eec65ce04a2fb54e7164e0f088c1118645cc9e7297e0319169acbfb4d797	12589	1	1	9695431	9695431	Standard	1	be45051b7d4259fa2e718debe4a34092	/lustre/scratch110/srpipe/references/Staphylococcus_aureus/MRSA252/all/bwa/S_aureus_MRSA252.fasta	2960STDY5754910	ERS411766	Staphylococcus aureus	2960STDY5754910	1872150	H132300140	H132300140	ILB Staphylococcus aureus (National Collection) sequencing (JP)	ERP005128	2960	Staphylococcus aureus (National Collection) sequencing	TCTCTTCA	64	1	4296434	cram	target
12593_2#15	/seq/12593/12593_2#15.cram	1	{"id_run":12593,"position":2,"tag_index":15}	{"components":[{"id_run":12593,"position":2,"tag_index":15}]}	ERR540903	ERA320704	2014-08-01	[2014-08-02T01:03:21] 2014-06-20	c45ff81a111bc3c4290013321f80df5c	bb53d3ee8059e61c3eb5962d2208061682a107f18ed66982f0674121f242dc3d	12593	1	2	9717069	9717069	Standard	1	c45ff81a111bc3c4290013321f80df5c	/lustre/scratch110/srpipe/references/Staphylococcus_aureus/MRSA252/all/bwa/S_aureus_MRSA252.fasta	2960STDY5754959	ERS411812	Staphylococcus aureus	2960STDY5754959	1872199	H132820375	H132820375	ILB Staphylococcus aureus (National Collection) sequencing (JP)	ERP005128	2960	Staphylococcus aureus (National Collection) sequencing	TAAGCGTT	15	1	4802276	cram	target
12593_1#2	/seq/12593/12593_1#2.cram	1	{"id_run":12593,"position":1,"tag_index":2}	{"components":[{"id_run":12593,"position":1,"tag_index":2}]}	ERR540796	ERA320704	2014-08-01	[2014-08-02T01:00:57] 2014-06-20	6d8033f17a9c8c6d293352e710b369d5	7c11a8c36b6dac05105f5f9626f3348e9ba1d0d77d981ae4390f152a5c64167b	12593	1	1	9705610	9705610	Standard	1	6d8033f17a9c8c6d293352e710b369d5	/lustre/scratch110/srpipe/references/Staphylococcus_aureus/MRSA252/all/bwa/S_aureus_MRSA252.fasta	2960STDY5754706	ERS411609	Staphylococcus aureus	2960STDY5754706	1871946	H130760158	H130760158	ILB Staphylococcus aureus (National Collection) sequencing (JP)	ERP005128	2960	Staphylococcus aureus (National Collection) sequencing	CGATGTTT	2	1	3967138	cram	target
12589_1#12	/seq/12589/12589_1#12.cram	1	{"id_run":12589,"position":1,"tag_index":12}	{"components":[{"id_run":12589,"position":1,"tag_index":12}]}	ERR540713	ERA320704	2014-08-01	[2014-08-02T00:56:00] 2014-06-20	9d5d577645b549164f712bb54cf83101	e4173383c38b07823d091f3cc95c9b3cd79707dd079b1d487b388432e971dbbb	12589	1	1	9695377	9695377	Standard	1	9d5d577645b549164f712bb54cf83101	/lustre/scratch110/srpipe/references/Staphylococcus_aureus/MRSA252/all/bwa/S_aureus_MRSA252.fasta	2960STDY5754821	ERS411714	Staphylococcus aureus	2960STDY5754821	1872061	H131180231	H131180231	ILB Staphylococcus aureus (National Collection) sequencing (JP)	ERP005128	2960	Staphylococcus aureus (National Collection) sequencing	CTTGTACT	12	1	4239070	cram	target
12673_8#66	/seq/12673/12673_8#66.cram	1	{"id_run":12673,"position":8,"tag_index":66}	{"components":[{"id_run":12673,"position":8,"tag_index":66}]}	ERR555065	ERA324398	2014-08-01	[2014-08-02T02:09:46] 2014-06-27	11e248ef8a64cacf437b4f90ecf7da26	f1e0f127ee2b8bcd9cdcc44c8509d89396967289cb8e844845d3c4c94b2c13e9	12673	1	8	9725139	9725139	Standard	1	11e248ef8a64cacf437b4f90ecf7da26	/lustre/scratch110/srpipe/references/Staphylococcus_aureus/MRSA252/all/bwa/S_aureus_MRSA252.fasta	2960STDY5755138	ERS411915	Staphylococcus aureus	2960STDY5755138	1872378	H133860525	H133860525	ILB Staphylococcus aureus (National Collection) sequencing (JP)	ERP005128	2960	Staphylococcus aureus (National Collection) sequencing	TGAAGCCA	66	1	5541714	cram	target
12589_1#94	/seq/12589/12589_1#94.cram	1	{"id_run":12589,"position":1,"tag_index":94}	{"components":[{"id_run":12589,"position":1,"tag_index":94}]}	ERR540793	ERA320704	2014-08-01	[2014-08-02T00:57:57] 2014-06-20	20d05a43d2268dfac08986d8b9b704b0	46f9e9a71e603d28b5561477ff80e66403f7f1e048759e20dafbb0e2cfd917db	12589	1	1	9695411	9695411	Standard	1	20d05a43d2268dfac08986d8b9b704b0	/lustre/scratch110/srpipe/references/Staphylococcus_aureus/MRSA252/all/bwa/S_aureus_MRSA252.fasta	2960STDY5754942	ERS411796	Staphylococcus aureus	2960STDY5754942	1872182	H132680085	H132680085	ILB Staphylococcus aureus (National Collection) sequencing (JP)	ERP005128	2960	Staphylococcus aureus (National Collection) sequencing	GCTAACTC	94	1	4174848	cram	target
12673_8#58	/seq/12673/12673_8#58.cram	1	{"id_run":12673,"position":8,"tag_index":58}	{"components":[{"id_run":12673,"position":8,"tag_index":58}]}	ERR555057	ERA324398	2014-08-01	[2014-08-02T02:09:30] 2014-06-27	08e0f5cfd5bee652b7d02e88e69e1d11	244d9a857bb875cae000702a4a90ada3dc708ada5a2f2b5b09cf2ef5c06923fe	12673	1	8	9725138	9725138	Standard	1	08e0f5cfd5bee652b7d02e88e69e1d11	/lustre/scratch110/srpipe/references/Staphylococcus_aureus/MRSA252/all/bwa/S_aureus_MRSA252.fasta	2960STDY5755129	ERS411907	Staphylococcus aureus	2960STDY5755129	1872369	H134020428	H134020428	ILB Staphylococcus aureus (National Collection) sequencing (JP)	ERP005128	2960	Staphylococcus aureus (National Collection) sequencing	TGACAGAC	58	1	5364630	cram	target
12593_2#66	/seq/12593/12593_2#66.cram	1	{"id_run":12593,"position":2,"tag_index":66}	{"components":[{"id_run":12593,"position":2,"tag_index":66}]}	ERR540953	ERA320704	2014-08-01	[2014-08-02T01:05:17] 2014-06-20	e510ddceb3aad1253a2cc75e075f0710	6bd88a322c203bde77e0af265116449051cf59a2ece13a053b01958e8661b8dc	12593	1	2	9717016	9717016	Standard	1	e510ddceb3aad1253a2cc75e075f0710	/lustre/scratch110/srpipe/references/Staphylococcus_aureus/MRSA252/all/bwa/S_aureus_MRSA252.fasta	2960STDY5755015	ERS411863	Staphylococcus aureus	2960STDY5755015	1872255	H133540937	H133540937	ILB Staphylococcus aureus (National Collection) sequencing (JP)	ERP005128	2960	Staphylococcus aureus (National Collection) sequencing	TGAAGCCA	66	1	4540492	cram	target
12483_8#17	/seq/12483/12483_8#17.cram	1	{"id_run":12483,"position":8,"tag_index":17}	{"components":[{"id_run":12483,"position":8,"tag_index":17}]}	ERR527235	ERA317493	2014-08-01	[2014-08-02T00:51:05] 2014-06-06	ad7244586ac6cba5e828971fb81bf9b7	a24cc642c0bd337fdfa1ea8d5ccc97ffa616f8c1546cbb7de3f7aa4c8cc08b4b	12483	1	8	9705115	9705115	Standard	1	ad7244586ac6cba5e828971fb81bf9b7	/lustre/scratch110/srpipe/references/Staphylococcus_aureus/MRSA252/all/bwa/S_aureus_MRSA252.fasta	2960STDY5754447	ERS411434	Staphylococcus aureus	2960STDY5754447	1871591	H124120107	H124120107	ILB Staphylococcus aureus (National Collection) sequencing (JP)	ERP005128	2960	Staphylococcus aureus (National Collection) sequencing	TGTACCTT	17	1	3932394	cram	target
12625_1#38	/seq/12625/12625_1#38.cram	1	{"id_run":12625,"position":1,"tag_index":38}	{"components":[{"id_run":12625,"position":1,"tag_index":38}]}	ERR541020	ERA320704	2014-08-01	[2014-08-02T01:15:25] 2014-06-20	cab672f85853e1791d36db50bb5b023b	0360e997bccccb08e3942ed4610966288da8ac00202c8d01d96bfd7246913c23	12625	1	1	9705274	9705274	Standard	1	cab672f85853e1791d36db50bb5b023b	/lustre/scratch110/srpipe/references/Staphylococcus_aureus/MRSA252/all/bwa/S_aureus_MRSA252.fasta	2960STDY5754645	ERS411550	Staphylococcus aureus	2960STDY5754645	1871885	H130160947	H130160947	ILB Staphylococcus aureus (National Collection) sequencing (JP)	ERP005128	2960	Staphylococcus aureus (National Collection) sequencing	TCTCACGG	38	1	5316062	cram	target
12593_2#33	/seq/12593/12593_2#33.cram	1	{"id_run":12593,"position":2,"tag_index":33}	{"components":[{"id_run":12593,"position":2,"tag_index":33}]}	ERR540921	ERA320704	2014-08-01	[2014-08-02T01:04:04] 2014-06-20	d73ed06e0bc7f2f29d5ec308259d9223	d32ae758eb1a7f2f4848dfc2fde7c535b62ae254e8f1db5de43acbadcb5ec8ee	12593	1	2	9717000	9717000	Standard	1	d73ed06e0bc7f2f29d5ec308259d9223	/lustre/scratch110/srpipe/references/Staphylococcus_aureus/MRSA252/all/bwa/S_aureus_MRSA252.fasta	2960STDY5754978	ERS411830	Staphylococcus aureus	2960STDY5754978	1872218	H133140406	H133140406	ILB Staphylococcus aureus (National Collection) sequencing (JP)	ERP005128	2960	Staphylococcus aureus (National Collection) sequencing	TCGAAGTG	33	1	4152598	cram	target
12589_1#81	/seq/12589/12589_1#81.cram	1	{"id_run":12589,"position":1,"tag_index":81}	{"components":[{"id_run":12589,"position":1,"tag_index":81}]}	ERR540780	ERA320704	2014-08-01	[2014-08-02T00:57:41] 2014-06-20	fb3d58d79b952e926790c1ecdd4881d7	17d7f2ff3279d2c269409a71a6f2ab22562633f30e830c774514d81daa590a36	12589	1	1	9695350	9695350	Standard	1	fb3d58d79b952e926790c1ecdd4881d7	/lustre/scratch110/srpipe/references/Staphylococcus_aureus/MRSA252/all/bwa/S_aureus_MRSA252.fasta	2960STDY5754928	ERS411783	Staphylococcus aureus	2960STDY5754928	1872168	H132440109	H132440109	ILB Staphylococcus aureus (National Collection) sequencing (JP)	ERP005128	2960	Staphylococcus aureus (National Collection) sequencing	GGAATGAT	81	1	3986754	cram	target
12625_1#89	/seq/12625/12625_1#89.cram	1	{"id_run":12625,"position":1,"tag_index":89}	{"components":[{"id_run":12625,"position":1,"tag_index":89}]}	ERR541070	ERA320704	2014-08-01	[2014-08-02T01:16:42] 2014-06-20	f0c05181b4bcff3b797718ce5df36191	3a600f75f4a4d641a6fc1b8bab6b819edb1d1aef6db74ad09d3fbcce21998b55	12625	1	1	9705221	9705221	Standard	1	f0c05181b4bcff3b797718ce5df36191	/lustre/scratch110/srpipe/references/Staphylococcus_aureus/MRSA252/all/bwa/S_aureus_MRSA252.fasta	2960STDY5754698	ERS411601	Staphylococcus aureus	2960STDY5754698	1871938	H130640357	H130640357	ILB Staphylococcus aureus (National Collection) sequencing (JP)	ERP005128	2960	Staphylococcus aureus (National Collection) sequencing	GTGTGTCG	89	1	5144332	cram	target
12593_1#61	/seq/12593/12593_1#61.cram	1	{"id_run":12593,"position":1,"tag_index":61}	{"components":[{"id_run":12593,"position":1,"tag_index":61}]}	ERR540854	ERA320704	2014-08-01	[2014-08-02T01:01:59] 2014-06-20	1ea1c6dcb671d90f2c085cd0b06fa2a0	c1ee7d6d1aa03e8b950c19e4841d1674b88d6bff467dc69e4a8f79be16caa996	12593	1	1	9705653	9705653	Standard	1	1ea1c6dcb671d90f2c085cd0b06fa2a0	/lustre/scratch110/srpipe/references/Staphylococcus_aureus/MRSA252/all/bwa/S_aureus_MRSA252.fasta	2960STDY5754771	ERS411668	Staphylococcus aureus	2960STDY5754771	1872011	H132260147	H132260147	ILB Staphylococcus aureus (National Collection) sequencing (JP)	ERP005128	2960	Staphylococcus aureus (National Collection) sequencing	TGCTGATA	61	1	4570306	cram	target
12589_1#73	/seq/12589/12589_1#73.cram	1	{"id_run":12589,"position":1,"tag_index":73}	{"components":[{"id_run":12589,"position":1,"tag_index":73}]}	ERR540774	ERA320704	2014-08-01	[2014-08-02T00:57:33] 2014-06-20	a47f97e262da71c1abe8e006b33c79b7	2ba601455cf98bcdce95189ebe971177c30f399009c903d8655f647f3efc2741	12589	1	1	9695349	9695349	Standard	1	a47f97e262da71c1abe8e006b33c79b7	/lustre/scratch110/srpipe/references/Staphylococcus_aureus/MRSA252/all/bwa/S_aureus_MRSA252.fasta	2960STDY5754919	ERS411775	Staphylococcus aureus	2960STDY5754919	1872159	H132340275	H132340275	ILB Staphylococcus aureus (National Collection) sequencing (JP)	ERP005128	2960	Staphylococcus aureus (National Collection) sequencing	GCAACATT	73	1	3817478	cram	target
12483_8#54	/seq/12483/12483_8#54.cram	1	{"id_run":12483,"position":8,"tag_index":54}	{"components":[{"id_run":12483,"position":8,"tag_index":54}]}	ERR527271	ERA317493	2014-08-01	[2014-08-02T00:51:57] 2014-06-06	834082941f9af404dababc48c818c918	34c89be7f6c7cf87f2aa5080c3b790630dce6f699ed2248c5a3f84b0299b960b	12483	1	8	9705179	9705179	Standard	1	834082941f9af404dababc48c818c918	/lustre/scratch110/srpipe/references/Staphylococcus_aureus/MRSA252/all/bwa/S_aureus_MRSA252.fasta	2960STDY5754485	ERS411471	Staphylococcus aureus	2960STDY5754485	1871629	H124900246	H124900246	ILB Staphylococcus aureus (National Collection) sequencing (JP)	ERP005128	2960	Staphylococcus aureus (National Collection) sequencing	TGTTCTCC	54	1	4810548	cram	target
12625_1#21	/seq/12625/12625_1#21.cram	1	{"id_run":12625,"position":1,"tag_index":21}	{"components":[{"id_run":12625,"position":1,"tag_index":21}]}	ERR541003	ERA320704	2014-08-01	[2014-08-02T01:14:57] 2014-06-20	6acd1bb2388394529f8dee4dc11e088b	0c7c7ee59dca4f0aca6b6776d8ef3cd76a0e9968bac80705ba6fbb19b6878b6e	12625	1	1	9705260	9705260	Standard	1	6acd1bb2388394529f8dee4dc11e088b	/lustre/scratch110/srpipe/references/Staphylococcus_aureus/MRSA252/all/bwa/S_aureus_MRSA252.fasta	2960STDY5754597	ERS411533	Staphylococcus aureus	2960STDY5754597	1871780	H124060304	H124060304	ILB Staphylococcus aureus (National Collection) sequencing (JP)	ERP005128	2960	Staphylococcus aureus (National Collection) sequencing	TCGAGCGT	21	1	4684358	cram	target
12483_8#30	/seq/12483/12483_8#30.cram	1	{"id_run":12483,"position":8,"tag_index":30}	{"components":[{"id_run":12483,"position":8,"tag_index":30}]}	ERR527248	ERA317493	2014-08-01	[2014-08-02T00:51:26] 2014-06-06	d5b361f62d22c850e24dc7e9441adec5	216256ae9a13d0fe7e7c44f9f3d50ca24d2327e5d9d979c04f87525554d15228	12483	1	8	9705176	9705176	Standard	1	d5b361f62d22c850e24dc7e9441adec5	/lustre/scratch110/srpipe/references/Staphylococcus_aureus/MRSA252/all/bwa/S_aureus_MRSA252.fasta	2960STDY5754461	ERS411447	Staphylococcus aureus	2960STDY5754461	1871605	H124420248	H124420248	ILB Staphylococcus aureus (National Collection) sequencing (JP)	ERP005128	2960	Staphylococcus aureus (National Collection) sequencing	TGTGGTTG	30	1	4685982	cram	target
12593_2#37	/seq/12593/12593_2#37.cram	1	{"id_run":12593,"position":2,"tag_index":37}	{"components":[{"id_run":12593,"position":2,"tag_index":37}]}	ERR540925	ERA320704	2014-08-01	[2014-08-02T01:04:15] 2014-06-20	d2afa5eb8b1a540e2a963bfd859cc7bf	758f6a32850099c5ecff7fa5ac235229e0570193ded5773a6186146a7260572e	12593	1	2	9717048	9717048	Standard	1	d2afa5eb8b1a540e2a963bfd859cc7bf	/lustre/scratch110/srpipe/references/Staphylococcus_aureus/MRSA252/all/bwa/S_aureus_MRSA252.fasta	2960STDY5754983	ERS411834	Staphylococcus aureus	2960STDY5754983	1872223	H133260595	H133260595	ILB Staphylococcus aureus (National Collection) sequencing (JP)	ERP005128	2960	Staphylococcus aureus (National Collection) sequencing	TACTTCGG	37	1	4827916	cram	target
12483_8#9	/seq/12483/12483_8#9.cram	1	{"id_run":12483,"position":8,"tag_index":9}	{"components":[{"id_run":12483,"position":8,"tag_index":9}]}	ERR527227	ERA317493	2014-08-01	[2014-08-02T00:53:09] 2014-06-06	23ff45a3df9ce4861b30c3a3c2cb31ce	accb48413b712191ee4203640bab98c20008676323d63eca5a96319fa7be8b9f	12483	1	8	9705114	9705114	Standard	1	23ff45a3df9ce4861b30c3a3c2cb31ce	/lustre/scratch110/srpipe/references/Staphylococcus_aureus/MRSA252/all/bwa/S_aureus_MRSA252.fasta	2960STDY5754439	ERS411426	Staphylococcus aureus	2960STDY5754439	1871583	H125040929	H125040929	ILB Staphylococcus aureus (National Collection) sequencing (JP)	ERP005128	2960	Staphylococcus aureus (National Collection) sequencing	GATCAGCG	9	1	3857548	cram	target
12593_2#46	/seq/12593/12593_2#46.cram	1	{"id_run":12593,"position":2,"tag_index":46}	{"components":[{"id_run":12593,"position":2,"tag_index":46}]}	ERR540933	ERA320704	2014-08-01	[2014-08-02T01:04:37] 2014-06-20	c43c8671928650531b228c81a8e634c3	61a2b7c585d7a4076ac70a90a705ba8284a6d63b9e3882826fed335cc54850db	12593	1	2	9717061	9717061	Standard	1	c43c8671928650531b228c81a8e634c3	/lustre/scratch110/srpipe/references/Staphylococcus_aureus/MRSA252/all/bwa/S_aureus_MRSA252.fasta	2960STDY5754993	ERS411843	Staphylococcus aureus	2960STDY5754993	1872233	H133300508	H133300508	ILB Staphylococcus aureus (National Collection) sequencing (JP)	ERP005128	2960	Staphylococcus aureus (National Collection) sequencing	TCAGATTC	46	1	4662130	cram	target
12593_1#87	/seq/12593/12593_1#87.cram	1	{"id_run":12593,"position":1,"tag_index":87}	{"components":[{"id_run":12593,"position":1,"tag_index":87}]}	ERR540880	ERA320704	2014-08-01	[2014-08-02T01:02:45] 2014-06-20	9274b5997c9444fa542ed2daf1e01205	72874274b311c576bb963bc287d0bb0a43d47c9993a440de387f84b2582805a6	12593	1	1	9705680	9705680	Standard	1	9274b5997c9444fa542ed2daf1e01205	/lustre/scratch110/srpipe/references/Staphylococcus_aureus/MRSA252/all/bwa/S_aureus_MRSA252.fasta	2960STDY5754798	ERS411694	Staphylococcus aureus	2960STDY5754798	1872038	H131820848	H131820848	ILB Staphylococcus aureus (National Collection) sequencing (JP)	ERP005128	2960	Staphylococcus aureus (National Collection) sequencing	GGATTAGG	87	1	4119768	cram	target
12593_1#33	/seq/12593/12593_1#33.cram	1	{"id_run":12593,"position":1,"tag_index":33}	{"components":[{"id_run":12593,"position":1,"tag_index":33}]}	ERR540827	ERA320704	2014-08-01	[2014-08-02T01:01:19] 2014-06-20	25809d52790feb61b6c3958c5acb6a72	59dee52d3be87d39a21948943a99051a877ddf076a44ac3b7f762765c9f6967c	12593	1	1	9705602	9705602	Standard	1	25809d52790feb61b6c3958c5acb6a72	/lustre/scratch110/srpipe/references/Staphylococcus_aureus/MRSA252/all/bwa/S_aureus_MRSA252.fasta	2960STDY5754741	ERS411640	Staphylococcus aureus	2960STDY5754741	1871981	H131260257	H131260257	ILB Staphylococcus aureus (National Collection) sequencing (JP)	ERP005128	2960	Staphylococcus aureus (National Collection) sequencing	TCGAAGTG	33	1	4163164	cram	target
12483_8#85	/seq/12483/12483_8#85.cram	1	{"id_run":12483,"position":8,"tag_index":85}	{"components":[{"id_run":12483,"position":8,"tag_index":85}]}	ERR527302	ERA317493	2014-08-01	[2014-08-02T00:53:02] 2014-06-06	fd0f543006f8a319b82ed802cab57474	3bd264c23af93a4377b3b958345b81925d1d4c94c026f70546f07602b468c5e7	12483	1	8	9705171	9705171	Standard	1	fd0f543006f8a319b82ed802cab57474	/lustre/scratch110/srpipe/references/Staphylococcus_aureus/MRSA252/all/bwa/S_aureus_MRSA252.fasta	2960STDY5754517	ERS411502	Staphylococcus aureus	2960STDY5754517	1871661	H124060091	H124060091	ILB Staphylococcus aureus (National Collection) sequencing (JP)	ERP005128	2960	Staphylococcus aureus (National Collection) sequencing	GAGGATGG	85	1	4330806	cram	target
12625_1#55	/seq/12625/12625_1#55.cram	1	{"id_run":12625,"position":1,"tag_index":55}	{"components":[{"id_run":12625,"position":1,"tag_index":55}]}	ERR541036	ERA320704	2014-08-01	[2014-08-02T01:15:49] 2014-06-20	2cc75e7532661e9b2cdb611415c3b38d	d3ee8c1f43ca47ff6539d6d83055568dcb4dfd146bed919d43c05477c4b88d94	12625	1	1	9705288	9705288	Standard	1	2cc75e7532661e9b2cdb611415c3b38d	/lustre/scratch110/srpipe/references/Staphylococcus_aureus/MRSA252/all/bwa/S_aureus_MRSA252.fasta	2960STDY5754662	ERS411567	Staphylococcus aureus	2960STDY5754662	1871902	H130280104	H130280104	ILB Staphylococcus aureus (National Collection) sequencing (JP)	ERP005128	2960	Staphylococcus aureus (National Collection) sequencing	TTCGCACC	55	1	4279612	cram	target
12593_2#85	/seq/12593/12593_2#85.cram	1	{"id_run":12593,"position":2,"tag_index":85}	{"components":[{"id_run":12593,"position":2,"tag_index":85}]}	ERR540972	ERA320704	2014-08-01	[2014-08-02T01:05:46] 2014-06-20	28f075076a4dd88683db97214f1d5110	dd263ede5ed3d08c5b9c81cde54a7e8ad24588cec796f75f168a7bfb3006fe1b	12593	1	2	9717054	9717054	Standard	1	28f075076a4dd88683db97214f1d5110	/lustre/scratch110/srpipe/references/Staphylococcus_aureus/MRSA252/all/bwa/S_aureus_MRSA252.fasta	2960STDY5755102	ERS411882	Staphylococcus aureus	2960STDY5755102	1872342	H134080408	H134080408	ILB Staphylococcus aureus (National Collection) sequencing (JP)	ERP005128	2960	Staphylococcus aureus (National Collection) sequencing	GAGGATGG	85	1	4256646	cram	target
12589_1#38	/seq/12589/12589_1#38.cram	1	{"id_run":12589,"position":1,"tag_index":38}	{"components":[{"id_run":12589,"position":1,"tag_index":38}]}	ERR540739	ERA320704	2014-08-01	[2014-08-02T00:56:36] 2014-06-20	23e8c1c7219ed2036df6e53edc33149e	a71c3692764411398f394716afa60f954f50f370f963cf67a507917284e0580f	12589	1	1	9695404	9695404	Standard	1	23e8c1c7219ed2036df6e53edc33149e	/lustre/scratch110/srpipe/references/Staphylococcus_aureus/MRSA252/all/bwa/S_aureus_MRSA252.fasta	2960STDY5754847	ERS411740	Staphylococcus aureus	2960STDY5754847	1872087	H131960417	H131960417	ILB Staphylococcus aureus (National Collection) sequencing (JP)	ERP005128	2960	Staphylococcus aureus (National Collection) sequencing	TCTCACGG	38	1	4805474	cram	target
12483_8#59	/seq/12483/12483_8#59.cram	1	{"id_run":12483,"position":8,"tag_index":59}	{"components":[{"id_run":12483,"position":8,"tag_index":59}]}	ERR527276	ERA317493	2014-08-01	[2014-08-02T00:52:04] 2014-06-06	325546df60d6fda6fbca6937b68eeb05	1eee9aa7940e25b3aaa90518064553a6a06e0518cd156748531df7aa702c8b06	12483	1	8	9705144	9705144	Standard	1	325546df60d6fda6fbca6937b68eeb05	/lustre/scratch110/srpipe/references/Staphylococcus_aureus/MRSA252/all/bwa/S_aureus_MRSA252.fasta	2960STDY5754490	ERS411476	Staphylococcus aureus	2960STDY5754490	1871634	H124900491	H124900491	ILB Staphylococcus aureus (National Collection) sequencing (JP)	ERP005128	2960	Staphylococcus aureus (National Collection) sequencing	TAGAACAC	59	1	4642070	cram	target
12593_1#45	/seq/12593/12593_1#45.cram	1	{"id_run":12593,"position":1,"tag_index":45}	{"components":[{"id_run":12593,"position":1,"tag_index":45}]}	ERR540838	ERA320704	2014-08-01	[2014-08-02T01:01:35] 2014-06-20	efe80e19e772f9b1c20f25bb862cd483	52992cd54112725dbabadd170441a344000366dd83db4194948e53a87ac4eeae	12593	1	1	9705651	9705651	Standard	1	efe80e19e772f9b1c20f25bb862cd483	/lustre/scratch110/srpipe/references/Staphylococcus_aureus/MRSA252/all/bwa/S_aureus_MRSA252.fasta	2960STDY5754754	ERS411652	Staphylococcus aureus	2960STDY5754754	1871994	H131640488	H131640488	ILB Staphylococcus aureus (National Collection) sequencing (JP)	ERP005128	2960	Staphylococcus aureus (National Collection) sequencing	TATGCCAG	45	1	4595368	cram	target
12625_1#8	/seq/12625/12625_1#8.cram	1	{"id_run":12625,"position":1,"tag_index":8}	{"components":[{"id_run":12625,"position":1,"tag_index":8}]}	ERR540990	ERA320704	2014-08-01	[2014-08-02T01:16:27] 2014-06-20	e7e6ab80a458719155d3403b53e003ad	85ee167cf8fb0c5ed9728f1d453f1f196cfac7b1669f9340336ff6d36bd1a861	12625	1	1	9705294	9705294	Standard	1	e7e6ab80a458719155d3403b53e003ad	/lustre/scratch110/srpipe/references/Staphylococcus_aureus/MRSA252/all/bwa/S_aureus_MRSA252.fasta	2960STDY5754584	ERS411520	Staphylococcus aureus	2960STDY5754584	1871728	H124520201	H124520201	ILB Staphylococcus aureus (National Collection) sequencing (JP)	ERP005128	2960	Staphylococcus aureus (National Collection) sequencing	ACTTGATG	8	1	6248998	cram	target
12483_8#21	/seq/12483/12483_8#21.cram	1	{"id_run":12483,"position":8,"tag_index":21}	{"components":[{"id_run":12483,"position":8,"tag_index":21}]}	ERR527239	ERA317493	2014-08-01	[2014-08-02T00:51:11] 2014-06-06	d66660ac01d9e75996a14e132ff2cdfc	50dd796f3ac552d86ee42b27bd8c384833a26a9c813a6e4dc15eb6e7be8e8c7f	12483	1	8	9705163	9705163	Standard	1	d66660ac01d9e75996a14e132ff2cdfc	/lustre/scratch110/srpipe/references/Staphylococcus_aureus/MRSA252/all/bwa/S_aureus_MRSA252.fasta	2960STDY5754452	ERS411438	Staphylococcus aureus	2960STDY5754452	1871596	H124380285	H124380285	ILB Staphylococcus aureus (National Collection) sequencing (JP)	ERP005128	2960	Staphylococcus aureus (National Collection) sequencing	TCGAGCGT	21	1	4601312	cram	target
12625_1#82	/seq/12625/12625_1#82.cram	1	{"id_run":12625,"position":1,"tag_index":82}	{"components":[{"id_run":12625,"position":1,"tag_index":82}]}	ERR541063	ERA320704	2014-08-01	[2014-08-02T01:16:32] 2014-06-20	a071a47c91d134ddd3be1f7ac1d375ee	31a915871b043d26d02ccdd7775c12094a1cc037bb96906686a9d555b29d252b	12625	1	1	9705232	9705232	Standard	1	a071a47c91d134ddd3be1f7ac1d375ee	/lustre/scratch110/srpipe/references/Staphylococcus_aureus/MRSA252/all/bwa/S_aureus_MRSA252.fasta	2960STDY5754690	ERS411594	Staphylococcus aureus	2960STDY5754690	1871930	H130620284	H130620284	ILB Staphylococcus aureus (National Collection) sequencing (JP)	ERP005128	2960	Staphylococcus aureus (National Collection) sequencing	GAGCCAAT	82	1	5482478	cram	target
12483_8#22	/seq/12483/12483_8#22.cram	1	{"id_run":12483,"position":8,"tag_index":22}	{"components":[{"id_run":12483,"position":8,"tag_index":22}]}	ERR527240	ERA317493	2014-08-01	[2014-08-02T00:51:13] 2014-06-06	9d5081ba0e8620f6f2bd740bcc9138f8	b38ff958631d5f8a104b5f3b8c620dac2b61234e0d0625c1446b5e366244ab66	12483	1	8	9705175	9705175	Standard	1	9d5081ba0e8620f6f2bd740bcc9138f8	/lustre/scratch110/srpipe/references/Staphylococcus_aureus/MRSA252/all/bwa/S_aureus_MRSA252.fasta	2960STDY5754453	ERS411439	Staphylococcus aureus	2960STDY5754453	1871597	H124180214	H124180214	ILB Staphylococcus aureus (National Collection) sequencing (JP)	ERP005128	2960	Staphylococcus aureus (National Collection) sequencing	TGATACGT	22	1	4961902	cram	target
12589_1#19	/seq/12589/12589_1#19.cram	1	{"id_run":12589,"position":1,"tag_index":19}	{"components":[{"id_run":12589,"position":1,"tag_index":19}]}	ERR540720	ERA320704	2014-08-01	[2014-08-02T00:56:10] 2014-06-20	9082502fbb3385881301d17d5ebdc461	32a93e4b62736514cceeca9e6b519cfd6dd5557aa044377fa4b812ce08c77cf0	12589	1	1	9695366	9695366	Standard	1	9082502fbb3385881301d17d5ebdc461	/lustre/scratch110/srpipe/references/Staphylococcus_aureus/MRSA252/all/bwa/S_aureus_MRSA252.fasta	2960STDY5754828	ERS411721	Staphylococcus aureus	2960STDY5754828	1872068	H131340457	H131340457	ILB Staphylococcus aureus (National Collection) sequencing (JP)	ERP005128	2960	Staphylococcus aureus (National Collection) sequencing	TCTGCTGT	19	1	4310044	cram	target
12593_1#69	/seq/12593/12593_1#69.cram	1	{"id_run":12593,"position":1,"tag_index":69}	{"components":[{"id_run":12593,"position":1,"tag_index":69}]}	ERR540862	ERA320704	2014-08-01	[2014-08-02T01:02:11] 2014-06-20	b4c5e34012c4532bc488df5461521f98	ddd58911cc2bf56b1510ff497be9ac6ca890a816f9a83b395ea6366e249cba18	12593	1	1	9705654	9705654	Standard	1	b4c5e34012c4532bc488df5461521f98	/lustre/scratch110/srpipe/references/Staphylococcus_aureus/MRSA252/all/bwa/S_aureus_MRSA252.fasta	2960STDY5754779	ERS411676	Staphylococcus aureus	2960STDY5754779	1872019	H131100046	H131100046	ILB Staphylococcus aureus (National Collection) sequencing (JP)	ERP005128	2960	Staphylococcus aureus (National Collection) sequencing	GGTGAGTT	69	1	4225878	cram	target
12625_1#34	/seq/12625/12625_1#34.cram	1	{"id_run":12625,"position":1,"tag_index":34}	{"components":[{"id_run":12625,"position":1,"tag_index":34}]}	ERR541016	ERA320704	2014-08-01	[2014-08-02T01:15:19] 2014-06-20	360c7843a398ebae3ed584c92fc1ddec	c3349323d4f9367ba4c69214d3bde409bab6ac37bb1d5cca18a590eeaac9a41b	12625	1	1	9705226	9705226	Standard	1	360c7843a398ebae3ed584c92fc1ddec	/lustre/scratch110/srpipe/references/Staphylococcus_aureus/MRSA252/all/bwa/S_aureus_MRSA252.fasta	2960STDY5754641	ERS411546	Staphylococcus aureus	2960STDY5754641	1871881	H130160483	H130160483	ILB Staphylococcus aureus (National Collection) sequencing (JP)	ERP005128	2960	Staphylococcus aureus (National Collection) sequencing	TAACGCTG	34	1	4437176	cram	target
12625_1#29	/seq/12625/12625_1#29.cram	1	{"id_run":12625,"position":1,"tag_index":29}	{"components":[{"id_run":12625,"position":1,"tag_index":29}]}	ERR541011	ERA320704	2014-08-01	[2014-08-02T01:15:10] 2014-06-20	9ed1cc809044fd10430da23d479e1996	087690e7c9faa45db900264df6b04c85d6c0addbbbdae9cd1c2684482d1a4d69	12625	1	1	9705261	9705261	Standard	1	9ed1cc809044fd10430da23d479e1996	/lustre/scratch110/srpipe/references/Staphylococcus_aureus/MRSA252/all/bwa/S_aureus_MRSA252.fasta	2960STDY5754605	ERS411541	Staphylococcus aureus	2960STDY5754605	1871830	H124480234	H124480234	ILB Staphylococcus aureus (National Collection) sequencing (JP)	ERP005128	2960	Staphylococcus aureus (National Collection) sequencing	TCCTCAAT	29	1	4923354	cram	target
12483_8#72	/seq/12483/12483_8#72.cram	1	{"id_run":12483,"position":8,"tag_index":72}	{"components":[{"id_run":12483,"position":8,"tag_index":72}]}	ERR527289	ERA317493	2014-08-01	[2014-08-02T00:52:30] 2014-06-06	a53efccd6354ef8cdde87322237623cf	cb3cdba4ee2d4c080f71a465704d7560100dc1aa774de735a43cee410dede786	12483	1	8	9705205	9705205	Standard	1	a53efccd6354ef8cdde87322237623cf	/lustre/scratch110/srpipe/references/Staphylococcus_aureus/MRSA252/all/bwa/S_aureus_MRSA252.fasta	2960STDY5754504	ERS411489	Staphylococcus aureus	2960STDY5754504	1871648	H124060102	H124060102	ILB Staphylococcus aureus (National Collection) sequencing (JP)	ERP005128	2960	Staphylococcus aureus (National Collection) sequencing	GACGGATT	72	1	5221628	cram	target
12483_8#43	/seq/12483/12483_8#43.cram	1	{"id_run":12483,"position":8,"tag_index":43}	{"components":[{"id_run":12483,"position":8,"tag_index":43}]}	ERR527260	ERA317493	2014-08-01	[2014-08-02T00:51:42] 2014-06-06	d2a43f69d92ed85d189277d8394e2cc2	a72e64c5650717ef23b8d393ac0bb4999057c39987aa7574b4085f85922ec1cb	12483	1	8	9705142	9705142	Standard	1	d2a43f69d92ed85d189277d8394e2cc2	/lustre/scratch110/srpipe/references/Staphylococcus_aureus/MRSA252/all/bwa/S_aureus_MRSA252.fasta	2960STDY5754474	ERS411460	Staphylococcus aureus	2960STDY5754474	1871618	H124040143	H124040143	ILB Staphylococcus aureus (National Collection) sequencing (JP)	ERP005128	2960	Staphylococcus aureus (National Collection) sequencing	TCATTGAG	43	1	4233448	cram	target
12589_1#15	/seq/12589/12589_1#15.cram	1	{"id_run":12589,"position":1,"tag_index":15}	{"components":[{"id_run":12589,"position":1,"tag_index":15}]}	ERR540716	ERA320704	2014-08-01	[2014-08-02T00:56:04] 2014-06-20	fcfa7f95c5be1d08022d537d4db57ca5	11dd9fe28bc806cc92c816239cead592285be4e55b851b09adeb744737867479	12589	1	1	9695413	9695413	Standard	1	fcfa7f95c5be1d08022d537d4db57ca5	/lustre/scratch110/srpipe/references/Staphylococcus_aureus/MRSA252/all/bwa/S_aureus_MRSA252.fasta	2960STDY5754824	ERS411717	Staphylococcus aureus	2960STDY5754824	1872064	H131280220	H131280220	ILB Staphylococcus aureus (National Collection) sequencing (JP)	ERP005128	2960	Staphylococcus aureus (National Collection) sequencing	TAAGCGTT	15	1	4705296	cram	target
12625_1#84	/seq/12625/12625_1#84.cram	1	{"id_run":12625,"position":1,"tag_index":84}	{"components":[{"id_run":12625,"position":1,"tag_index":84}]}	ERR541065	ERA320704	2014-08-01	[2014-08-02T01:16:34] 2014-06-20	f9be9bec06ec8f23aae3a8745d357679	42d5163d7aabd55d4422002198989d32cfd294210facd0b800ac651e6bdfe519	12625	1	1	9705256	9705256	Standard	1	f9be9bec06ec8f23aae3a8745d357679	/lustre/scratch110/srpipe/references/Staphylococcus_aureus/MRSA252/all/bwa/S_aureus_MRSA252.fasta	2960STDY5754693	ERS411596	Staphylococcus aureus	2960STDY5754693	1871933	H130620967	H130620967	ILB Staphylococcus aureus (National Collection) sequencing (JP)	ERP005128	2960	Staphylococcus aureus (National Collection) sequencing	GTAAGGTG	84	1	5488792	cram	target
12483_8#73	/seq/12483/12483_8#73.cram	1	{"id_run":12483,"position":8,"tag_index":73}	{"components":[{"id_run":12483,"position":8,"tag_index":73}]}	ERR527290	ERA317493	2014-08-01	[2014-08-02T00:52:33] 2014-06-06	907fdc79dfde3dcef2843d19a2909837	6188457d08294c1668a234776742b66cfb39644ed21eeb375e5f2792409c8da5	12483	1	8	9705122	9705122	Standard	1	907fdc79dfde3dcef2843d19a2909837	/lustre/scratch110/srpipe/references/Staphylococcus_aureus/MRSA252/all/bwa/S_aureus_MRSA252.fasta	2960STDY5754505	ERS411490	Staphylococcus aureus	2960STDY5754505	1871649	H124220210	H124220210	ILB Staphylococcus aureus (National Collection) sequencing (JP)	ERP005128	2960	Staphylococcus aureus (National Collection) sequencing	GCAACATT	73	1	4985672	cram	target
12593_2#79	/seq/12593/12593_2#79.cram	1	{"id_run":12593,"position":2,"tag_index":79}	{"components":[{"id_run":12593,"position":2,"tag_index":79}]}	ERR540966	ERA320704	2014-08-01	[2014-08-02T01:05:36] 2014-06-20	4e8603c6dd37b95e1531fd4b0f791249	a56aafdf3ef9e4a5fe96c7933df49e7ae5233af6a6cc85ea33a8504178bdc8f1	12593	1	2	9717077	9717077	Standard	1	4e8603c6dd37b95e1531fd4b0f791249	/lustre/scratch110/srpipe/references/Staphylococcus_aureus/MRSA252/all/bwa/S_aureus_MRSA252.fasta	2960STDY5755028	ERS411876	Staphylococcus aureus	2960STDY5755028	1872268	H132980244	H132980244	ILB Staphylococcus aureus (National Collection) sequencing (JP)	ERP005128	2960	Staphylococcus aureus (National Collection) sequencing	GTTAGCCT	79	1	4211276	cram	target
12589_1#6	/seq/12589/12589_1#6.cram	1	{"id_run":12589,"position":1,"tag_index":6}	{"components":[{"id_run":12589,"position":1,"tag_index":6}]}	ERR540707	ERA320704	2014-08-01	[2014-08-02T00:57:09] 2014-06-20	b910d185809c7d1bf4e04cf98e926202	ed306d196d32b03a93d30934c3c100b79274b84697fa3caf530fe9805109c352	12589	1	1	9695400	9695400	Standard	1	b910d185809c7d1bf4e04cf98e926202	/lustre/scratch110/srpipe/references/Staphylococcus_aureus/MRSA252/all/bwa/S_aureus_MRSA252.fasta	2960STDY5754814	ERS411708	Staphylococcus aureus	2960STDY5754814	1872054	H130160473	H130160473	ILB Staphylococcus aureus (National Collection) sequencing (JP)	ERP005128	2960	Staphylococcus aureus (National Collection) sequencing	GCCAATGT	6	1	4927902	cram	target
12483_8#44	/seq/12483/12483_8#44.cram	1	{"id_run":12483,"position":8,"tag_index":44}	{"components":[{"id_run":12483,"position":8,"tag_index":44}]}	ERR527261	ERA317493	2014-08-01	[2014-08-02T00:51:44] 2014-06-06	1bc528c061de21bb506b930a0b98a41d	8a508e3496e28952f13196c112ca6e9db4ea090f4bf2fbe34d016ef913c41950	12483	1	8	9705154	9705154	Standard	1	1bc528c061de21bb506b930a0b98a41d	/lustre/scratch110/srpipe/references/Staphylococcus_aureus/MRSA252/all/bwa/S_aureus_MRSA252.fasta	2960STDY5754475	ERS411461	Staphylococcus aureus	2960STDY5754475	1871619	H124040163	H124040163	ILB Staphylococcus aureus (National Collection) sequencing (JP)	ERP005128	2960	Staphylococcus aureus (National Collection) sequencing	TGGCTCAG	44	1	4403724	cram	target
12625_1#60	/seq/12625/12625_1#60.cram	1	{"id_run":12625,"position":1,"tag_index":60}	{"components":[{"id_run":12625,"position":1,"tag_index":60}]}	ERR541041	ERA320704	2014-08-01	[2014-08-02T01:15:58] 2014-06-20	56bc73199d9c4cfc8e383be1f8644f60	ff7f5e2c3ee73dac40866aa40ae3a5536fcd34832d69cb67fb6c9a209f41f62d	12625	1	1	9705253	9705253	Standard	1	56bc73199d9c4cfc8e383be1f8644f60	/lustre/scratch110/srpipe/references/Staphylococcus_aureus/MRSA252/all/bwa/S_aureus_MRSA252.fasta	2960STDY5754667	ERS411572	Staphylococcus aureus	2960STDY5754667	1871907	H130320065	H130320065	ILB Staphylococcus aureus (National Collection) sequencing (JP)	ERP005128	2960	Staphylococcus aureus (National Collection) sequencing	TCATCCTA	60	1	5215078	cram	target
12483_8#16	/seq/12483/12483_8#16.cram	1	{"id_run":12483,"position":8,"tag_index":16}	{"components":[{"id_run":12483,"position":8,"tag_index":16}]}	ERR527234	ERA317493	2014-08-01	[2014-08-02T00:51:03] 2014-06-06	f504d2da093a2da1d438f2a50c3f1549	046f8976a98320d67697aba8bbfbba82e5a344eb86fb93af106b57c36e606ecb	12483	1	8	9705198	9705198	Standard	1	f504d2da093a2da1d438f2a50c3f1549	/lustre/scratch110/srpipe/references/Staphylococcus_aureus/MRSA252/all/bwa/S_aureus_MRSA252.fasta	2960STDY5754446	ERS411433	Staphylococcus aureus	2960STDY5754446	1871590	H124760405	H124760405	ILB Staphylococcus aureus (National Collection) sequencing (JP)	ERP005128	2960	Staphylococcus aureus (National Collection) sequencing	TCCGTCTT	16	1	4565680	cram	target
12589_1#11	/seq/12589/12589_1#11.cram	1	{"id_run":12589,"position":1,"tag_index":11}	{"components":[{"id_run":12589,"position":1,"tag_index":11}]}	ERR540712	ERA320704	2014-08-01	[2014-08-02T00:55:58] 2014-06-20	2ec826d995b116f81e2af25b4896db32	19ab41e2d3681340df2784f962b090880f8dd4025d85f9f4fee7340574dd189e	12589	1	1	9695365	9695365	Standard	1	2ec826d995b116f81e2af25b4896db32	/lustre/scratch110/srpipe/references/Staphylococcus_aureus/MRSA252/all/bwa/S_aureus_MRSA252.fasta	2960STDY5754819	ERS411713	Staphylococcus aureus	2960STDY5754819	1872059	H131120215	H131120215	ILB Staphylococcus aureus (National Collection) sequencing (JP)	ERP005128	2960	Staphylococcus aureus (National Collection) sequencing	GGCTACAG	11	1	4149798	cram	target
12483_8#82	/seq/12483/12483_8#82.cram	1	{"id_run":12483,"position":8,"tag_index":82}	{"components":[{"id_run":12483,"position":8,"tag_index":82}]}	ERR527299	ERA317493	2014-08-01	[2014-08-02T00:52:56] 2014-06-06	dae27600a0bd38d4f8ed0e4dd0432641	189e32513013e5e586bb601026da65ba27304925c1bfb9458b6886f8c6af13c5	12483	1	8	9705135	9705135	Standard	1	dae27600a0bd38d4f8ed0e4dd0432641	/lustre/scratch110/srpipe/references/Staphylococcus_aureus/MRSA252/all/bwa/S_aureus_MRSA252.fasta	2960STDY5754514	ERS411499	Staphylococcus aureus	2960STDY5754514	1871658	H125140227	H125140227	ILB Staphylococcus aureus (National Collection) sequencing (JP)	ERP005128	2960	Staphylococcus aureus (National Collection) sequencing	GAGCCAAT	82	1	4659668	cram	target
12589_1#21	/seq/12589/12589_1#21.cram	1	{"id_run":12589,"position":1,"tag_index":21}	{"components":[{"id_run":12589,"position":1,"tag_index":21}]}	ERR540722	ERA320704	2014-08-01	[2014-08-02T00:56:14] 2014-06-20	93c87a6a6d083d8d7b2369857eba12b3	d6cd8210efbec55f0cde2a5828990dbec4cfb79ea6cf9be00bd9db7f77ce6cbd	12589	1	1	9695390	9695390	Standard	1	93c87a6a6d083d8d7b2369857eba12b3	/lustre/scratch110/srpipe/references/Staphylococcus_aureus/MRSA252/all/bwa/S_aureus_MRSA252.fasta	2960STDY5754830	ERS411723	Staphylococcus aureus	2960STDY5754830	1872070	H131480143	H131480143	ILB Staphylococcus aureus (National Collection) sequencing (JP)	ERP005128	2960	Staphylococcus aureus (National Collection) sequencing	TCGAGCGT	21	1	4350378	cram	target
12593_1#64	/seq/12593/12593_1#64.cram	1	{"id_run":12593,"position":1,"tag_index":64}	{"components":[{"id_run":12593,"position":1,"tag_index":64}]}	ERR540857	ERA320704	2014-08-01	[2014-08-02T01:02:04] 2014-06-20	bccb3f2b8cf5b99324d12c5a5ced158f	331e071288866e69ccfe638a4a931cc14a9029c7e8ddb692cda1c5c97e0e641d	12593	1	1	9705689	9705689	Standard	1	bccb3f2b8cf5b99324d12c5a5ced158f	/lustre/scratch110/srpipe/references/Staphylococcus_aureus/MRSA252/all/bwa/S_aureus_MRSA252.fasta	2960STDY5754774	ERS411671	Staphylococcus aureus	2960STDY5754774	1872014	H130780140	H130780140	ILB Staphylococcus aureus (National Collection) sequencing (JP)	ERP005128	2960	Staphylococcus aureus (National Collection) sequencing	TCTCTTCA	64	1	4864006	cram	target
12589_1#29	/seq/12589/12589_1#29.cram	1	{"id_run":12589,"position":1,"tag_index":29}	{"components":[{"id_run":12589,"position":1,"tag_index":29}]}	ERR540730	ERA320704	2014-08-01	[2014-08-02T00:56:23] 2014-06-20	c9c5b226dc71a1f914c580598755c54e	6a4819ec5ce2651bec721fe763fe5d978fdc11b6afff0812af351175b14a756b	12589	1	1	9695391	9695391	Standard	1	c9c5b226dc71a1f914c580598755c54e	/lustre/scratch110/srpipe/references/Staphylococcus_aureus/MRSA252/all/bwa/S_aureus_MRSA252.fasta	2960STDY5754838	ERS411731	Staphylococcus aureus	2960STDY5754838	1872078	H131660092	H131660092	ILB Staphylococcus aureus (National Collection) sequencing (JP)	ERP005128	2960	Staphylococcus aureus (National Collection) sequencing	TCCTCAAT	29	1	4671808	cram	target
12625_1#45	/seq/12625/12625_1#45.cram	1	{"id_run":12625,"position":1,"tag_index":45}	{"components":[{"id_run":12625,"position":1,"tag_index":45}]}	ERR541026	ERA320704	2014-08-01	[2014-08-02T01:15:34] 2014-06-20	fe79cc6f331685aacd5ec53e5c037b30	493afcd50530c98b289036c50048c31d9a7d296ee24f18800fb981277c3d74a4	12625	1	1	9705263	9705263	Standard	1	fe79cc6f331685aacd5ec53e5c037b30	/lustre/scratch110/srpipe/references/Staphylococcus_aureus/MRSA252/all/bwa/S_aureus_MRSA252.fasta	2960STDY5754652	ERS411557	Staphylococcus aureus	2960STDY5754652	1871892	H130200242	H130200242	ILB Staphylococcus aureus (National Collection) sequencing (JP)	ERP005128	2960	Staphylococcus aureus (National Collection) sequencing	TATGCCAG	45	1	5031898	cram	target
12589_1#70	/seq/12589/12589_1#70.cram	1	{"id_run":12589,"position":1,"tag_index":70}	{"components":[{"id_run":12589,"position":1,"tag_index":70}]}	ERR540771	ERA320704	2014-08-01	[2014-08-02T00:57:29] 2014-06-20	91a2591942d258f8efefb6de9293fd4c	6798ad8dc9afc8ac0a0594ea2a1acb846ff4157ae8e950c28fffeb0ca7bd59d6	12589	1	1	9695408	9695408	Standard	1	91a2591942d258f8efefb6de9293fd4c	/lustre/scratch110/srpipe/references/Staphylococcus_aureus/MRSA252/all/bwa/S_aureus_MRSA252.fasta	2960STDY5754916	ERS411772	Staphylococcus aureus	2960STDY5754916	1872156	H132320214	H132320214	ILB Staphylococcus aureus (National Collection) sequencing (JP)	ERP005128	2960	Staphylococcus aureus (National Collection) sequencing	GATCTCTT	70	1	3761304	cram	target
12589_1#95	/seq/12589/12589_1#95.cram	1	{"id_run":12589,"position":1,"tag_index":95}	{"components":[{"id_run":12589,"position":1,"tag_index":95}]}	ERR540794	ERA320704	2014-08-01	[2014-08-02T00:57:58] 2014-06-20	fc41bf71f15b04804b53aae2ec3df730	24cab76632116497be2c7df18122237fbcd6fc325bcea3d916d893d6cee7cacd	12589	1	1	9695423	9695423	Standard	1	fc41bf71f15b04804b53aae2ec3df730	/lustre/scratch110/srpipe/references/Staphylococcus_aureus/MRSA252/all/bwa/S_aureus_MRSA252.fasta	2960STDY5754943	ERS411797	Staphylococcus aureus	2960STDY5754943	1872183	H132720531	H132720531	ILB Staphylococcus aureus (National Collection) sequencing (JP)	ERP005128	2960	Staphylococcus aureus (National Collection) sequencing	GATTCATC	95	1	4214422	cram	target
12673_8#67	/seq/12673/12673_8#67.cram	1	{"id_run":12673,"position":8,"tag_index":67}	{"components":[{"id_run":12673,"position":8,"tag_index":67}]}	ERR555066	ERA324398	2014-08-01	[2014-08-02T02:09:47] 2014-06-27	492b40b5179042eceb4ba3e648c07745	087675155c16584519c0c0e591fc7b30feeb432eb532c1115e26e018de9795d5	12673	1	8	9725151	9725151	Standard	1	492b40b5179042eceb4ba3e648c07745	/lustre/scratch110/srpipe/references/Staphylococcus_aureus/MRSA252/all/bwa/S_aureus_MRSA252.fasta	2960STDY5755139	ERS411916	Staphylococcus aureus	2960STDY5755139	1872379	H134060349	H134060349	ILB Staphylococcus aureus (National Collection) sequencing (JP)	ERP005128	2960	Staphylococcus aureus (National Collection) sequencing	TACCACCA	67	1	5321596	cram	target
12593_2#93	/seq/12593/12593_2#93.cram	1	{"id_run":12593,"position":2,"tag_index":93}	{"components":[{"id_run":12593,"position":2,"tag_index":93}]}	ERR540980	ERA320704	2014-08-01	[2014-08-02T01:05:58] 2014-06-20	00a9a5602f81dea9a962962be678b095	7289b2fcca8ea10c7d537d7e3d86f2137967974b8f87fa89b696b133cdd98f37	12593	1	2	9717055	9717055	Standard	1	00a9a5602f81dea9a962962be678b095	/lustre/scratch110/srpipe/references/Staphylococcus_aureus/MRSA252/all/bwa/S_aureus_MRSA252.fasta	2960STDY5755110	ERS411890	Staphylococcus aureus	2960STDY5755110	1872350	H133700651	H133700651	ILB Staphylococcus aureus (National Collection) sequencing (JP)	ERP005128	2960	Staphylococcus aureus (National Collection) sequencing	GCACTGTC	93	1	4910558	cram	target
12625_1#9	/seq/12625/12625_1#9.cram	1	{"id_run":12625,"position":1,"tag_index":9}	{"components":[{"id_run":12625,"position":1,"tag_index":9}]}	ERR540991	ERA320704	2014-08-01	[2014-08-02T01:16:44] 2014-06-20	b076955fae478bd7922e81cf60d126cb	85f6280e8f1aa4833291d0f191b94a764c61a4d70be24a9e00e163991a2c8f67	12625	1	1	9705211	9705211	Standard	1	b076955fae478bd7922e81cf60d126cb	/lustre/scratch110/srpipe/references/Staphylococcus_aureus/MRSA252/all/bwa/S_aureus_MRSA252.fasta	2960STDY5754585	ERS411521	Staphylococcus aureus	2960STDY5754585	1871729	H124580344	H124580344	ILB Staphylococcus aureus (National Collection) sequencing (JP)	ERP005128	2960	Staphylococcus aureus (National Collection) sequencing	GATCAGCG	9	1	5074424	cram	target
12593_1#42	/seq/12593/12593_1#42.cram	1	{"id_run":12593,"position":1,"tag_index":42}	{"components":[{"id_run":12593,"position":1,"tag_index":42}]}	ERR540835	ERA320704	2014-08-01	[2014-08-02T01:01:31] 2014-06-20	1b4d980ab99724829ce8cb1279f7a1fd	60d7e173165dd6d4c0ea6a992ae6c6130d19bb247ff028830d752a03d6061246	12593	1	1	9705615	9705615	Standard	1	1b4d980ab99724829ce8cb1279f7a1fd	/lustre/scratch110/srpipe/references/Staphylococcus_aureus/MRSA252/all/bwa/S_aureus_MRSA252.fasta	2960STDY5754751	ERS411649	Staphylococcus aureus	2960STDY5754751	1871991	H131600031	H131600031	ILB Staphylococcus aureus (National Collection) sequencing (JP)	ERP005128	2960	Staphylococcus aureus (National Collection) sequencing	TGTATGCG	42	1	4118096	cram	target
12625_1#19	/seq/12625/12625_1#19.cram	1	{"id_run":12625,"position":1,"tag_index":19}	{"components":[{"id_run":12625,"position":1,"tag_index":19}]}	ERR541001	ERA320704	2014-08-01	[2014-08-02T01:14:53] 2014-06-20	025a2d35d9b3c720460a694c8ba31d29	69553536da2d0318efc6768e0130d649a4ef5ef866e289565310de97d5e6a5b4	12625	1	1	9705236	9705236	Standard	1	025a2d35d9b3c720460a694c8ba31d29	/lustre/scratch110/srpipe/references/Staphylococcus_aureus/MRSA252/all/bwa/S_aureus_MRSA252.fasta	2960STDY5754595	ERS411531	Staphylococcus aureus	2960STDY5754595	1871768	H124540417	H124540417	ILB Staphylococcus aureus (National Collection) sequencing (JP)	ERP005128	2960	Staphylococcus aureus (National Collection) sequencing	TCTGCTGT	19	1	4849950	cram	target
12673_8#46	/seq/12673/12673_8#46.cram	1	{"id_run":12673,"position":8,"tag_index":46}	{"components":[{"id_run":12673,"position":8,"tag_index":46}]}	ERR555045	ERA324398	2014-08-01	[2014-08-02T02:09:09] 2014-06-27	0d6a541f4ae2777fff1afd01c69acff3	a15c731eeeb597f8afb61fd22d4d5edcaaf68992c1a76b960b4885ec7f23adef	12673	1	8	9725184	9725184	Standard	1	0d6a541f4ae2777fff1afd01c69acff3	/lustre/scratch110/srpipe/references/Staphylococcus_aureus/MRSA252/all/bwa/S_aureus_MRSA252.fasta	2960STDY5755115	ERS411895	Staphylococcus aureus	2960STDY5755115	1872355	H134140043	H134140043	ILB Staphylococcus aureus (National Collection) sequencing (JP)	ERP005128	2960	Staphylococcus aureus (National Collection) sequencing	TCAGATTC	46	1	5002156	cram	target
12483_8#49	/seq/12483/12483_8#49.cram	1	{"id_run":12483,"position":8,"tag_index":49}	{"components":[{"id_run":12483,"position":8,"tag_index":49}]}	ERR527266	ERA317493	2014-08-01	[2014-08-02T00:51:49] 2014-06-06	e7479068758347d2443f0d8373bfc6d8	5cda24f2ea283d0939ded51bd4627f72bec47ce202e369aac87414bf5163e511	12483	1	8	9705119	9705119	Standard	1	e7479068758347d2443f0d8373bfc6d8	/lustre/scratch110/srpipe/references/Staphylococcus_aureus/MRSA252/all/bwa/S_aureus_MRSA252.fasta	2960STDY5754480	ERS411466	Staphylococcus aureus	2960STDY5754480	1871624	H124560282	H124560282	ILB Staphylococcus aureus (National Collection) sequencing (JP)	ERP005128	2960	Staphylococcus aureus (National Collection) sequencing	TGTCTATC	49	1	4424274	cram	target
12593_1#48	/seq/12593/12593_1#48.cram	1	{"id_run":12593,"position":1,"tag_index":48}	{"components":[{"id_run":12593,"position":1,"tag_index":48}]}	ERR540841	ERA320704	2014-08-01	[2014-08-02T01:01:39] 2014-06-20	28e16a7109dff8a3b20667b1c393bd13	c4b517cf55b69f654c6a93756ad9cae46e7c3b4c9836b28eb5d8d45880e22b66	12593	1	1	9705687	9705687	Standard	1	28e16a7109dff8a3b20667b1c393bd13	/lustre/scratch110/srpipe/references/Staphylococcus_aureus/MRSA252/all/bwa/S_aureus_MRSA252.fasta	2960STDY5754757	ERS411655	Staphylococcus aureus	2960STDY5754757	1871997	H131780130	H131780130	ILB Staphylococcus aureus (National Collection) sequencing (JP)	ERP005128	2960	Staphylococcus aureus (National Collection) sequencing	TTCAGCTC	48	1	4660004	cram	target
12593_2#63	/seq/12593/12593_2#63.cram	1	{"id_run":12593,"position":2,"tag_index":63}	{"components":[{"id_run":12593,"position":2,"tag_index":63}]}	ERR540950	ERA320704	2014-08-01	[2014-08-02T01:05:12] 2014-06-20	f7608fe6007b18f4a8a292451744051b	0f7ec70fd12482fb87ec946481f1721bb0fee05220bcafa32d32af4b9e4aa517	12593	1	2	9717075	9717075	Standard	1	f7608fe6007b18f4a8a292451744051b	/lustre/scratch110/srpipe/references/Staphylococcus_aureus/MRSA252/all/bwa/S_aureus_MRSA252.fasta	2960STDY5755012	ERS411860	Staphylococcus aureus	2960STDY5755012	1872252	H133400588	H133400588	ILB Staphylococcus aureus (National Collection) sequencing (JP)	ERP005128	2960	Staphylococcus aureus (National Collection) sequencing	TGTGAAGA	63	1	4160426	cram	target
12483_8#71	/seq/12483/12483_8#71.cram	1	{"id_run":12483,"position":8,"tag_index":71}	{"components":[{"id_run":12483,"position":8,"tag_index":71}]}	ERR527288	ERA317493	2014-08-01	[2014-08-02T00:52:27] 2014-06-06	06a5935c4a53bb1e438f8267162c4e23	9538c705b49093d7cdfcc5473928912e623da4b7df90d6f9d0a3dabde06b31da	12483	1	8	9705193	9705193	Standard	1	06a5935c4a53bb1e438f8267162c4e23	/lustre/scratch110/srpipe/references/Staphylococcus_aureus/MRSA252/all/bwa/S_aureus_MRSA252.fasta	2960STDY5754503	ERS411488	Staphylococcus aureus	2960STDY5754503	1871647	H124120143	H124120143	ILB Staphylococcus aureus (National Collection) sequencing (JP)	ERP005128	2960	Staphylococcus aureus (National Collection) sequencing	GTGTCCTT	71	1	4810928	cram	target
12593_2#92	/seq/12593/12593_2#92.cram	1	{"id_run":12593,"position":2,"tag_index":92}	{"components":[{"id_run":12593,"position":2,"tag_index":92}]}	ERR540979	ERA320704	2014-08-01	[2014-08-02T01:05:57] 2014-06-20	6412538c15ece4c627abee586f56ba99	43cce08cf4caafa071550402213157e9c5e43fb59c968f61cc1b3725030a7527	12593	1	2	9717043	9717043	Standard	1	6412538c15ece4c627abee586f56ba99	/lustre/scratch110/srpipe/references/Staphylococcus_aureus/MRSA252/all/bwa/S_aureus_MRSA252.fasta	2960STDY5755109	ERS411889	Staphylococcus aureus	2960STDY5755109	1872349	H133680109	H133680109	ILB Staphylococcus aureus (National Collection) sequencing (JP)	ERP005128	2960	Staphylococcus aureus (National Collection) sequencing	GCCTGTTC	92	1	4911218	cram	target
12625_1#47	/seq/12625/12625_1#47.cram	1	{"id_run":12625,"position":1,"tag_index":47}	{"components":[{"id_run":12625,"position":1,"tag_index":47}]}	ERR541028	ERA320704	2014-08-01	[2014-08-02T01:15:37] 2014-06-20	6c2f56cc2f74a2c2c3c1f46acb7dc307	e05775ee118e7ec567d4276f6dea77e1c7c149f5632294431b988a88f8b4c21d	12625	1	1	9705287	9705287	Standard	1	6c2f56cc2f74a2c2c3c1f46acb7dc307	/lustre/scratch110/srpipe/references/Staphylococcus_aureus/MRSA252/all/bwa/S_aureus_MRSA252.fasta	2960STDY5754654	ERS411559	Staphylococcus aureus	2960STDY5754654	1871894	H130200245	H130200245	ILB Staphylococcus aureus (National Collection) sequencing (JP)	ERP005128	2960	Staphylococcus aureus (National Collection) sequencing	TACTAGTC	47	1	4475766	cram	target
12593_2#35	/seq/12593/12593_2#35.cram	1	{"id_run":12593,"position":2,"tag_index":35}	{"components":[{"id_run":12593,"position":2,"tag_index":35}]}	ERR540923	ERA320704	2014-08-01	[2014-08-02T01:04:09] 2014-06-20	9dd6fe912da8754db366991c40d6c271	7db2fa48eaba0f02aa4722719540e2fc1425272d4e2c5691f319322a0986e519	12593	1	2	9717024	9717024	Standard	1	9dd6fe912da8754db366991c40d6c271	/lustre/scratch110/srpipe/references/Staphylococcus_aureus/MRSA252/all/bwa/S_aureus_MRSA252.fasta	2960STDY5754980	ERS411832	Staphylococcus aureus	2960STDY5754980	1872220	H133180758	H133180758	ILB Staphylococcus aureus (National Collection) sequencing (JP)	ERP005128	2960	Staphylococcus aureus (National Collection) sequencing	TTGGTATG	35	1	4329660	cram	target
12589_1#90	/seq/12589/12589_1#90.cram	1	{"id_run":12589,"position":1,"tag_index":90}	{"components":[{"id_run":12589,"position":1,"tag_index":90}]}	ERR540789	ERA320704	2014-08-01	[2014-08-02T00:57:52] 2014-06-20	3dc1e53f29d2b9d738e7ef4c9f3bed64	9770476ef642beae6f6a99de6b6e21bcc6bd704f5fbd487981dc66684eda700c	12589	1	1	9695363	9695363	Standard	1	3dc1e53f29d2b9d738e7ef4c9f3bed64	/lustre/scratch110/srpipe/references/Staphylococcus_aureus/MRSA252/all/bwa/S_aureus_MRSA252.fasta	2960STDY5754937	ERS411792	Staphylococcus aureus	2960STDY5754937	1872177	H132600082	H132600082	ILB Staphylococcus aureus (National Collection) sequencing (JP)	ERP005128	2960	Staphylococcus aureus (National Collection) sequencing	GCAATCCG	90	1	4394306	cram	target
12483_8#29	/seq/12483/12483_8#29.cram	1	{"id_run":12483,"position":8,"tag_index":29}	{"components":[{"id_run":12483,"position":8,"tag_index":29}]}	ERR527247	ERA317493	2014-08-01	[2014-08-02T00:51:23] 2014-06-06	69d2aa42119174b23fc1527ce3c1a3cb	03508c5c2d3bbb700ced4d091abdb09082c93f16e8891d0a98ec0748a242ee71	12483	1	8	9705164	9705164	Standard	1	69d2aa42119174b23fc1527ce3c1a3cb	/lustre/scratch110/srpipe/references/Staphylococcus_aureus/MRSA252/all/bwa/S_aureus_MRSA252.fasta	2960STDY5754460	ERS411446	Staphylococcus aureus	2960STDY5754460	1871604	H125120236	H125120236	ILB Staphylococcus aureus (National Collection) sequencing (JP)	ERP005128	2960	Staphylococcus aureus (National Collection) sequencing	TCCTCAAT	29	1	4859096	cram	target
12483_8#38	/seq/12483/12483_8#38.cram	1	{"id_run":12483,"position":8,"tag_index":38}	{"components":[{"id_run":12483,"position":8,"tag_index":38}]}	ERR527256	ERA317493	2014-08-01	[2014-08-02T00:51:37] 2014-06-06	97e629b2265d858878ceb9e0c8a8c008	8d85452f6b20dff40f4d8fbef1d738263f0313b53d0680f1fef490343812cb3f	12483	1	8	9705177	9705177	Standard	1	97e629b2265d858878ceb9e0c8a8c008	/lustre/scratch110/srpipe/references/Staphylococcus_aureus/MRSA252/all/bwa/S_aureus_MRSA252.fasta	2960STDY5754469	ERS411455	Staphylococcus aureus	2960STDY5754469	1871613	H125180472	H125180472	ILB Staphylococcus aureus (National Collection) sequencing (JP)	ERP005128	2960	Staphylococcus aureus (National Collection) sequencing	TCTCACGG	38	1	5004106	cram	target
12593_2#78	/seq/12593/12593_2#78.cram	1	{"id_run":12593,"position":2,"tag_index":78}	{"components":[{"id_run":12593,"position":2,"tag_index":78}]}	ERR540965	ERA320704	2014-08-01	[2014-08-02T01:05:35] 2014-06-20	0f37c0084539d4bf87605f5534a7468b	4d4cc8650573955d19c4129bdab571f13d29a6e76b50b27d12dccc72720b2d93	12593	1	2	9717065	9717065	Standard	1	0f37c0084539d4bf87605f5534a7468b	/lustre/scratch110/srpipe/references/Staphylococcus_aureus/MRSA252/all/bwa/S_aureus_MRSA252.fasta	2960STDY5755027	ERS411875	Staphylococcus aureus	2960STDY5755027	1872267	H132680335	H132680335	ILB Staphylococcus aureus (National Collection) sequencing (JP)	ERP005128	2960	Staphylococcus aureus (National Collection) sequencing	GCATGGCT	78	1	4049106	cram	target
12625_1#42	/seq/12625/12625_1#42.cram	1	{"id_run":12625,"position":1,"tag_index":42}	{"components":[{"id_run":12625,"position":1,"tag_index":42}]}	ERR541023	ERA320704	2014-08-01	[2014-08-02T01:15:30] 2014-06-20	a08e3280cc30af8064925bae32846721	fff21e8831c660bf7b9ae2167e166b28ac73f37ef214b1efc6c3e2cc3231e38a	12625	1	1	9705227	9705227	Standard	1	a08e3280cc30af8064925bae32846721	/lustre/scratch110/srpipe/references/Staphylococcus_aureus/MRSA252/all/bwa/S_aureus_MRSA252.fasta	2960STDY5754649	ERS411554	Staphylococcus aureus	2960STDY5754649	1871889	H130200233	H130200233	ILB Staphylococcus aureus (National Collection) sequencing (JP)	ERP005128	2960	Staphylococcus aureus (National Collection) sequencing	TGTATGCG	42	1	4741982	cram	target
12589_1#77	/seq/12589/12589_1#77.cram	1	{"id_run":12589,"position":1,"tag_index":77}	{"components":[{"id_run":12589,"position":1,"tag_index":77}]}	ERR540776	ERA320704	2014-08-01	[2014-08-02T00:57:35] 2014-06-20	08b9751baecbd71fc11a6dab946b1aec	76c6a504c30a9cc8d88b5fe91001ac2326278d44d255bfc3259584b4f02ac22d	12589	1	1	9695397	9695397	Standard	1	08b9751baecbd71fc11a6dab946b1aec	/lustre/scratch110/srpipe/references/Staphylococcus_aureus/MRSA252/all/bwa/S_aureus_MRSA252.fasta	2960STDY5754923	ERS411779	Staphylococcus aureus	2960STDY5754923	1872163	H132380393	H132380393	ILB Staphylococcus aureus (National Collection) sequencing (JP)	ERP005128	2960	Staphylococcus aureus (National Collection) sequencing	GAGGTGCT	77	1	4332026	cram	target
12589_1#67	/seq/12589/12589_1#67.cram	1	{"id_run":12589,"position":1,"tag_index":67}	{"components":[{"id_run":12589,"position":1,"tag_index":67}]}	ERR540768	ERA320704	2014-08-01	[2014-08-02T00:57:24] 2014-06-20	8da36f3e8c94accb16c3ae9033d24740	44fd0f641d7fe64e199a41c014d28da80537ac0a74ddeda90b268191ad883b13	12589	1	1	9695372	9695372	Standard	1	8da36f3e8c94accb16c3ae9033d24740	/lustre/scratch110/srpipe/references/Staphylococcus_aureus/MRSA252/all/bwa/S_aureus_MRSA252.fasta	2960STDY5754913	ERS411769	Staphylococcus aureus	2960STDY5754913	1872153	H132300167	H132300167	ILB Staphylococcus aureus (National Collection) sequencing (JP)	ERP005128	2960	Staphylococcus aureus (National Collection) sequencing	TACCACCA	67	1	3824958	cram	target
12483_8#77	/seq/12483/12483_8#77.cram	1	{"id_run":12483,"position":8,"tag_index":77}	{"components":[{"id_run":12483,"position":8,"tag_index":77}]}	ERR527294	ERA317493	2014-08-01	[2014-08-02T00:52:44] 2014-06-06	c0ad770bbdcaf8be9c13115e6b5660ea	23ba4aa4b5715d234f651ac9500060d66f011fa37e40e2cc8ff7bbd10fe980f7	12483	1	8	9705170	9705170	Standard	1	c0ad770bbdcaf8be9c13115e6b5660ea	/lustre/scratch110/srpipe/references/Staphylococcus_aureus/MRSA252/all/bwa/S_aureus_MRSA252.fasta	2960STDY5754509	ERS411494	Staphylococcus aureus	2960STDY5754509	1871653	H124480250	H124480250	ILB Staphylococcus aureus (National Collection) sequencing (JP)	ERP005128	2960	Staphylococcus aureus (National Collection) sequencing	GAGGTGCT	77	1	4431178	cram	target
12483_8#25	/seq/12483/12483_8#25.cram	1	{"id_run":12483,"position":8,"tag_index":25}	{"components":[{"id_run":12483,"position":8,"tag_index":25}]}	ERR527243	ERA317493	2014-08-01	[2014-08-02T00:51:18] 2014-06-06	f9661d24123bd08c9af51b49d1543f0e	72b4d4cc2ca245430066f370d57ad7d16acf25bf2c8680911b8c877c67ded1ed	12483	1	8	9705116	9705116	Standard	1	f9661d24123bd08c9af51b49d1543f0e	/lustre/scratch110/srpipe/references/Staphylococcus_aureus/MRSA252/all/bwa/S_aureus_MRSA252.fasta	2960STDY5754456	ERS411442	Staphylococcus aureus	2960STDY5754456	1871600	H124580323	H124580323	ILB Staphylococcus aureus (National Collection) sequencing (JP)	ERP005128	2960	Staphylococcus aureus (National Collection) sequencing	TGCGATCT	25	1	4276534	cram	target
12483_8#62	/seq/12483/12483_8#62.cram	1	{"id_run":12483,"position":8,"tag_index":62}	{"components":[{"id_run":12483,"position":8,"tag_index":62}]}	ERR527279	ERA317493	2014-08-01	[2014-08-02T00:52:10] 2014-06-06	a2545f5c84a782087717bebe1c020e82	a4cdec5710385ca6582740da557861ff16369a07e2f71584bae4b17ddf7f3f7b	12483	1	8	9705180	9705180	Standard	1	a2545f5c84a782087717bebe1c020e82	/lustre/scratch110/srpipe/references/Staphylococcus_aureus/MRSA252/all/bwa/S_aureus_MRSA252.fasta	2960STDY5754493	ERS411479	Staphylococcus aureus	2960STDY5754493	1871637	H124920178	H124920178	ILB Staphylococcus aureus (National Collection) sequencing (JP)	ERP005128	2960	Staphylococcus aureus (National Collection) sequencing	TAGACGGA	62	1	4490530	cram	target
12593_2#74	/seq/12593/12593_2#74.cram	1	{"id_run":12593,"position":2,"tag_index":74}	{"components":[{"id_run":12593,"position":2,"tag_index":74}]}	ERR540961	ERA320704	2014-08-01	[2014-08-02T01:05:30] 2014-06-20	bebcc43e591a909289f0478b1a63bc76	82dc185e2c5e86d8bbc908f271729d7816171d98f458efc45e3579a2e35468c4	12593	1	2	9717017	9717017	Standard	1	bebcc43e591a909289f0478b1a63bc76	/lustre/scratch110/srpipe/references/Staphylococcus_aureus/MRSA252/all/bwa/S_aureus_MRSA252.fasta	2960STDY5755023	ERS411871	Staphylococcus aureus	2960STDY5755023	1872263	H133060055	H133060055	ILB Staphylococcus aureus (National Collection) sequencing (JP)	ERP005128	2960	Staphylococcus aureus (National Collection) sequencing	GGTCGTGT	74	1	4536300	cram	target
12593_1#53	/seq/12593/12593_1#53.cram	1	{"id_run":12593,"position":1,"tag_index":53}	{"components":[{"id_run":12593,"position":1,"tag_index":53}]}	ERR540846	ERA320704	2014-08-01	[2014-08-02T01:01:47] 2014-06-20	81332ea5816a0395c71f0377186ae86a	66930b39a815c52046feeb6f11ae12dfaa514e27c25c7099cab88461304abdad	12593	1	1	9705652	9705652	Standard	1	81332ea5816a0395c71f0377186ae86a	/lustre/scratch110/srpipe/references/Staphylococcus_aureus/MRSA252/all/bwa/S_aureus_MRSA252.fasta	2960STDY5754762	ERS411660	Staphylococcus aureus	2960STDY5754762	1872002	H131820066	H131820066	ILB Staphylococcus aureus (National Collection) sequencing (JP)	ERP005128	2960	Staphylococcus aureus (National Collection) sequencing	TACCGAGC	53	1	4293664	cram	target
12589_1#50	/seq/12589/12589_1#50.cram	1	{"id_run":12589,"position":1,"tag_index":50}	{"components":[{"id_run":12589,"position":1,"tag_index":50}]}	ERR540751	ERA320704	2014-08-01	[2014-08-02T00:56:54] 2014-06-20	5b32cbb1f4bd1981abe3e0cd83b6388b	87947253584823109638e68af9404b1bd940e59e800c15c40847e7646c5128a1	12589	1	1	9695358	9695358	Standard	1	5b32cbb1f4bd1981abe3e0cd83b6388b	/lustre/scratch110/srpipe/references/Staphylococcus_aureus/MRSA252/all/bwa/S_aureus_MRSA252.fasta	2960STDY5754860	ERS411752	Staphylococcus aureus	2960STDY5754860	1872100	H131500087	H131500087	ILB Staphylococcus aureus (National Collection) sequencing (JP)	ERP005128	2960	Staphylococcus aureus (National Collection) sequencing	TATGTGGC	50	1	3953186	cram	target
12593_2#22	/seq/12593/12593_2#22.cram	1	{"id_run":12593,"position":2,"tag_index":22}	{"components":[{"id_run":12593,"position":2,"tag_index":22}]}	ERR540910	ERA320704	2014-08-01	[2014-08-02T01:03:39] 2014-06-20	46efbe22762ea9833588055489ea5f4e	4e719b6d773b384163ebd2123dffc37d7e601a647ed7c75c34192817b3ec31c1	12593	1	2	9717058	9717058	Standard	1	46efbe22762ea9833588055489ea5f4e	/lustre/scratch110/srpipe/references/Staphylococcus_aureus/MRSA252/all/bwa/S_aureus_MRSA252.fasta	2960STDY5754966	ERS411819	Staphylococcus aureus	2960STDY5754966	1872206	H132960580	H132960580	ILB Staphylococcus aureus (National Collection) sequencing (JP)	ERP005128	2960	Staphylococcus aureus (National Collection) sequencing	TGATACGT	22	1	4884372	cram	target
12589_1#74	/seq/12589/12589_1#74.cram	1	{"id_run":12589,"position":1,"tag_index":74}	{"components":[{"id_run":12589,"position":1,"tag_index":74}]}	ERR540775	ERA320704	2014-08-01	[2014-08-02T00:57:34] 2014-06-20	6f8eb49fb226cd1bd17605e0eb8984b1	0c85f2593d523d8879bee7146286fc6f5269b29628b0f851e02772a5dd0408f9	12589	1	1	9695361	9695361	Standard	1	6f8eb49fb226cd1bd17605e0eb8984b1	/lustre/scratch110/srpipe/references/Staphylococcus_aureus/MRSA252/all/bwa/S_aureus_MRSA252.fasta	2960STDY5754920	ERS411776	Staphylococcus aureus	2960STDY5754920	1872160	H132340292	H132340292	ILB Staphylococcus aureus (National Collection) sequencing (JP)	ERP005128	2960	Staphylococcus aureus (National Collection) sequencing	GGTCGTGT	74	1	4114486	cram	target
12589_1#28	/seq/12589/12589_1#28.cram	1	{"id_run":12589,"position":1,"tag_index":28}	{"components":[{"id_run":12589,"position":1,"tag_index":28}]}	ERR540729	ERA320704	2014-08-01	[2014-08-02T00:56:22] 2014-06-20	1880e07adaf37e7c727ad16126e64c04	134e555deafbe18540de23d4bba3a607e67cd6be1151e2e1f4559c88c1a38bee	12589	1	1	9695379	9695379	Standard	1	1880e07adaf37e7c727ad16126e64c04	/lustre/scratch110/srpipe/references/Staphylococcus_aureus/MRSA252/all/bwa/S_aureus_MRSA252.fasta	2960STDY5754837	ERS411730	Staphylococcus aureus	2960STDY5754837	1872077	H131640136	H131640136	ILB Staphylococcus aureus (National Collection) sequencing (JP)	ERP005128	2960	Staphylococcus aureus (National Collection) sequencing	TACAGGAT	28	1	4720784	cram	target
12673_8#70	/seq/12673/12673_8#70.cram	1	{"id_run":12673,"position":8,"tag_index":70}	{"components":[{"id_run":12673,"position":8,"tag_index":70}]}	ERR555069	ERA324398	2014-08-01	[2014-08-02T02:09:54] 2014-06-27	0803a26b85f3ae54424a6b20c2c9fd87	f2a8a51d416f1cb45556207bca0c8729f700dec0f2c92f1faa6f08413da59135	12673	1	8	9725187	9725187	Standard	1	0803a26b85f3ae54424a6b20c2c9fd87	/lustre/scratch110/srpipe/references/Staphylococcus_aureus/MRSA252/all/bwa/S_aureus_MRSA252.fasta	2960STDY5755142	ERS411919	Staphylococcus aureus	2960STDY5755142	1872382	H133780200	H133780200	ILB Staphylococcus aureus (National Collection) sequencing (JP)	ERP005128	2960	Staphylococcus aureus (National Collection) sequencing	GATCTCTT	70	1	4455416	cram	target
12589_1#62	/seq/12589/12589_1#62.cram	1	{"id_run":12589,"position":1,"tag_index":62}	{"components":[{"id_run":12589,"position":1,"tag_index":62}]}	ERR540763	ERA320704	2014-08-01	[2014-08-02T00:57:18] 2014-06-20	43f83afbe61713cd481d1aa21921a431	a6911894c8f6e6cd10c4514907bd7a4c0e5ec9fc02b982da8df2c7f3d64a88b0	12589	1	1	9695407	9695407	Standard	1	43f83afbe61713cd481d1aa21921a431	/lustre/scratch110/srpipe/references/Staphylococcus_aureus/MRSA252/all/bwa/S_aureus_MRSA252.fasta	2960STDY5754872	ERS411764	Staphylococcus aureus	2960STDY5754872	1872112	H131560979	H131560979	ILB Staphylococcus aureus (National Collection) sequencing (JP)	ERP005128	2960	Staphylococcus aureus (National Collection) sequencing	TAGACGGA	62	1	4073564	cram	target
12625_1#69	/seq/12625/12625_1#69.cram	1	{"id_run":12625,"position":1,"tag_index":69}	{"components":[{"id_run":12625,"position":1,"tag_index":69}]}	ERR541050	ERA320704	2014-08-01	[2014-08-02T01:16:12] 2014-06-20	569d49ddb57278208ca937dd1c4a6f83	ce5bbdaa97c94fcf0a42e60690ea5e41f82f37af0513fdb2509c3f98cebb4530	12625	1	1	9705266	9705266	Standard	1	569d49ddb57278208ca937dd1c4a6f83	/lustre/scratch110/srpipe/references/Staphylococcus_aureus/MRSA252/all/bwa/S_aureus_MRSA252.fasta	2960STDY5754676	ERS411581	Staphylococcus aureus	2960STDY5754676	1871916	H130480116	H130480116	ILB Staphylococcus aureus (National Collection) sequencing (JP)	ERP005128	2960	Staphylococcus aureus (National Collection) sequencing	GGTGAGTT	69	1	4643936	cram	target
