# Supplementary material for: BaGPipe: an automated, reproducible, and flexible pipeline for bacterial genome-wide association studies
Source: BMC Microbiol. 2026 Mar 27;26:441. doi: 10.1186/s12866-026-04909-9 (PMC13147680; doi:10.1186/s12866-026-04909-9)
Supplement: Supplementary file 1 — Supplementary Material 1. Supplementary Tables 1-5, 7-9, 11, 13. [file 12866_2026_4909_MOESM1_ESM.zip › Supplementary Material 1/Supplementary_Table4_upset_membership_wide.csv]

gene_clean	cip	cli	ery	fus	gen	mup	oxa	tet
23s	amrfinder_only	amrfinder_only	amrfinder_only	amrfinder_only	amrfinder_only	amrfinder_only	amrfinder_only	amrfinder_only
aac6'-ie/aph2''-ia	amrfinder_only	amrfinder_only	amrfinder_only	amrfinder_only	amrfinder_only	amrfinder_only	amrfinder_only	amrfinder_only
aadd	absent	absent	absent	absent	bagpipe_only	bagpipe_only	absent	absent
aadd1	amrfinder_only	amrfinder_only	amrfinder_only	amrfinder_only	amrfinder_only	amrfinder_only	amrfinder_only	amrfinder_only
acca	absent	absent	absent	absent	bagpipe_only	absent	absent	absent
acka	absent	absent	absent	absent	bagpipe_only	absent	absent	absent
addb	absent	absent	absent	absent	absent	absent	bagpipe_only	absent
agra	absent	bagpipe_only	absent	bagpipe_only	absent	bagpipe_only	absent	absent
alas	absent	absent	absent	absent	bagpipe_only	absent	absent	bagpipe_only
alss	absent	bagpipe_only	absent	absent	absent	absent	absent	absent
alst	absent	absent	absent	absent	absent	absent	absent	bagpipe_only
ant6-ia	amrfinder_only	amrfinder_only	amrfinder_only	amrfinder_only	amrfinder_only	amrfinder_only	amrfinder_only	amrfinder_only
ant9	absent	absent	bagpipe_only	absent	absent	absent	absent	absent
ant9-ia	amrfinder_only	amrfinder_only	amrfinder_only	amrfinder_only	amrfinder_only	amrfinder_only	amrfinder_only	amrfinder_only
ant9|tnpc	absent	absent	bagpipe_only	absent	absent	absent	absent	absent
aooiigma	absent	absent	absent	absent	absent	absent	absent	bagpipe_only
aooiigma_02664|aooiigma	absent	absent	absent	absent	absent	absent	absent	bagpipe_only
aph3'-iiia	amrfinder_only	amrfinder_only	amrfinder_only	amrfinder_only	amrfinder_only	amrfinder_only	amrfinder_only	amrfinder_only
arca	absent	absent	absent	absent	absent	absent	bagpipe_only	absent
arnb	absent	absent	absent	absent	bagpipe_only	absent	absent	absent
arob	absent	bagpipe_only	absent	bagpipe_only	absent	bagpipe_only	absent	absent
asd	absent	absent	absent	absent	absent	bagpipe_only	absent	absent
asp23	absent	absent	absent	bagpipe_only	absent	bagpipe_only	absent	absent
aur	bagpipe_only	absent	absent	absent	absent	absent	absent	absent
bfiadgpb	absent	absent	absent	absent	bagpipe_only	bagpipe_only	absent	absent
bfiadgpb_02526|bfiadgpb	absent	absent	absent	absent	bagpipe_only	bagpipe_only	absent	absent
bfiadgpb_02527|bfiadgpb	absent	absent	absent	absent	bagpipe_only	bagpipe_only	absent	absent
bfiadgpb_02531|bfiadgpb	absent	absent	absent	absent	bagpipe_only	bagpipe_only	absent	absent
bfiadgpb_02532|bfiadgpb	absent	absent	absent	absent	bagpipe_only	bagpipe_only	absent	absent
bfiadgpb_02533|bfiadgpb	absent	absent	absent	absent	bagpipe_only	bagpipe_only	absent	absent
bfiadgpb_02535|iles	absent	absent	absent	absent	bagpipe_only	bagpipe_only	absent	absent
bfiadgpb_02543|tcaa	absent	absent	absent	absent	bagpipe_only	bagpipe_only	absent	absent
bfiadgpb_02645|bfiadgpb	absent	absent	absent	absent	bagpipe_only	bagpipe_only	absent	absent
bfiadgpb_02647|bfiadgpb_02648|topb	absent	absent	absent	absent	bagpipe_only	bagpipe_only	absent	absent
bfiadgpb_02650|bfiadgpb	absent	absent	absent	absent	bagpipe_only	bagpipe_only	absent	absent
bfiadgpb_02651|bfiadgpb	absent	absent	absent	absent	bagpipe_only	bagpipe_only	absent	absent
bfiadgpb_02652|bfiadgpb_02653|bfiadgpb	absent	absent	absent	absent	bagpipe_only	bagpipe_only	absent	absent
bfiadgpb_02654|bfiadgpb_02655|bfiadgpb	absent	absent	absent	absent	bagpipe_only	bagpipe_only	absent	absent
bfiadgpb_02655|bfiadgpb	absent	absent	absent	absent	bagpipe_only	bagpipe_only	absent	absent
bfiadgpb_02701|bfiadgpb	absent	absent	absent	absent	bagpipe_only	absent	absent	absent
bfiadgpb_02704|bfiadgpb	absent	absent	absent	absent	bagpipe_only	bagpipe_only	absent	absent
bgla	absent	bagpipe_only	absent	absent	absent	absent	absent	absent
bin3	absent	absent	absent	absent	bagpipe_only	absent	absent	absent
bira	bagpipe_only	absent	absent	absent	absent	absent	absent	absent
bkkkofjm	absent	absent	absent	absent	absent	absent	absent	bagpipe_only
blai	amrfinder_only	amrfinder_only	amrfinder_only	amrfinder_only	amrfinder_only	amrfinder_only	amrfinder_only	amrfinder_only
blapc1	amrfinder_only	amrfinder_only	amrfinder_only	amrfinder_only	amrfinder_only	amrfinder_only	amrfinder_only	amrfinder_only
blar1	amrfinder_only	amrfinder_only	amrfinder_only	amrfinder_only	amrfinder_only	amrfinder_only	amrfinder_only	amrfinder_only
blaz	amrfinder_only	amrfinder_only	amrfinder_only	amrfinder_only	amrfinder_only	amrfinder_only	amrfinder_only	amrfinder_only
bleo	amrfinder_only	amrfinder_only	amrfinder_only	amrfinder_only	amrfinder_only	amrfinder_only	amrfinder_only	amrfinder_only
bpgpmndn	absent	absent	absent	absent	absent	absent	absent	bagpipe_only
buda	absent	absent	absent	absent	absent	absent	bagpipe_only	absent
cada	absent	absent	absent	absent	absent	absent	bagpipe_only	absent
capj	absent	absent	absent	bagpipe_only	absent	bagpipe_only	absent	absent
capk	absent	absent	absent	absent	bagpipe_only	absent	absent	absent
capm	absent	absent	absent	absent	absent	bagpipe_only	absent	absent
cata	amrfinder_only	amrfinder_only	amrfinder_only	amrfinder_only	amrfinder_only	amrfinder_only	amrfinder_only	amrfinder_only
ccra	absent	absent	bagpipe_only	bagpipe_only	absent	absent	bagpipe_only	absent
ccrb	absent	absent	bagpipe_only	bagpipe_only	absent	absent	absent	absent
ccrb_1|ccra	absent	absent	absent	bagpipe_only	absent	absent	absent	absent
cdkochjb	absent	absent	absent	absent	bagpipe_only	bagpipe_only	absent	absent
cdr	bagpipe_only	absent	absent	absent	absent	absent	absent	absent
cds-abx28072.1	absent	absent	absent	absent	bagpipe_only	bagpipe_only	absent	absent
cds-abx28081.1	absent	absent	absent	bagpipe_only	absent	absent	absent	absent
cds-abx28081.1|cds-abx28082.1	absent	absent	absent	bagpipe_only	absent	absent	absent	absent
cds-abx28105.1	absent	absent	absent	bagpipe_only	absent	absent	absent	absent
cds-abx28105.1|cds-abx28106.1|cds-abx28104.1	absent	absent	absent	bagpipe_only	absent	absent	absent	absent
cds-abx28106.1	absent	absent	absent	bagpipe_only	absent	absent	absent	absent
cds-abx28106.1|cds-abx28107.1	absent	absent	absent	bagpipe_only	absent	absent	absent	absent
cds-abx28107.1|cds-abx28108.1	absent	absent	absent	bagpipe_only	absent	absent	absent	absent
cds-abx28108.1	absent	absent	absent	bagpipe_only	absent	absent	absent	absent
cds-abx28127.1	absent	absent	absent	bagpipe_only	absent	absent	absent	absent
cds-abx28241.1	absent	bagpipe_only	absent	absent	absent	absent	absent	absent
cds-abx28340.1	bagpipe_only	absent	absent	absent	absent	absent	absent	absent
cds-abx28346.1	bagpipe_only	absent	absent	absent	absent	absent	absent	absent
cds-abx28652.1	absent	bagpipe_only	absent	absent	absent	absent	absent	absent
cds-abx28658.1	absent	absent	absent	absent	absent	absent	bagpipe_only	absent
cds-abx28660.1	bagpipe_only	absent	absent	absent	absent	absent	absent	absent
cds-abx29362.1	absent	absent	absent	absent	bagpipe_only	absent	absent	absent
cds-abx29471.1	absent	absent	bagpipe_only	absent	absent	absent	absent	absent
cds-abx29976.1	absent	absent	bagpipe_only	absent	absent	absent	absent	absent
cds-abx29977.1	absent	absent	bagpipe_only	absent	absent	absent	absent	absent
cds-abx30406.1	bagpipe_only	absent	absent	absent	absent	absent	absent	absent
cds-abx30717.1	absent	absent	absent	absent	bagpipe_only	bagpipe_only	absent	absent
cds-abx30720.1	absent	absent	absent	absent	bagpipe_only	bagpipe_only	absent	absent
cds-abx30723.1	absent	absent	absent	absent	bagpipe_only	bagpipe_only	absent	absent
cds-abx30726.1	absent	absent	absent	absent	bagpipe_only	absent	absent	absent
cds-aev77126.1	absent	absent	absent	absent	bagpipe_only	absent	absent	absent
cds-aev77126.1|cds-aev77127.1	absent	absent	absent	absent	bagpipe_only	absent	absent	absent
cds-aev77127.1	absent	absent	absent	absent	bagpipe_only	absent	absent	absent
cds-aev77130.1	absent	absent	absent	absent	bagpipe_only	absent	absent	absent
cds-aev77130.1|cds-aev77131.1	absent	absent	absent	absent	bagpipe_only	absent	absent	absent
cds-aev77131.1	absent	absent	absent	absent	bagpipe_only	absent	absent	absent
cds-aev77131.1|cds-aev77132.1	absent	absent	absent	absent	bagpipe_only	absent	absent	absent
cds-aev77132.1	absent	absent	absent	absent	bagpipe_only	absent	absent	absent
cds-aev77134.1	absent	absent	absent	absent	bagpipe_only	absent	absent	absent
cds-aev77135.1	absent	absent	absent	absent	bagpipe_only	absent	absent	absent
cds-aev77135.1|cds-aev77136.1	absent	absent	absent	absent	bagpipe_only	absent	absent	absent
cds-aev77136.1	absent	absent	absent	absent	bagpipe_only	absent	absent	absent
cds-aev77137.1	absent	absent	absent	absent	bagpipe_only	bagpipe_only	absent	absent
cds-aev77142.1	absent	absent	absent	bagpipe_only	absent	absent	bagpipe_only	absent
cds-aev77142.1|cds-aev77143.1	absent	absent	absent	absent	absent	absent	bagpipe_only	absent
cds-aev77143.1	absent	absent	absent	bagpipe_only	absent	absent	bagpipe_only	absent
cds-aev77146.2	absent	absent	absent	bagpipe_only	absent	absent	absent	absent
cds-aev77148.1	absent	absent	absent	absent	bagpipe_only	absent	bagpipe_only	absent
cds-aev77150.1	absent	absent	absent	absent	bagpipe_only	absent	absent	absent
cds-aev77151.1	absent	absent	absent	absent	bagpipe_only	absent	absent	absent
cds-aev77153.1	absent	absent	absent	bagpipe_only	absent	absent	absent	absent
cds-aev77154.2	absent	absent	absent	bagpipe_only	absent	absent	absent	absent
cds-aev77154.2|cds-aev77155.1	absent	absent	absent	bagpipe_only	absent	absent	absent	absent
cds-aev77155.1	absent	absent	absent	bagpipe_only	absent	absent	absent	absent
cds-aev77163.1	bagpipe_only	absent	absent	absent	absent	absent	absent	absent
cds-aev77302.1	absent	absent	absent	absent	absent	absent	bagpipe_only	absent
cds-aev77304.1	absent	bagpipe_only	absent	absent	absent	absent	absent	absent
cds-aev77306.1	absent	bagpipe_only	absent	bagpipe_only	absent	bagpipe_only	absent	absent
cds-aev77315.1	absent	absent	absent	absent	bagpipe_only	absent	absent	absent
cds-aev77428.1	absent	absent	absent	absent	absent	absent	bagpipe_only	absent
cds-aev77496.2	absent	absent	absent	bagpipe_only	absent	absent	absent	absent
cds-aev77687.1	absent	bagpipe_only	absent	bagpipe_only	absent	bagpipe_only	absent	absent
cds-aev77758.1	bagpipe_only	absent	absent	absent	absent	absent	absent	absent
cds-aev77808.2	absent	absent	absent	absent	absent	absent	bagpipe_only	absent
cds-aev77864.1	bagpipe_only	absent	absent	absent	absent	absent	absent	absent
cds-aev77954.1	absent	absent	absent	absent	absent	absent	bagpipe_only	absent
cds-aev78016.1	absent	bagpipe_only	absent	absent	absent	absent	absent	absent
cds-aev78114.1	absent	absent	absent	absent	absent	absent	bagpipe_only	absent
cds-aev78427.1|cds-aev78428.1	absent	absent	absent	absent	bagpipe_only	absent	absent	absent
cds-aev78458.1	absent	absent	absent	absent	absent	absent	absent	bagpipe_only
cds-aev78522.1	absent	absent	bagpipe_only	absent	absent	absent	absent	absent
cds-aev78527.2	absent	absent	absent	absent	absent	absent	bagpipe_only	absent
cds-aev78533.1	bagpipe_only	absent	absent	absent	absent	absent	absent	absent
cds-aev78539.1	absent	absent	absent	absent	absent	absent	bagpipe_only	absent
cds-aev78556.1	bagpipe_only	absent	absent	absent	absent	absent	absent	absent
cds-aev78576.2	bagpipe_only	absent	absent	absent	absent	absent	absent	absent
cds-aev78724.2	absent	absent	bagpipe_only	absent	absent	absent	absent	absent
cds-aev78814.1	absent	bagpipe_only	absent	absent	absent	absent	absent	absent
cds-aev78858.2	absent	absent	absent	absent	absent	bagpipe_only	absent	absent
cds-aev78867.1	absent	absent	absent	absent	absent	absent	bagpipe_only	absent
cds-aev78879.1	absent	absent	absent	absent	absent	bagpipe_only	absent	absent
cds-aev78882.1	absent	absent	absent	absent	absent	absent	bagpipe_only	absent
cds-aev78936.1	absent	bagpipe_only	absent	bagpipe_only	absent	bagpipe_only	absent	absent
cds-aev79035.1	absent	absent	absent	absent	absent	absent	bagpipe_only	absent
cds-aev79042.1	absent	bagpipe_only	absent	absent	absent	absent	absent	absent
cds-aev79162.1	absent	bagpipe_only	absent	absent	absent	absent	absent	absent
cds-aev79258.1	bagpipe_only	absent	absent	absent	absent	absent	absent	absent
cds-aev79316.1	absent	absent	absent	absent	absent	absent	absent	bagpipe_only
cds-aev79331.1	absent	bagpipe_only	absent	absent	absent	absent	absent	absent
cds-aev79492.1	absent	absent	absent	absent	absent	bagpipe_only	absent	absent
cds-aev79512.1	absent	absent	absent	absent	bagpipe_only	absent	absent	absent
cds-aev79517.1	absent	absent	absent	absent	absent	absent	bagpipe_only	absent
cds-aev79638.1	absent	bagpipe_only	absent	absent	absent	absent	absent	absent
cds-ago29724.1	absent	bagpipe_only	absent	absent	absent	absent	absent	absent
cds-ago30247.1|cds-ago30248.1	absent	absent	absent	absent	absent	absent	bagpipe_only	absent
cds-amv86496.1	absent	absent	absent	absent	absent	absent	absent	bagpipe_only
cds-amv87445.1	absent	absent	absent	absent	absent	absent	bagpipe_only	absent
cds-amv89056.1|cds-amv89057.1|cds-amv89058.1|cds-amv89059.1|binl|cds-amv89061.1|blar	absent	absent	absent	absent	bagpipe_only	absent	absent	absent
cds-caq48490.1	absent	absent	absent	bagpipe_only	absent	absent	absent	absent
cds-caq48491.1	bagpipe_only	absent	absent	bagpipe_only	absent	absent	absent	absent
cds-caq48494.1	absent	absent	absent	bagpipe_only	absent	absent	absent	absent
cds-caq48495.1	absent	absent	absent	bagpipe_only	absent	absent	bagpipe_only	absent
cds-caq48496.1	absent	absent	absent	absent	absent	absent	bagpipe_only	absent
cds-caq49380.1|cds-caq49382.1|cds-caq49381.1	absent	absent	absent	absent	absent	absent	absent	bagpipe_only
cds-caq49383.1	absent	absent	absent	absent	absent	absent	absent	bagpipe_only
cds-caq49384.1	absent	absent	absent	absent	absent	absent	absent	bagpipe_only
cds-caq49385.1|cds-caq49386.1|cds-caq49387.1|cds-caq49388.1	absent	absent	absent	absent	absent	absent	absent	bagpipe_only
cds-caq49388.1	absent	absent	absent	absent	absent	absent	absent	bagpipe_only
cds-caq49388.1|cds-caq49389.1|cds-caq49390.1|cds-caq49391.1|cds-caq49392.1	absent	absent	absent	absent	absent	absent	absent	bagpipe_only
cds-caq49393.1	absent	absent	absent	absent	absent	absent	absent	bagpipe_only
cds-caq49393.1|cds-caq49394.1|cds-caq49395.1	absent	absent	absent	absent	absent	absent	absent	bagpipe_only
cds-caq49858.1	absent	bagpipe_only	absent	bagpipe_only	absent	bagpipe_only	absent	absent
cds-caq50435.1	absent	absent	absent	absent	absent	absent	bagpipe_only	absent
cds-caq51145.1	absent	absent	absent	absent	absent	absent	absent	bagpipe_only
cds-caq51147.1	absent	absent	absent	absent	absent	absent	absent	bagpipe_only
cds-ceh24804.1	absent	absent	absent	absent	absent	absent	absent	bagpipe_only
cds-ceh24810.1	absent	absent	absent	absent	absent	absent	absent	bagpipe_only
cds-ceh24951.1	absent	bagpipe_only	absent	bagpipe_only	absent	bagpipe_only	absent	absent
cds-ceh25052.1	bagpipe_only	absent	absent	absent	absent	absent	absent	absent
cds-ceh25075.1	absent	absent	absent	absent	absent	absent	bagpipe_only	absent
cds-ceh25077.1	absent	absent	bagpipe_only	absent	absent	absent	absent	absent
cds-ceh25101.1	bagpipe_only	absent	absent	absent	absent	absent	absent	absent
cds-ceh25132.1	absent	absent	absent	absent	absent	absent	absent	bagpipe_only
cds-ceh25211.1	absent	absent	absent	absent	absent	absent	absent	bagpipe_only
cds-ceh25319.1	absent	absent	absent	absent	absent	absent	absent	bagpipe_only
cds-ceh25385.1	absent	absent	absent	absent	bagpipe_only	absent	absent	absent
cds-ceh25456.1	absent	absent	absent	absent	absent	absent	absent	bagpipe_only
cds-ceh25520.1	absent	bagpipe_only	absent	absent	absent	bagpipe_only	absent	absent
cds-ceh25521.1	absent	absent	absent	absent	bagpipe_only	absent	absent	absent
cds-ceh25523.1	absent	bagpipe_only	absent	absent	absent	absent	absent	absent
cds-ceh25632.1	absent	absent	absent	absent	absent	absent	absent	bagpipe_only
cds-ceh25635.1	absent	absent	absent	absent	absent	bagpipe_only	absent	absent
cds-ceh25683.1	absent	bagpipe_only	bagpipe_only	bagpipe_only	absent	bagpipe_only	absent	absent
cds-ceh26015.1	absent	absent	bagpipe_only	absent	absent	absent	absent	absent
cds-ceh26027.1	absent	absent	absent	absent	absent	absent	bagpipe_only	absent
cds-ceh26038.1	absent	absent	absent	absent	absent	absent	bagpipe_only	absent
cds-ceh26051.1	absent	absent	bagpipe_only	absent	absent	absent	absent	absent
cds-ceh26052.1	absent	absent	absent	absent	absent	absent	bagpipe_only	absent
cds-ceh26258.1	absent	absent	absent	absent	absent	absent	absent	bagpipe_only
cds-ceh26282.1	absent	absent	bagpipe_only	absent	absent	absent	absent	absent
cds-ceh26287.1	absent	absent	absent	absent	absent	absent	bagpipe_only	absent
cds-ceh26636.1	bagpipe_only	absent	absent	absent	absent	absent	absent	absent
cds-ceh26725.1	absent	absent	absent	absent	absent	bagpipe_only	absent	absent
cds-ceh26959.1	absent	bagpipe_only	absent	absent	absent	bagpipe_only	absent	absent
cds-ceh26964.1	absent	bagpipe_only	absent	absent	absent	absent	absent	bagpipe_only
cds-ceh27027.1	absent	bagpipe_only	absent	absent	absent	bagpipe_only	absent	absent
cds-ceh27218.1	absent	absent	absent	absent	absent	bagpipe_only	absent	absent
cds-ceh27328.1	bagpipe_only	absent	absent	absent	absent	absent	absent	absent
cds-ceh27340.1	bagpipe_only	absent	absent	absent	bagpipe_only	absent	bagpipe_only	absent
cds-ceh27417.1	absent	absent	absent	absent	absent	absent	absent	bagpipe_only
cds-ceh27447.1	absent	bagpipe_only	absent	absent	absent	bagpipe_only	absent	bagpipe_only
cds-ceh27510.1	absent	absent	absent	absent	absent	absent	absent	bagpipe_only
cds-m013tw	bagpipe_only	bagpipe_only	absent	absent	bagpipe_only	bagpipe_only	bagpipe_only	bagpipe_only
cds-qcq29901.1	absent	absent	absent	absent	bagpipe_only	absent	absent	absent
cds-qcq29901.1|cds-aev77135.1	absent	absent	absent	absent	bagpipe_only	absent	absent	absent
cds-qcq29904.1|cds-aev77153.1	absent	absent	absent	bagpipe_only	absent	absent	absent	absent
cds-qcq29991.1	absent	absent	bagpipe_only	absent	absent	absent	absent	absent
cds-qcq30013.1	absent	bagpipe_only	absent	absent	absent	absent	absent	absent
cds-qcq30041.1	absent	bagpipe_only	absent	bagpipe_only	absent	bagpipe_only	absent	absent
cds-qcq30110.1	absent	absent	absent	absent	bagpipe_only	absent	absent	absent
cds-qcq30113.1	absent	absent	absent	absent	bagpipe_only	bagpipe_only	absent	absent
cds-qcq30115.1	absent	absent	absent	absent	absent	absent	absent	bagpipe_only
cds-qcq30116.1	absent	absent	absent	absent	bagpipe_only	bagpipe_only	absent	absent
citz	bagpipe_only	absent	absent	absent	absent	absent	absent	absent
cjbcdblf	absent	absent	absent	bagpipe_only	bagpipe_only	absent	bagpipe_only	absent
cjlgebld	absent	absent	absent	absent	bagpipe_only	absent	absent	absent
cjlgebld_02613|iles	absent	absent	absent	absent	bagpipe_only	bagpipe_only	absent	absent
clfa	bagpipe_only	bagpipe_only	absent	absent	absent	absent	bagpipe_only	bagpipe_only
clfb	bagpipe_only	bagpipe_only	absent	absent	absent	bagpipe_only	bagpipe_only	bagpipe_only
clpl	absent	absent	absent	absent	bagpipe_only	absent	bagpipe_only	absent
coa	bagpipe_only	absent	absent	absent	absent	absent	bagpipe_only	absent
crtn	absent	absent	absent	absent	absent	bagpipe_only	absent	bagpipe_only
ctpa	bagpipe_only	absent	absent	absent	absent	absent	absent	absent
czrb	bagpipe_only	absent	absent	absent	absent	absent	bagpipe_only	absent
ddh	bagpipe_only	absent	absent	absent	absent	absent	absent	absent
dfrb	amrfinder_only	amrfinder_only	amrfinder_only	amrfinder_only	amrfinder_only	amrfinder_only	amrfinder_only	amrfinder_only
dfrf	amrfinder_only	amrfinder_only	amrfinder_only	amrfinder_only	amrfinder_only	amrfinder_only	amrfinder_only	amrfinder_only
dfrg	amrfinder_only	amrfinder_only	amrfinder_only	amrfinder_only	amrfinder_only	amrfinder_only	amrfinder_only	amrfinder_only
dfrs1	amrfinder_only	amrfinder_only	amrfinder_only	amrfinder_only	amrfinder_only	amrfinder_only	amrfinder_only	amrfinder_only
ding	absent	absent	absent	bagpipe_only	absent	absent	bagpipe_only	absent
dnab	absent	absent	absent	absent	absent	absent	bagpipe_only	absent
dpj	absent	bagpipe_only	absent	absent	absent	absent	bagpipe_only	absent
drp35	bagpipe_only	absent	absent	absent	absent	absent	absent	absent
ebh	absent	bagpipe_only	absent	bagpipe_only	absent	bagpipe_only	absent	absent
ebha	bagpipe_only	bagpipe_only	bagpipe_only	bagpipe_only	bagpipe_only	bagpipe_only	bagpipe_only	absent
ebhb	absent	bagpipe_only	absent	absent	absent	absent	absent	absent
ebps	bagpipe_only	absent	absent	absent	absent	bagpipe_only	absent	bagpipe_only
erma	amrfinder_only	both	both	amrfinder_only	amrfinder_only	amrfinder_only	amrfinder_only	amrfinder_only
ermc	amrfinder_only	amrfinder_only	amrfinder_only	amrfinder_only	amrfinder_only	amrfinder_only	amrfinder_only	amrfinder_only
fabd	bagpipe_only	absent	absent	absent	absent	absent	absent	absent
fbaa	absent	absent	absent	absent	absent	absent	bagpipe_only	absent
fdjaabni	bagpipe_only	absent	absent	absent	bagpipe_only	absent	bagpipe_only	absent
fhahchoe	absent	absent	absent	bagpipe_only	absent	absent	absent	absent
fhs	absent	absent	absent	absent	bagpipe_only	absent	absent	absent
fhud2	absent	absent	absent	absent	absent	absent	bagpipe_only	absent
fhug	absent	bagpipe_only	absent	absent	absent	absent	absent	absent
fkphbemi	absent	absent	absent	bagpipe_only	absent	absent	absent	absent
fmtbmrp	bagpipe_only	absent	absent	absent	absent	absent	absent	absent
fmtc	absent	absent	absent	absent	absent	absent	bagpipe_only	absent
folp	amrfinder_only	amrfinder_only	amrfinder_only	amrfinder_only	amrfinder_only	amrfinder_only	amrfinder_only	amrfinder_only
fosb	amrfinder_only	amrfinder_only	amrfinder_only	amrfinder_only	amrfinder_only	amrfinder_only	amrfinder_only	amrfinder_only
fosy	amrfinder_only	amrfinder_only	amrfinder_only	amrfinder_only	amrfinder_only	amrfinder_only	amrfinder_only	amrfinder_only
frua	absent	absent	absent	absent	absent	absent	bagpipe_only	absent
ftsa	absent	absent	absent	bagpipe_only	absent	absent	bagpipe_only	absent
fus	absent	absent	absent	bagpipe_only	absent	bagpipe_only	absent	bagpipe_only
fusa	amrfinder_only	amrfinder_only	amrfinder_only	amrfinder_only	amrfinder_only	amrfinder_only	amrfinder_only	amrfinder_only
fusb	amrfinder_only	amrfinder_only	amrfinder_only	amrfinder_only	amrfinder_only	amrfinder_only	amrfinder_only	amrfinder_only
fusc	amrfinder_only	amrfinder_only	amrfinder_only	amrfinder_only	amrfinder_only	amrfinder_only	amrfinder_only	amrfinder_only
geh	absent	bagpipe_only	absent	absent	absent	bagpipe_only	absent	absent
gjmleodk	absent	absent	absent	absent	absent	absent	absent	bagpipe_only
gkpkgghk	absent	bagpipe_only	bagpipe_only	absent	bagpipe_only	absent	absent	bagpipe_only
glca	absent	absent	absent	absent	absent	absent	absent	bagpipe_only
glms	absent	absent	absent	absent	absent	bagpipe_only	absent	absent
glpk	bagpipe_only	absent	absent	absent	absent	absent	absent	absent
glpt	both	amrfinder_only	amrfinder_only	amrfinder_only	amrfinder_only	amrfinder_only	amrfinder_only	amrfinder_only
gltb	absent	absent	absent	absent	absent	absent	bagpipe_only	absent
gltd	absent	absent	absent	bagpipe_only	absent	bagpipe_only	absent	absent
glya	absent	absent	absent	absent	absent	absent	absent	bagpipe_only
guab	bagpipe_only	absent	absent	absent	absent	absent	absent	absent
gyra	both	amrfinder_only	both	amrfinder_only	amrfinder_only	amrfinder_only	amrfinder_only	amrfinder_only
hahlfahm	absent	absent	absent	absent	absent	absent	absent	bagpipe_only
hemc	absent	bagpipe_only	absent	absent	absent	absent	absent	absent
heme	bagpipe_only	absent	absent	absent	absent	absent	absent	absent
hlga	absent	absent	absent	absent	bagpipe_only	absent	absent	absent
hsdm	bagpipe_only	absent	absent	absent	absent	absent	absent	absent
huth	bagpipe_only	bagpipe_only	absent	absent	absent	absent	absent	absent
iaigfjme	absent	absent	absent	bagpipe_only	absent	absent	absent	absent
icar	absent	bagpipe_only	absent	absent	absent	absent	absent	absent
iles	amrfinder_only	amrfinder_only	amrfinder_only	amrfinder_only	both	both	amrfinder_only	amrfinder_only
ilva	absent	bagpipe_only	absent	absent	absent	absent	absent	absent
indjpepc	absent	absent	absent	absent	bagpipe_only	bagpipe_only	absent	absent
isdb	absent	absent	absent	absent	bagpipe_only	absent	absent	absent
isdc	absent	bagpipe_only	absent	absent	absent	absent	absent	absent
jgnacjpp	absent	absent	absent	absent	absent	bagpipe_only	absent	absent
jifpmneb	absent	absent	absent	bagpipe_only	absent	absent	absent	absent
jinbggjk	bagpipe_only	absent	absent	absent	absent	absent	bagpipe_only	absent
kata	bagpipe_only	absent	absent	absent	absent	absent	absent	absent
kdpa	absent	absent	bagpipe_only	absent	absent	absent	absent	absent
kdpasccmec	absent	absent	bagpipe_only	absent	absent	absent	absent	absent
kdpasccmec|kdpbsccmec	absent	absent	bagpipe_only	absent	absent	absent	absent	absent
kdpb	absent	bagpipe_only	absent	bagpipe_only	absent	bagpipe_only	absent	absent
kdpbsccmec	absent	absent	bagpipe_only	absent	absent	absent	absent	absent
kdpbsccmec|kdpcsccmec	absent	absent	bagpipe_only	absent	absent	absent	absent	absent
kdpcsccmec	absent	absent	bagpipe_only	absent	absent	absent	absent	absent
kdpd	absent	bagpipe_only	absent	absent	absent	absent	absent	bagpipe_only
kdpesccmec|kdpdsccmec|kdpasccmec	absent	absent	bagpipe_only	absent	absent	absent	absent	absent
kmfjllll	absent	absent	absent	absent	absent	absent	absent	bagpipe_only
kogamcke	absent	absent	absent	bagpipe_only	bagpipe_only	bagpipe_only	absent	absent
kogamcke_02483|kogamcke_02484|kogamcke	absent	absent	absent	absent	bagpipe_only	bagpipe_only	absent	absent
lacd	absent	absent	absent	absent	absent	absent	bagpipe_only	absent
leuc	absent	absent	absent	absent	bagpipe_only	absent	absent	absent
lfpmdbmc	absent	absent	absent	bagpipe_only	absent	absent	absent	bagpipe_only
lfpmdbmc_02231|lfpmdbmc_02232|lfpmdbmc	absent	absent	absent	bagpipe_only	absent	absent	absent	absent
lfpmdbmc_02233|lfpmdbmc	absent	absent	absent	bagpipe_only	absent	absent	absent	absent
lfpmdbmc_02242|lfpmdbmc	absent	absent	absent	bagpipe_only	absent	absent	absent	absent
lfpmdbmc_02245|lfpmdbmc	absent	absent	absent	bagpipe_only	absent	absent	absent	absent
lhleifcj	bagpipe_only	absent	absent	bagpipe_only	bagpipe_only	absent	absent	absent
lhleifcj_02653|lhleifcj	bagpipe_only	absent	absent	absent	absent	absent	absent	absent
lig	bagpipe_only	absent	absent	absent	absent	absent	absent	absent
lip2	absent	absent	absent	absent	absent	bagpipe_only	absent	absent
lnua	amrfinder_only	amrfinder_only	amrfinder_only	amrfinder_only	amrfinder_only	amrfinder_only	amrfinder_only	amrfinder_only
lpl2	absent	bagpipe_only	absent	absent	absent	absent	absent	bagpipe_only
lpl3	absent	bagpipe_only	absent	bagpipe_only	absent	absent	absent	absent
lpl5	absent	absent	absent	absent	absent	absent	bagpipe_only	absent
lpl7	absent	absent	absent	absent	absent	absent	bagpipe_only	absent
lysa	absent	bagpipe_only	absent	absent	absent	bagpipe_only	absent	absent
lysc	absent	bagpipe_only	absent	absent	absent	bagpipe_only	absent	absent
map	bagpipe_only	absent	absent	absent	absent	absent	absent	absent
meca	amrfinder_only	amrfinder_only	amrfinder_only	amrfinder_only	both	amrfinder_only	amrfinder_only	amrfinder_only
meci	amrfinder_only	amrfinder_only	both	amrfinder_only	amrfinder_only	amrfinder_only	amrfinder_only	amrfinder_only
mecr1	amrfinder_only	amrfinder_only	both	amrfinder_only	amrfinder_only	amrfinder_only	both	amrfinder_only
mecr1|meci	absent	absent	bagpipe_only	absent	absent	absent	absent	absent
mnha	absent	absent	absent	absent	bagpipe_only	absent	absent	absent
moae	bagpipe_only	absent	absent	absent	absent	absent	absent	absent
moba	absent	absent	absent	absent	absent	absent	bagpipe_only	absent
mphc	amrfinder_only	amrfinder_only	amrfinder_only	amrfinder_only	amrfinder_only	amrfinder_only	amrfinder_only	amrfinder_only
mray	bagpipe_only	absent	absent	absent	absent	absent	bagpipe_only	absent
msmx	absent	absent	absent	absent	absent	absent	absent	bagpipe_only
msra	amrfinder_only	amrfinder_only	amrfinder_only	amrfinder_only	amrfinder_only	amrfinder_only	amrfinder_only	amrfinder_only
mtlf	bagpipe_only	absent	absent	bagpipe_only	absent	bagpipe_only	absent	absent
mupa	amrfinder_only	amrfinder_only	amrfinder_only	amrfinder_only	amrfinder_only	amrfinder_only	amrfinder_only	amrfinder_only
mura	amrfinder_only	amrfinder_only	amrfinder_only	amrfinder_only	amrfinder_only	amrfinder_only	amrfinder_only	amrfinder_only
murc	absent	absent	absent	absent	absent	absent	absent	bagpipe_only
murg	absent	bagpipe_only	absent	bagpipe_only	absent	bagpipe_only	absent	absent
mw0027	absent	absent	absent	absent	bagpipe_only	absent	absent	absent
mw0035	bagpipe_only	absent	absent	absent	absent	absent	absent	absent
mw0037	absent	absent	absent	bagpipe_only	absent	absent	absent	absent
mw0040	absent	absent	absent	bagpipe_only	absent	absent	absent	absent
mw0076	bagpipe_only	absent	absent	absent	absent	absent	absent	absent
mw0372	absent	bagpipe_only	absent	absent	absent	absent	absent	bagpipe_only
mw1744	absent	bagpipe_only	absent	absent	absent	absent	absent	absent
mw1933	bagpipe_only	absent	absent	absent	absent	absent	absent	absent
mw2416	absent	absent	absent	absent	absent	bagpipe_only	absent	absent
mw2474	absent	bagpipe_only	absent	absent	absent	absent	absent	absent
nari	absent	absent	absent	absent	absent	absent	absent	bagpipe_only
ndhf	bagpipe_only	absent	absent	absent	absent	absent	absent	absent
ngmehjln	absent	absent	absent	bagpipe_only	absent	absent	absent	bagpipe_only
ngmehjln_02553|ngmehjln	absent	absent	absent	absent	absent	absent	absent	bagpipe_only
nora	absent	absent	absent	absent	absent	bagpipe_only	absent	absent
norg	bagpipe_only	absent	absent	absent	absent	absent	absent	absent
odggeinb	bagpipe_only	absent	absent	absent	absent	absent	absent	absent
opp-1a	absent	absent	absent	absent	bagpipe_only	absent	absent	absent
oppbtruncated	absent	absent	absent	absent	absent	absent	absent	bagpipe_only
orfx	absent	absent	absent	bagpipe_only	bagpipe_only	absent	absent	absent
parc	both	amrfinder_only	both	both	amrfinder_only	both	amrfinder_only	amrfinder_only
pare	amrfinder_only	amrfinder_only	amrfinder_only	amrfinder_only	amrfinder_only	amrfinder_only	amrfinder_only	amrfinder_only
pbp2	absent	bagpipe_only	absent	absent	absent	absent	absent	absent
pbp3	absent	absent	absent	absent	absent	absent	absent	bagpipe_only
pbp4	amrfinder_only	amrfinder_only	amrfinder_only	amrfinder_only	amrfinder_only	amrfinder_only	amrfinder_only	amrfinder_only
pcra	bagpipe_only	absent	absent	absent	absent	absent	absent	absent
pdhd	bagpipe_only	absent	absent	absent	absent	absent	absent	absent
pept	absent	absent	absent	absent	absent	absent	absent	bagpipe_only
pgi	absent	bagpipe_only	absent	absent	absent	absent	absent	absent
pgk	absent	bagpipe_only	absent	absent	absent	absent	absent	absent
pgsa	absent	absent	absent	absent	absent	absent	bagpipe_only	absent
phob	bagpipe_only	absent	absent	absent	absent	absent	absent	absent
phoh	absent	absent	absent	absent	absent	absent	bagpipe_only	absent
polc	absent	absent	absent	absent	absent	bagpipe_only	absent	absent
potb	absent	absent	absent	absent	absent	absent	absent	bagpipe_only
ppkkilgi	absent	absent	absent	absent	bagpipe_only	bagpipe_only	absent	absent
ppkkilgi_02617|ppkkilgi_02618|ppkkilgi_02619|ppkkilgi	absent	absent	absent	absent	bagpipe_only	absent	absent	absent
prfa	absent	absent	absent	absent	absent	bagpipe_only	absent	absent
prfb	absent	absent	absent	absent	bagpipe_only	absent	absent	absent
prfc	absent	absent	absent	absent	absent	bagpipe_only	absent	absent
pros	bagpipe_only	absent	absent	absent	absent	absent	absent	absent
ptsg	absent	bagpipe_only	absent	absent	absent	absent	absent	absent
purb	absent	absent	absent	absent	absent	absent	absent	bagpipe_only
purq	bagpipe_only	absent	absent	absent	absent	absent	absent	absent
putp	bagpipe_only	absent	absent	absent	absent	absent	absent	absent
pyca	absent	absent	absent	absent	absent	absent	bagpipe_only	absent
pyrab	absent	absent	absent	absent	absent	absent	bagpipe_only	absent
qaca	amrfinder_only	amrfinder_only	amrfinder_only	amrfinder_only	both	amrfinder_only	amrfinder_only	amrfinder_only
qacc	amrfinder_only	amrfinder_only	amrfinder_only	amrfinder_only	amrfinder_only	amrfinder_only	amrfinder_only	amrfinder_only
qacr	absent	absent	absent	absent	bagpipe_only	absent	absent	absent
recg	bagpipe_only	absent	absent	absent	absent	absent	absent	absent
rela	bagpipe_only	absent	absent	absent	absent	absent	absent	absent
repn	absent	absent	absent	absent	absent	absent	absent	bagpipe_only
rimm	absent	absent	absent	absent	absent	bagpipe_only	absent	absent
rlmh	absent	absent	absent	absent	bagpipe_only	absent	absent	absent
rlp	absent	bagpipe_only	absent	absent	absent	absent	absent	bagpipe_only
rnr	absent	bagpipe_only	absent	absent	absent	absent	absent	absent
rpla	absent	bagpipe_only	absent	absent	absent	absent	absent	absent
rpli	bagpipe_only	absent	absent	absent	absent	absent	absent	absent
rpob	both	amrfinder_only	amrfinder_only	amrfinder_only	amrfinder_only	amrfinder_only	amrfinder_only	both
rpoc	absent	bagpipe_only	absent	absent	absent	absent	absent	absent
rpsa	absent	bagpipe_only	absent	absent	absent	absent	absent	absent
rpsj	amrfinder_only	amrfinder_only	amrfinder_only	amrfinder_only	amrfinder_only	amrfinder_only	amrfinder_only	amrfinder_only
rsbu	bagpipe_only	absent	absent	absent	absent	absent	absent	absent
sa0020	bagpipe_only	absent	absent	absent	absent	absent	absent	absent
sa0025	absent	absent	absent	absent	bagpipe_only	bagpipe_only	absent	absent
sa0026	absent	absent	absent	bagpipe_only	bagpipe_only	bagpipe_only	bagpipe_only	absent
sa0034	absent	absent	absent	bagpipe_only	bagpipe_only	bagpipe_only	bagpipe_only	absent
sa0035	bagpipe_only	bagpipe_only	absent	absent	absent	absent	absent	absent
sa0043	absent	absent	bagpipe_only	absent	absent	absent	absent	absent
sa0044	absent	absent	bagpipe_only	absent	absent	absent	absent	absent
sa0045|sa0046	absent	absent	bagpipe_only	absent	absent	absent	absent	absent
sa0047	absent	absent	bagpipe_only	absent	absent	absent	absent	absent
sa0054	bagpipe_only	absent	bagpipe_only	bagpipe_only	absent	absent	absent	absent
sa0054|sa0055	absent	absent	bagpipe_only	bagpipe_only	absent	absent	absent	absent
sa0055	absent	absent	bagpipe_only	bagpipe_only	absent	absent	absent	absent
sa0056	absent	absent	bagpipe_only	bagpipe_only	absent	absent	absent	absent
sa0059	bagpipe_only	absent	bagpipe_only	bagpipe_only	absent	absent	bagpipe_only	absent
sa0059|sa0060	absent	absent	absent	bagpipe_only	absent	absent	absent	absent
sa0060	absent	absent	bagpipe_only	bagpipe_only	absent	absent	bagpipe_only	absent
sa0060|sa0061	absent	absent	absent	absent	absent	absent	bagpipe_only	absent
sa0061	absent	absent	bagpipe_only	absent	absent	absent	bagpipe_only	absent
sa0064	absent	absent	bagpipe_only	absent	absent	absent	absent	absent
sa0065	absent	absent	bagpipe_only	absent	bagpipe_only	absent	absent	absent
sa0072	absent	absent	bagpipe_only	absent	absent	absent	absent	absent
sa0072|sa0073|sas003|sa0074|sa0075|sa0076|sa0077	absent	absent	bagpipe_only	absent	absent	absent	absent	absent
sa0077	absent	absent	bagpipe_only	absent	absent	absent	absent	absent
sa0078	bagpipe_only	absent	absent	absent	absent	absent	absent	absent
sa0090	bagpipe_only	absent	absent	absent	absent	absent	absent	absent
sa0094	absent	absent	absent	absent	absent	absent	absent	bagpipe_only
sa0100	absent	absent	absent	absent	absent	absent	bagpipe_only	absent
sa0121	bagpipe_only	absent	absent	absent	absent	absent	absent	absent
sa0123	absent	absent	absent	absent	bagpipe_only	bagpipe_only	bagpipe_only	absent
sa0125	absent	bagpipe_only	absent	absent	absent	absent	absent	absent
sa0135	absent	bagpipe_only	absent	absent	absent	absent	absent	absent
sa0136	absent	absent	absent	bagpipe_only	absent	absent	absent	absent
sa0164	absent	absent	absent	absent	absent	absent	bagpipe_only	absent
sa0166	absent	bagpipe_only	absent	absent	absent	absent	absent	absent
sa0173	absent	bagpipe_only	absent	bagpipe_only	absent	bagpipe_only	absent	absent
sa0175	bagpipe_only	absent	absent	absent	absent	absent	absent	absent
sa0179	absent	bagpipe_only	absent	absent	bagpipe_only	absent	absent	absent
sa0181	absent	absent	absent	absent	absent	bagpipe_only	absent	absent
sa0185	absent	absent	absent	absent	absent	absent	bagpipe_only	absent
sa0215	absent	absent	absent	absent	absent	bagpipe_only	absent	absent
sa0224	bagpipe_only	bagpipe_only	absent	absent	absent	absent	absent	absent
sa0226	absent	bagpipe_only	absent	bagpipe_only	absent	bagpipe_only	absent	absent
sa0233	absent	absent	absent	absent	bagpipe_only	absent	absent	absent
sa0261	bagpipe_only	absent	absent	absent	absent	absent	absent	absent
sa0264	absent	absent	absent	absent	bagpipe_only	absent	absent	absent
sa0269	absent	absent	absent	absent	absent	bagpipe_only	absent	absent
sa0270	absent	absent	absent	absent	absent	bagpipe_only	absent	absent
sa0276	absent	bagpipe_only	absent	absent	absent	absent	absent	bagpipe_only
sa0282	bagpipe_only	absent	absent	absent	absent	absent	absent	absent
sa0286	bagpipe_only	absent	absent	absent	absent	absent	absent	absent
sa0287	bagpipe_only	absent	absent	absent	absent	absent	absent	absent
sa0288|sa0287	bagpipe_only	absent	absent	absent	absent	absent	absent	absent
sa0289	bagpipe_only	absent	absent	absent	absent	absent	absent	absent
sa0289|sa0290	bagpipe_only	absent	absent	absent	absent	absent	absent	absent
sa0307	absent	bagpipe_only	absent	absent	absent	absent	absent	absent
sa0315	bagpipe_only	bagpipe_only	absent	absent	absent	absent	absent	absent
sa0316	bagpipe_only	absent	absent	absent	absent	absent	absent	absent
sa0319	bagpipe_only	absent	absent	absent	absent	absent	absent	absent
sa0321	bagpipe_only	absent	absent	absent	absent	absent	absent	absent
sa0326	absent	absent	absent	absent	absent	absent	bagpipe_only	absent
sa0335	absent	absent	absent	absent	absent	bagpipe_only	absent	absent
sa0345	absent	absent	absent	absent	absent	absent	bagpipe_only	absent
sa0359	absent	bagpipe_only	absent	absent	absent	absent	absent	absent
sa0363	bagpipe_only	absent	absent	absent	absent	absent	absent	absent
sa0399	absent	absent	absent	absent	absent	absent	bagpipe_only	absent
sa0410	absent	absent	absent	absent	absent	bagpipe_only	absent	absent
sa0412	absent	bagpipe_only	absent	absent	absent	absent	absent	bagpipe_only
sa0421	absent	bagpipe_only	absent	bagpipe_only	absent	bagpipe_only	absent	absent
sa0426	absent	bagpipe_only	absent	bagpipe_only	absent	bagpipe_only	absent	absent
sa0433	absent	absent	absent	absent	absent	absent	bagpipe_only	absent
sa0443	absent	bagpipe_only	absent	absent	absent	absent	absent	absent
sa0485	absent	absent	absent	absent	absent	absent	bagpipe_only	absent
sa0507	absent	bagpipe_only	absent	absent	absent	absent	bagpipe_only	absent
sa0509	absent	absent	absent	absent	absent	absent	bagpipe_only	absent
sa0523	absent	absent	absent	absent	absent	absent	absent	bagpipe_only
sa0525	absent	absent	absent	absent	absent	bagpipe_only	absent	absent
sa0532|vraa	absent	bagpipe_only	absent	bagpipe_only	absent	bagpipe_only	absent	absent
sa0540	absent	bagpipe_only	absent	absent	absent	absent	absent	absent
sa0554	absent	bagpipe_only	absent	absent	absent	absent	absent	absent
sa0555	bagpipe_only	absent	absent	absent	absent	absent	absent	absent
sa0568	bagpipe_only	absent	absent	absent	absent	absent	absent	absent
sa0569	absent	absent	absent	absent	bagpipe_only	absent	absent	absent
sa0582	absent	bagpipe_only	absent	bagpipe_only	absent	bagpipe_only	absent	absent
sa0589	absent	absent	absent	absent	bagpipe_only	absent	absent	absent
sa0601	absent	absent	absent	absent	absent	absent	bagpipe_only	absent
sa0605	absent	absent	absent	absent	absent	absent	absent	bagpipe_only
sa0610	bagpipe_only	absent	absent	absent	absent	absent	absent	absent
sa0615	bagpipe_only	absent	absent	absent	absent	absent	absent	absent
sa0620	absent	bagpipe_only	absent	absent	absent	absent	absent	absent
sa0621	absent	absent	absent	absent	absent	absent	absent	bagpipe_only
sa0626	absent	bagpipe_only	absent	bagpipe_only	absent	bagpipe_only	absent	absent
sa0630	absent	absent	absent	absent	absent	absent	bagpipe_only	absent
sa0631	absent	absent	absent	absent	absent	absent	bagpipe_only	absent
sa0639	bagpipe_only	absent	absent	absent	absent	absent	absent	absent
sa0645	absent	bagpipe_only	absent	absent	absent	absent	absent	bagpipe_only
sa0657	bagpipe_only	absent	absent	absent	absent	absent	absent	absent
sa0672	absent	bagpipe_only	absent	absent	absent	bagpipe_only	absent	absent
sa0680	absent	absent	absent	absent	absent	absent	bagpipe_only	absent
sa0690	absent	absent	absent	absent	bagpipe_only	absent	absent	absent
sa0705	absent	absent	absent	absent	bagpipe_only	absent	bagpipe_only	absent
sa0720	absent	bagpipe_only	absent	absent	absent	absent	absent	absent
sa0721	absent	absent	absent	absent	absent	absent	bagpipe_only	absent
sa0722	bagpipe_only	absent	absent	absent	absent	bagpipe_only	absent	absent
sa0758	bagpipe_only	absent	absent	absent	absent	absent	absent	absent
sa0767	absent	absent	bagpipe_only	absent	absent	absent	absent	absent
sa0768	bagpipe_only	absent	absent	absent	absent	absent	absent	absent
sa0770	absent	absent	absent	absent	bagpipe_only	absent	absent	absent
sa0780	bagpipe_only	absent	absent	absent	absent	absent	absent	absent
sa0806	absent	bagpipe_only	absent	absent	absent	absent	absent	absent
sa0817	absent	absent	absent	absent	absent	absent	absent	bagpipe_only
sa0824	bagpipe_only	absent	absent	absent	absent	absent	absent	absent
sa0827	absent	absent	absent	absent	absent	absent	bagpipe_only	absent
sa0828	absent	absent	absent	absent	absent	bagpipe_only	absent	bagpipe_only
sa0829	absent	absent	absent	absent	absent	absent	bagpipe_only	absent
sa0836	bagpipe_only	absent	absent	bagpipe_only	absent	absent	absent	absent
sa0844	bagpipe_only	absent	absent	absent	absent	absent	absent	absent
sa0850	absent	absent	absent	absent	absent	bagpipe_only	absent	absent
sa0865	bagpipe_only	absent	absent	absent	absent	absent	absent	absent
sa0871	absent	bagpipe_only	absent	absent	absent	absent	absent	absent
sa0874	absent	absent	absent	absent	bagpipe_only	absent	absent	absent
sa0886	bagpipe_only	absent	absent	absent	absent	absent	absent	absent
sa0886|sa0887	absent	absent	absent	absent	absent	absent	absent	bagpipe_only
sa0887	absent	absent	absent	absent	absent	absent	absent	bagpipe_only
sa0931	bagpipe_only	absent	absent	absent	absent	absent	absent	absent
sa0932	absent	absent	absent	absent	absent	absent	bagpipe_only	absent
sa0943	bagpipe_only	absent	absent	absent	absent	absent	absent	absent
sa0949	bagpipe_only	absent	absent	absent	absent	absent	absent	absent
sa0966	absent	absent	absent	absent	bagpipe_only	absent	absent	absent
sa1004	bagpipe_only	absent	absent	absent	absent	absent	absent	absent
sa1005	bagpipe_only	absent	absent	absent	absent	absent	absent	absent
sa1014	absent	absent	absent	absent	bagpipe_only	absent	absent	absent
sa1016	absent	bagpipe_only	absent	absent	absent	absent	absent	absent
sa1018	bagpipe_only	absent	absent	absent	absent	absent	absent	absent
sa1054	absent	bagpipe_only	absent	absent	absent	absent	bagpipe_only	absent
sa1078	bagpipe_only	absent	absent	absent	absent	absent	absent	absent
sa1085	bagpipe_only	absent	absent	absent	absent	absent	absent	absent
sa1105	bagpipe_only	absent	absent	absent	absent	absent	absent	absent
sa1131|sa1132	absent	absent	absent	absent	absent	absent	bagpipe_only	absent
sa1154	absent	bagpipe_only	absent	absent	absent	bagpipe_only	absent	absent
sa1155	absent	bagpipe_only	absent	bagpipe_only	absent	bagpipe_only	absent	absent
sa1179	absent	absent	absent	absent	absent	absent	bagpipe_only	absent
sa1216	absent	absent	absent	absent	absent	absent	absent	bagpipe_only
sa1217	bagpipe_only	absent	absent	absent	absent	absent	absent	absent
sa1224	absent	bagpipe_only	absent	absent	absent	absent	absent	absent
sa1252	bagpipe_only	absent	absent	absent	absent	absent	absent	absent
sa1261	absent	absent	absent	bagpipe_only	absent	bagpipe_only	absent	absent
sa1279	absent	absent	absent	absent	absent	bagpipe_only	absent	absent
sa1293	bagpipe_only	absent	absent	absent	absent	absent	absent	absent
sa1308	absent	bagpipe_only	absent	absent	absent	absent	absent	absent
sa1314	absent	absent	absent	absent	absent	bagpipe_only	absent	absent
sa1317	absent	absent	absent	absent	absent	absent	absent	bagpipe_only
sa1319	absent	absent	absent	absent	absent	absent	absent	bagpipe_only
sa1333	bagpipe_only	absent	absent	absent	absent	absent	bagpipe_only	absent
sa1343	absent	absent	absent	absent	absent	bagpipe_only	absent	absent
sa1349	absent	absent	absent	absent	absent	absent	bagpipe_only	absent
sa1375	absent	absent	absent	absent	absent	absent	bagpipe_only	absent
sa1379	absent	bagpipe_only	absent	absent	absent	absent	bagpipe_only	absent
sa1389	absent	absent	absent	absent	bagpipe_only	absent	absent	absent
sa1415	absent	absent	absent	absent	absent	absent	bagpipe_only	absent
sa1422	absent	absent	absent	absent	absent	absent	bagpipe_only	absent
sa1432	bagpipe_only	absent	absent	absent	absent	absent	absent	absent
sa1449	absent	absent	absent	absent	absent	absent	absent	bagpipe_only
sa1451	absent	absent	absent	absent	absent	absent	bagpipe_only	absent
sa1455	absent	absent	absent	absent	absent	absent	bagpipe_only	absent
sa1475	absent	absent	absent	absent	absent	absent	absent	bagpipe_only
sa1479	absent	absent	bagpipe_only	absent	absent	absent	absent	absent
sa1530	bagpipe_only	absent	absent	absent	absent	absent	absent	absent
sa1538	absent	bagpipe_only	absent	absent	absent	absent	absent	absent
sa1562	bagpipe_only	absent	absent	absent	absent	absent	absent	absent
sa1563	bagpipe_only	absent	absent	absent	absent	absent	absent	absent
sa1565	bagpipe_only	absent	absent	absent	absent	absent	absent	absent
sa1570	absent	bagpipe_only	absent	absent	absent	absent	absent	absent
sa1580	absent	absent	absent	absent	absent	absent	bagpipe_only	absent
sa1592	absent	absent	absent	absent	absent	bagpipe_only	absent	absent
sa1593	bagpipe_only	bagpipe_only	absent	bagpipe_only	absent	bagpipe_only	absent	absent
sa1600	bagpipe_only	absent	absent	absent	absent	absent	absent	absent
sa1617	absent	absent	absent	absent	absent	bagpipe_only	absent	absent
sa1625	absent	absent	absent	bagpipe_only	absent	absent	absent	absent
sa1626	bagpipe_only	absent	absent	absent	absent	absent	absent	absent
sa1654	absent	absent	absent	absent	absent	absent	bagpipe_only	absent
sa1662	bagpipe_only	absent	absent	absent	absent	absent	absent	absent
sa1664	absent	bagpipe_only	absent	absent	absent	absent	absent	absent
sa1683	bagpipe_only	absent	absent	absent	absent	absent	absent	absent
sa1688	bagpipe_only	absent	absent	absent	absent	absent	absent	absent
sa1694	absent	absent	absent	absent	absent	bagpipe_only	absent	absent
sa1705	absent	bagpipe_only	absent	bagpipe_only	absent	bagpipe_only	absent	absent
sa1706	absent	bagpipe_only	absent	bagpipe_only	absent	bagpipe_only	bagpipe_only	absent
sa1714	absent	bagpipe_only	absent	bagpipe_only	absent	bagpipe_only	bagpipe_only	absent
sa1735	bagpipe_only	absent	absent	absent	absent	absent	absent	absent
sa1746	absent	bagpipe_only	absent	absent	absent	absent	absent	bagpipe_only
sa1747	absent	absent	absent	absent	absent	absent	absent	bagpipe_only
sa1753	absent	absent	absent	absent	absent	absent	bagpipe_only	absent
sa1766	absent	absent	absent	absent	absent	absent	bagpipe_only	absent
sa1777	absent	absent	absent	absent	absent	bagpipe_only	absent	absent
sa1782	absent	absent	bagpipe_only	absent	absent	absent	absent	absent
sa1807	absent	absent	bagpipe_only	absent	absent	absent	absent	absent
sa1814	bagpipe_only	absent	absent	absent	absent	absent	absent	absent
sa1839	absent	absent	absent	absent	absent	absent	bagpipe_only	absent
sa1876	bagpipe_only	absent	absent	absent	absent	absent	absent	absent
sa1877	bagpipe_only	absent	absent	absent	absent	absent	absent	absent
sa1891	absent	absent	absent	bagpipe_only	absent	bagpipe_only	absent	absent
sa1919	absent	bagpipe_only	absent	bagpipe_only	absent	bagpipe_only	absent	absent
sa1946	absent	absent	absent	absent	absent	bagpipe_only	absent	absent
sa1950	absent	absent	bagpipe_only	absent	absent	absent	absent	absent
sa1969	absent	absent	absent	absent	absent	absent	absent	bagpipe_only
sa1976	absent	absent	absent	absent	absent	absent	bagpipe_only	absent
sa1980	absent	absent	absent	absent	absent	bagpipe_only	absent	absent
sa1982	absent	absent	absent	absent	absent	absent	absent	bagpipe_only
sa1990	absent	absent	absent	absent	absent	absent	absent	bagpipe_only
sa2004	absent	absent	absent	absent	absent	absent	bagpipe_only	absent
sa2007	absent	absent	absent	absent	absent	absent	bagpipe_only	absent
sa2055	bagpipe_only	absent	absent	absent	absent	absent	absent	absent
sa2076	absent	absent	absent	absent	absent	absent	bagpipe_only	absent
sa2077	absent	bagpipe_only	absent	absent	absent	absent	absent	absent
sa2091	absent	absent	absent	absent	absent	bagpipe_only	absent	absent
sa2092	absent	bagpipe_only	absent	absent	absent	absent	absent	bagpipe_only
sa2094	absent	absent	absent	absent	absent	bagpipe_only	absent	absent
sa2095	absent	bagpipe_only	absent	absent	absent	absent	absent	absent
sa2100	absent	absent	bagpipe_only	absent	absent	absent	absent	absent
sa2102	bagpipe_only	absent	absent	absent	absent	absent	absent	absent
sa2111	bagpipe_only	absent	absent	absent	absent	absent	absent	absent
sa2116	bagpipe_only	absent	absent	absent	absent	absent	absent	absent
sa2117	absent	absent	absent	absent	absent	absent	absent	bagpipe_only
sa2120	absent	bagpipe_only	absent	absent	absent	absent	absent	absent
sa2127	bagpipe_only	absent	absent	absent	absent	absent	absent	absent
sa2129	absent	bagpipe_only	absent	absent	bagpipe_only	absent	absent	absent
sa2139	absent	absent	absent	absent	absent	bagpipe_only	absent	absent
sa2157	bagpipe_only	absent	absent	absent	absent	absent	absent	absent
sa2158	absent	absent	absent	absent	absent	bagpipe_only	absent	absent
sa2164	absent	bagpipe_only	absent	absent	absent	absent	absent	absent
sa2169	absent	absent	absent	absent	absent	bagpipe_only	absent	absent
sa2170	bagpipe_only	absent	absent	absent	absent	absent	absent	absent
sa2197	bagpipe_only	absent	absent	absent	absent	absent	absent	absent
sa2211	bagpipe_only	absent	absent	absent	absent	absent	absent	absent
sa2218	absent	absent	absent	absent	bagpipe_only	absent	absent	absent
sa2220	absent	absent	absent	bagpipe_only	absent	bagpipe_only	absent	absent
sa2229	absent	bagpipe_only	absent	absent	absent	absent	absent	absent
sa2249	absent	absent	absent	absent	bagpipe_only	absent	absent	absent
sa2266	absent	bagpipe_only	absent	absent	absent	absent	absent	absent
sa2273	absent	absent	absent	absent	absent	absent	bagpipe_only	absent
sa2274	absent	absent	absent	absent	absent	absent	bagpipe_only	absent
sa2275	absent	absent	absent	absent	absent	absent	bagpipe_only	absent
sa2283	absent	absent	absent	absent	absent	absent	bagpipe_only	absent
sa2285	absent	bagpipe_only	absent	absent	absent	absent	bagpipe_only	absent
sa2299	bagpipe_only	absent	absent	absent	absent	absent	absent	absent
sa2311	absent	absent	absent	absent	bagpipe_only	absent	absent	absent
sa2315	bagpipe_only	absent	absent	absent	absent	absent	absent	absent
sa2317	absent	absent	absent	absent	absent	bagpipe_only	absent	absent
sa2331	absent	absent	absent	absent	absent	absent	bagpipe_only	absent
sa2342	absent	bagpipe_only	absent	absent	absent	absent	absent	bagpipe_only
sa2350	absent	bagpipe_only	absent	absent	absent	absent	absent	absent
sa2369	absent	absent	absent	absent	absent	absent	bagpipe_only	absent
sa2372	bagpipe_only	absent	absent	absent	absent	absent	absent	absent
sa2383	absent	absent	bagpipe_only	absent	absent	absent	absent	absent
sa2396	absent	absent	absent	absent	absent	absent	absent	bagpipe_only
sa2413	absent	absent	absent	bagpipe_only	absent	bagpipe_only	absent	absent
sa2414	absent	absent	absent	absent	absent	absent	bagpipe_only	absent
sa2440	absent	absent	absent	bagpipe_only	absent	bagpipe_only	absent	absent
sa2444	absent	absent	absent	bagpipe_only	absent	bagpipe_only	bagpipe_only	absent
sa2445	absent	absent	absent	bagpipe_only	absent	bagpipe_only	absent	absent
sa2446	absent	absent	absent	absent	bagpipe_only	bagpipe_only	absent	absent
sa2447	bagpipe_only	absent	bagpipe_only	absent	absent	absent	bagpipe_only	absent
sa2451	absent	absent	absent	absent	absent	absent	bagpipe_only	absent
sa2454	bagpipe_only	absent	absent	absent	absent	absent	absent	absent
sa2470	absent	absent	absent	absent	absent	absent	bagpipe_only	absent
sa2490	absent	absent	absent	absent	absent	absent	bagpipe_only	absent
sap007	absent	absent	absent	absent	bagpipe_only	absent	absent	absent
sap023	absent	absent	absent	absent	absent	absent	absent	bagpipe_only
sap023|sap024	absent	absent	absent	absent	absent	absent	absent	bagpipe_only
sap024	absent	absent	absent	absent	absent	absent	absent	bagpipe_only
sap031	absent	absent	absent	absent	absent	absent	bagpipe_only	absent
sarh1	bagpipe_only	absent	absent	absent	bagpipe_only	absent	absent	absent
sarh2	absent	absent	absent	absent	absent	absent	absent	bagpipe_only
sas019	absent	absent	absent	absent	absent	absent	absent	bagpipe_only
sas025	absent	bagpipe_only	absent	absent	absent	absent	absent	absent
sas026	bagpipe_only	absent	absent	absent	absent	absent	absent	absent
sas035	bagpipe_only	absent	absent	absent	absent	absent	absent	absent
sas062|sa1782	absent	absent	absent	absent	absent	absent	bagpipe_only	absent
sas063	absent	absent	bagpipe_only	absent	absent	absent	absent	absent
sas080	bagpipe_only	absent	absent	absent	absent	absent	absent	absent
sas087	absent	absent	absent	absent	absent	absent	bagpipe_only	absent
sas089	absent	bagpipe_only	absent	absent	absent	bagpipe_only	bagpipe_only	absent
sat4	amrfinder_only	amrfinder_only	amrfinder_only	amrfinder_only	amrfinder_only	amrfinder_only	amrfinder_only	amrfinder_only
sbi	absent	absent	absent	absent	absent	absent	bagpipe_only	absent
sbne	absent	absent	absent	absent	bagpipe_only	bagpipe_only	absent	absent
sbnf	absent	absent	absent	absent	absent	absent	absent	bagpipe_only
sbnh	absent	absent	absent	bagpipe_only	absent	bagpipe_only	absent	absent
scra	absent	bagpipe_only	absent	absent	absent	absent	absent	absent
sdrc	bagpipe_only	absent	absent	absent	absent	bagpipe_only	bagpipe_only	bagpipe_only
sdrd	bagpipe_only	absent	absent	absent	absent	bagpipe_only	bagpipe_only	bagpipe_only
sdre	bagpipe_only	absent	absent	absent	bagpipe_only	bagpipe_only	bagpipe_only	bagpipe_only
seca2	bagpipe_only	absent	absent	absent	absent	absent	absent	absent
secg	absent	bagpipe_only	absent	absent	absent	absent	absent	absent
sei	absent	absent	absent	absent	absent	bagpipe_only	absent	absent
set7	absent	absent	absent	absent	absent	absent	absent	bagpipe_only
set9	absent	absent	absent	absent	absent	absent	bagpipe_only	absent
sigb	absent	bagpipe_only	absent	absent	absent	absent	absent	absent
sin	absent	absent	absent	absent	bagpipe_only	absent	absent	absent
sira	absent	absent	absent	absent	bagpipe_only	absent	absent	absent
spa	bagpipe_only	absent	absent	absent	absent	absent	bagpipe_only	absent
sph	absent	absent	absent	absent	absent	absent	bagpipe_only	absent
srtb	absent	absent	absent	absent	absent	absent	bagpipe_only	absent
ssb	absent	absent	absent	absent	absent	absent	bagpipe_only	absent
ssp	bagpipe_only	absent	absent	absent	absent	absent	absent	absent
sspa	absent	bagpipe_only	absent	absent	absent	absent	absent	absent
succ	absent	absent	absent	absent	absent	bagpipe_only	absent	absent
tagg	absent	absent	absent	absent	absent	absent	bagpipe_only	absent
tcaa_2|bfiadgpb	absent	absent	absent	absent	bagpipe_only	bagpipe_only	absent	absent
tcab	absent	absent	absent	absent	absent	absent	bagpipe_only	absent
tet38	amrfinder_only	amrfinder_only	amrfinder_only	amrfinder_only	amrfinder_only	amrfinder_only	amrfinder_only	amrfinder_only
tetk	amrfinder_only	amrfinder_only	amrfinder_only	amrfinder_only	amrfinder_only	amrfinder_only	amrfinder_only	both
tetl	amrfinder_only	amrfinder_only	amrfinder_only	amrfinder_only	amrfinder_only	amrfinder_only	amrfinder_only	amrfinder_only
tetm	amrfinder_only	amrfinder_only	amrfinder_only	amrfinder_only	amrfinder_only	amrfinder_only	amrfinder_only	amrfinder_only
thie	absent	absent	absent	absent	absent	absent	bagpipe_only	absent
thrc	absent	absent	absent	absent	bagpipe_only	absent	bagpipe_only	absent
thrs	absent	absent	absent	bagpipe_only	absent	bagpipe_only	absent	absent
thya	absent	absent	absent	absent	bagpipe_only	absent	absent	absent
tkt	bagpipe_only	absent	absent	absent	absent	absent	absent	absent
tmk	absent	bagpipe_only	absent	absent	absent	absent	absent	absent
tnp	bagpipe_only	absent	bagpipe_only	bagpipe_only	absent	absent	absent	absent
tnpa	absent	absent	bagpipe_only	absent	absent	absent	absent	absent
tnpa|tnpb	absent	absent	bagpipe_only	absent	absent	absent	absent	absent
tnpb	absent	absent	bagpipe_only	absent	absent	absent	absent	absent
tnpb|tnpa	absent	absent	bagpipe_only	absent	absent	absent	absent	absent
tnpc	absent	absent	bagpipe_only	absent	absent	absent	absent	absent
tnpc|ant9	absent	absent	bagpipe_only	absent	absent	absent	absent	absent
tnp|sa0064	absent	absent	bagpipe_only	absent	absent	absent	absent	absent
topb	absent	absent	absent	absent	bagpipe_only	bagpipe_only	absent	absent
topb_2|bfiadgpb	absent	absent	absent	absent	bagpipe_only	bagpipe_only	absent	absent
trec	absent	absent	absent	absent	absent	absent	bagpipe_only	absent
truncated-sa	bagpipe_only	bagpipe_only	bagpipe_only	absent	bagpipe_only	bagpipe_only	bagpipe_only	bagpipe_only
truncated-tnp	bagpipe_only	absent	absent	absent	bagpipe_only	absent	bagpipe_only	absent
truncatedhlb	absent	absent	absent	absent	absent	absent	bagpipe_only	absent
truncatedmapw	bagpipe_only	absent	absent	absent	absent	absent	absent	absent
truncatedmapw|truncatedmapw	bagpipe_only	absent	absent	absent	absent	absent	absent	absent
truncatedradc	absent	absent	bagpipe_only	absent	absent	absent	absent	absent
truncatedradc|sa0054	absent	absent	bagpipe_only	absent	absent	absent	absent	absent
truncatedrepb	absent	absent	absent	absent	bagpipe_only	bagpipe_only	absent	absent
tyra	absent	absent	absent	absent	absent	absent	bagpipe_only	absent
ugpc	absent	absent	absent	absent	absent	absent	absent	bagpipe_only
uvrc	bagpipe_only	absent	absent	absent	absent	absent	absent	absent
vals	absent	absent	absent	absent	absent	absent	bagpipe_only	absent
vrab	absent	absent	absent	absent	absent	absent	bagpipe_only	absent
vrae	bagpipe_only	absent	absent	absent	absent	absent	absent	absent
vras	absent	absent	absent	absent	absent	absent	bagpipe_only	absent
xerd	bagpipe_only	absent	absent	absent	absent	absent	absent	absent
xylr	absent	absent	bagpipe_only	absent	absent	absent	absent	absent
xylr|sa0042|sa0043	absent	absent	bagpipe_only	absent	absent	absent	absent	absent
