# Supplementary material for: BaGPipe: an automated, reproducible, and flexible pipeline for bacterial genome-wide association studies
Source: BMC Microbiol. 2026 Mar 27;26:441. doi: 10.1186/s12866-026-04909-9 (PMC13147680; doi:10.1186/s12866-026-04909-9)
Supplement: Supplementary file 1 — Supplementary Material 1. Supplementary Tables 1-5, 7-9, 11, 13. [file 12866_2026_4909_MOESM1_ESM.zip › Supplementary Material 1/Supplementary_Table5_S_aureus_antibiotics_RvsS_counts.xlsx]

## Sheet: Sheet 1
	ciprofloxacin	clindamycin	erythromycin	gentamicin	oxacillin	tetracycline	fusidic acid	mupirocin
Resistant	422	64	332	61	499	61	67	27
Susceptible	96	454	186	457	19	452	450	474
