# Supplementary material for: BaGPipe: an automated, reproducible, and flexible pipeline for bacterial genome-wide association studies
Source: BMC Microbiol. 2026 Mar 27;26:441. doi: 10.1186/s12866-026-04909-9 (PMC13147680; doi:10.1186/s12866-026-04909-9)
Supplement: Supplementary file 1 — Supplementary Material 1. Supplementary Tables 1-5, 7-9, 11, 13. [file 12866_2026_4909_MOESM1_ESM.zip › Supplementary Material 1/Supplementary_Table7_BaGPipe_new_gene_functions.xlsx]

## Sheet: Sheet1
antibiotic	gene	literature notes	references (doi)
oxa	fmtC	Also known as mprF in S. aureus. Encodes the lysyl‑phosphatidylglycerol synthase/flippase that increases membrane positive charge; gain‑of‑function mutations are a well‑established mechanism of reduced daptomycin susceptibility and underpin the β‑lactam ‘seesaw’ effect. Plausible indirect link to β‑lactam susceptibility via membrane/peptidoglycan remodelling; not a canonical oxacillin resistance …	10.1128/AAC.01295-21 10.1128/AAC.00224-11 10.1128/AAC.01184-13 10.7554/eLife.66376
oxa	fruA	Fructose‑specific phosphotransferase system transporter/regulatory operon component (fruRKT/fruRBA). Essential for fructose utilisation and impacts bacterial fitness; metabolic shifts can modulate virulence and antibiotic tolerance indirectly. No direct canonical role in β‑lactam resistance, but associations may arise via metabolic state and regulation.	10.1186/s12866-023-03151-x 10.1007/s00018-014-1635-y
tet	cds−M013TW_04140	Strain‑specific locus tag from genome annotation; product annotated as hypothetical protein in our dataset with no curated function. Potential MGE linkage or regulatory context may explain GWAS signal; mechanistic role in tetracycline resistance remains unconfirmed.
fus	SA0059	Locus tag SA0059 (N315: SA_RS00440) annotated as hypothetical protein; no reviewed function. Presence near MGE/prophage regions reported in strain resources; any association with fusidic acid resistance is likely indirect (co‑mobilisation/LD) and requires experimental validation.
fus	LFPMDBMC	Strain‑specific locus tag(s) (e.g., LFPMDBMC_02247/02248) from annotation; likely hypothetical or MGE‑encoded proteins. No direct literature linking these loci to fusidic acid resistance; signal plausibly reflects LD with known determinants (e.g., fusB/C) on mobile elements.
ery	GKPKGGHK_02596	Strain‑specific locus tag from annotation; no curated function identified in search. Could reside in genomic neighbourhood with macrolide determinants (erm, msr, mph) or regulatory elements; association warrants follow‑up but remains speculative without functional data.
