# Supplementary material for: BaGPipe: an automated, reproducible, and flexible pipeline for bacterial genome-wide association studies
Source: BMC Microbiol. 2026 Mar 27;26:441. doi: 10.1186/s12866-026-04909-9 (PMC13147680; doi:10.1186/s12866-026-04909-9)
Supplement: Supplementary file 1 — Supplementary Material 1. Supplementary Tables 1-5, 7-9, 11, 13. [file 12866_2026_4909_MOESM1_ESM.zip › Supplementary Material 1/Supplementary_Table8_AURORA_penicillin_R_top_hits.csv]

Variant	R std_residual	R precision	R recall	R F1
group_354	4.5266987992509105	0.5282714054927302	0.981	0.6867343367168359
group_554	3.7593519090999528	0.5154798761609907	0.999	0.6800544588155208
mutR	3.4555387607159513	0.5166666666666667	0.992	0.6794520547945206
group_1389	3.6735532070834735	0.5141679546625451	0.998	0.6786807208432506
group_1176	3.74140433128003	0.5252192982456141	0.958	0.6784702549575071
group_1735	4.223673498131355	0.5400593471810089	0.91	0.6778398510242086
eMpr	3.2722517092702557	0.5150727650727651	0.991	0.6778385772913816
group_2705	3.250986261393302	0.5180084745762712	0.978	0.6772853185595568
group_2499	3.250986261393302	0.5180084745762712	0.978	0.6772853185595568
group_519	2.8022619547370664	0.508646998982706	1	0.6743088334457181
nanE	2.8022619547370664	0.508646998982706	1	0.6743088334457181
group_2718	2.8022619547370664	0.5083884087442806	1	0.6740815638692281
group_403	2.5638310836267166	0.5122459614382491	0.983	0.673518328194587
group_1997	2.4741015163589335	0.5079122001020929	0.995	0.6725245015207841
livH	2.451521540539913	0.5065856129685917	1	0.6724949562878278
blpY~~~blpX	2.451521540539913	0.5065856129685917	1	0.6724949562878278
dpnI	2.689658801393401	0.512874408828166	0.976	0.6724078539441957
glgC	2.323759040992606	0.5063291139240507	1	0.6722689075630253
group_843	2.323759040992606	0.5063291139240507	1	0.6722689075630253
group_1787	2.451521540539913	0.5063355296502787	0.999	0.6720484359233097
group_2120	2.323759040992606	0.5060728744939271	1	0.6720430107526881
czcD	2.323759040992606	0.5060728744939271	1	0.6720430107526881
pnuC	2.323759040992606	0.5060728744939271	1	0.6720430107526881
hisJ~~~ehuA~~~glnQ	2.323759040992606	0.5060728744939271	1	0.6720430107526881
phnK	2.323759040992606	0.5060728744939271	1	0.6720430107526881
tetR~~~acrR	2.323759040992606	0.5060728744939271	1	0.6720430107526881
merR~~~nmlR	2.323759040992606	0.5060728744939271	1	0.6720430107526881
group_2262	2.323759040992606	0.5060728744939271	1	0.6720430107526881
group_631	2.323759040992606	0.5060728744939271	1	0.6720430107526881
group_2631	2.323759040992606	0.5058227848101265	0.999	0.6715966386554622
group_2083	2.323759040992606	0.5058227848101265	0.999	0.6715966386554622
group_1226	2.323759040992606	0.5058227848101265	0.999	0.6715966386554622
group_575	2.323759040992606	0.5058227848101265	0.999	0.6715966386554622
group_249	2.323759040992606	0.5058227848101265	0.999	0.6715966386554622
ydbC	2.323759040992606	0.5058286872782565	0.998	0.6713757147662294
suhB	2.045921425319634	0.5047955577990914	1	0.6709158000670915
blpZ	2.045921425319634	0.5047955577990914	1	0.6709158000670915
group_846	2.045921425319634	0.5045408678102926	1	0.670690811535882
glgD	2.045921425319634	0.5045408678102926	1	0.670690811535882
glgA	2.045921425319634	0.5045408678102926	1	0.670690811535882
rodA~~~mreD	2.045921425319634	0.5045408678102926	1	0.670690811535882
group_1143	2.8131362705087053	0.5194947830862163	0.946	0.6706841545551222
speK	2.620342236660945	0.5164775796866559	0.956	0.6706418800420905
bioY~~~eCFS	1.8925681186183765	0.5042864346949067	1	0.670465973851827
group_597	1.8925681186183765	0.5042864346949067	1	0.670465973851827
group_1097	1.8925681186183765	0.5040322580645161	1	0.6702412868632708
group_642	1.8925681186183765	0.5040322580645161	1	0.6702412868632708
cibA	1.8925681186183765	0.5040363269424823	0.999	0.6700201207243461
cibB	1.8925681186183765	0.5040363269424823	0.999	0.6700201207243461
pfbA	1.8925681186183765	0.5037783375314862	1	0.6700167504187605
group_1335	1.641709785295825	0.5053435114503817	0.993	0.6698145025295109
group_2115	2.406503988816146	0.5159718462371413	0.953	0.6694766420793817
group_1221	1.9993447653210152	0.5080269290523045	0.981	0.669396110542477
greA~~~yhbS	1.7262252720778835	0.5030181086519114	1	0.6693440428380187
udp	1.7262252720778835	0.5030181086519114	1	0.6693440428380187
thiE2	1.7262252720778835	0.5030181086519114	1	0.6693440428380187
tag	1.7262252720778835	0.5030211480362538	0.999	0.6691225720026792
rplM	1.542693482440059	0.5027652086475616	1	0.6691201070592171
group_1295	1.542693482440059	0.5027652086475616	1	0.6691201070592171
group_520	1.542693482440059	0.5027652086475616	1	0.6691201070592171
zmpA~~~iga	1.542693482440059	0.5025125628140703	1	0.6688963210702341
group_1107	1.542693482440059	0.5025125628140703	1	0.6688963210702341
csdA	1.542693482440059	0.5025125628140703	1	0.6688963210702341
axe1	1.3138279209612191	0.5040609137055837	0.993	0.6686868686868687
adcR~~~marR	1.3348979386441042	0.5022601707684581	1	0.6686726847208291
group_2569	1.3348979386441042	0.5020080321285141	1	0.6684491978609626
group_539	1.8755397461489514	0.5069839627521987	0.98	0.6682577565632458
group_1305	1.8755397461489514	0.5069839627521987	0.98	0.6682577565632458
group_1408	1.3348979386441042	0.5017561465127948	1	0.6682258603407952
yjdM~~~phnA	1.3348979386441042	0.5017561465127948	1	0.6682258603407952
group_459	1.3348979386441042	0.5017561465127948	1	0.6682258603407952
uvrB	1.3348979386441042	0.5017561465127948	1	0.6682258603407952
relE~~~yafQ	1.3348979386441042	0.5017561465127948	1	0.6682258603407952
polC	1.3348979386441042	0.5017561465127948	1	0.6682258603407952
nCS2	1.3348979386441042	0.5017561465127948	1	0.6682258603407952
cof~~~yitU	1.3348979386441042	0.5017561465127948	1	0.6682258603407952
xpt	1.3348979386441042	0.5017561465127948	1	0.6682258603407952
clpA~~~clpL	1.641709785295825	0.5043345232024478	0.989	0.6680175616345829
phtE	1.3138279209612191	0.5038129130655821	0.991	0.6680148297944051
strH	1.4524240118778264	0.5030364372469636	0.994	0.668010752688172
group_1549	1.0434471546846895	0.5022670025188917	0.997	0.6680067001675042
cof	1.089032453567238	0.5015045135406219	1	0.6680026720106881
norM~~~dinF~~~matE	1.089032453567238	0.5015045135406219	1	0.6680026720106881
group_1371	1.089032453567238	0.5015045135406219	1	0.6680026720106881
group_1217	2.3147201150542625	0.5146103896103896	0.951	0.6678370786516854
dadA	1.089032453567238	0.5012531328320802	1	0.667779632721202
comW	1.089032453567238	0.5012531328320802	1	0.667779632721202
group_2565	1.3305030390273578	0.5051334702258727	0.984	0.6675712347354139
group_1457	1.4831288471510753	0.5038206826286297	0.989	0.6675666554168074
hsdR~~~ecoA	1.3138279209612191	0.503560528992879	0.99	0.667565745111261
gldA	1.089032453567238	0.501002004008016	1	0.6675567423230975
group_388	3.290607930507744	0.53	0.901	0.6674074074074074
group_384	3.290607930507744	0.53	0.901	0.6674074074074074
group_2635	0.7694223804475778	0.5007511266900351	1	0.6673340006673341
group_1783	0.7694223804475778	0.5007511266900351	1	0.6673340006673341
salY	0.7694223804475778	0.5007511266900351	1	0.6673340006673341
aroK	0.7694223804475778	0.5007511266900351	1	0.6673340006673341
ldcB	1.0434471546846895	0.5017650025214322	0.995	0.6671136439825678
group_2051	0.5044745428068549	0.5012569130216189	0.997	0.6671127467380394
coaB	0.7694223804475778	0.5005005005005005	1	0.66711140760507
btuE	0.7694223804475778	0.5005005005005005	1	0.66711140760507
ccc1	0.7694223804475778	0.5005005005005005	1	0.66711140760507
group_1006	0.7694223804475778	0.5005005005005005	1	0.66711140760507
pptA	0.7694223804475778	0.5005005005005005	1	0.66711140760507
group_570	0.7694223804475778	0.5005005005005005	1	0.66711140760507
cFF1	0.7694223804475778	0.5005005005005005	1	0.66711140760507
group_2468	0.7694223804475778	0.5005005005005005	1	0.66711140760507
group_1596	0.7694223804475778	0.5005005005005005	1	0.66711140760507
group_2692	NA	0.5002501250625313	1	0.6668889629876625
group_2684	NA	0.5002501250625313	1	0.6668889629876625
pulA	NA	0.5002501250625313	1	0.6668889629876625
thiE1	NA	0.5002501250625313	1	0.6668889629876625
group_2324	NA	0.5002501250625313	1	0.6668889629876625
group_1768	NA	0.5002501250625313	1	0.6668889629876625
ssnA	NA	0.5002501250625313	1	0.6668889629876625
thiM	NA	0.5002501250625313	1	0.6668889629876625
group_1247	NA	0.5002501250625313	1	0.6668889629876625
clcA	NA	0.5002501250625313	1	0.6668889629876625
group_754	NA	0.5002501250625313	1	0.6668889629876625
group_542	NA	0.5002501250625313	1	0.6668889629876625
hupA	NA	0.5002501250625313	1	0.6668889629876625
yidD	NA	0.5002501250625313	1	0.6668889629876625
fbpC~~~potA	NA	0.5002501250625313	1	0.6668889629876625
rpsE	NA	0.5002501250625313	1	0.6668889629876625
pbp1b	NA	0.5002501250625313	1	0.6668889629876625
marR	NA	0.5002501250625313	1	0.6668889629876625
tktA1	NA	0.5002501250625313	1	0.6668889629876625
group_2729	NA	0.5	1	0.6666666666666666
gdpP	NA	0.5	1	0.6666666666666666
comFC~~~comF	NA	0.5	1	0.6666666666666666
trmR	NA	0.5	1	0.6666666666666666
norM	NA	0.5	1	0.6666666666666666
lepA	NA	0.5	1	0.6666666666666666
trpS	NA	0.5	1	0.6666666666666666
rplE	NA	0.5	1	0.6666666666666666
group_2719	NA	0.5	1	0.6666666666666666
yabA	NA	0.5	1	0.6666666666666666
group_2715	NA	0.5	1	0.6666666666666666
raiA~~~hpf	NA	0.5	1	0.6666666666666666
group_2713	NA	0.5	1	0.6666666666666666
tyrS	NA	0.5	1	0.6666666666666666
group_2709	NA	0.5	1	0.6666666666666666
alr	NA	0.5	1	0.6666666666666666
glyS	NA	0.5	1	0.6666666666666666
mraW	NA	0.5	1	0.6666666666666666
metE	NA	0.5	1	0.6666666666666666
pflD	NA	0.5	1	0.6666666666666666
pepN	NA	0.5	1	0.6666666666666666
group_2696	NA	0.5	1	0.6666666666666666
group_2691	NA	0.5	1	0.6666666666666666
group_2687	NA	0.5	1	0.6666666666666666
proB	NA	0.5	1	0.6666666666666666
group_2685	NA	0.5	1	0.6666666666666666
rpoZ	NA	0.5	1	0.6666666666666666
mgtA	NA	0.5	1	0.6666666666666666
guaB	NA	0.5	1	0.6666666666666666
group_2670	NA	0.5	1	0.6666666666666666
group_2667	NA	0.5	1	0.6666666666666666
group_2666	NA	0.5	1	0.6666666666666666
group_2663	NA	0.5	1	0.6666666666666666
group_2659	NA	0.5	1	0.6666666666666666
group_2658	NA	0.5	1	0.6666666666666666
purA	NA	0.5	1	0.6666666666666666
group_2655	NA	0.5	1	0.6666666666666666
group_2652	NA	0.5	1	0.6666666666666666
prs1	NA	0.5	1	0.6666666666666666
group_2650	NA	0.5	1	0.6666666666666666
rplF	NA	0.5	1	0.6666666666666666
rarA	NA	0.5	1	0.6666666666666666
prfA	NA	0.5	1	0.6666666666666666
group_2644	NA	0.5	1	0.6666666666666666
group_2641	NA	0.5	1	0.6666666666666666
metF	NA	0.5	1	0.6666666666666666
cysE	NA	0.5	1	0.6666666666666666
rplA	NA	0.5	1	0.6666666666666666
group_2633	NA	0.5	1	0.6666666666666666
accD	NA	0.5	1	0.6666666666666666
group_2628	NA	0.5	1	0.6666666666666666
malK	NA	0.5	1	0.6666666666666666
ccrZ	NA	0.5	1	0.6666666666666666
group_2625	NA	0.5	1	0.6666666666666666
group_2621	NA	0.5	1	0.6666666666666666
group_2613	NA	0.5	1	0.6666666666666666
group_2612	NA	0.5	1	0.6666666666666666
group_2608	NA	0.5	1	0.6666666666666666
group_2607	NA	0.5	1	0.6666666666666666
group_2606	NA	0.5	1	0.6666666666666666
group_2605	NA	0.5	1	0.6666666666666666
yaaA	NA	0.5	1	0.6666666666666666
gpmA	NA	0.5	1	0.6666666666666666
group_2597	NA	0.5	1	0.6666666666666666
ccpA~~~lacI	NA	0.5	1	0.6666666666666666
ldh	NA	0.5	1	0.6666666666666666
srtA	NA	0.5	1	0.6666666666666666
thrS	NA	0.5	1	0.6666666666666666
group_2589	NA	0.5	1	0.6666666666666666
amyA	NA	0.5	1	0.6666666666666666
ychF	NA	0.5	1	0.6666666666666666
gndA	NA	0.5	1	0.6666666666666666
dnaA	NA	0.5	1	0.6666666666666666
ncl1	NA	0.5	1	0.6666666666666666
amiA~~~sarA~~~oppA~~~aliA	NA	0.5	1	0.6666666666666666
rbfA	NA	0.5	1	0.6666666666666666
lspA	NA	0.5	1	0.6666666666666666
rpl7Ae	NA	0.5	1	0.6666666666666666
hicB	NA	0.5	1	0.6666666666666666
group_2577	NA	0.5	1	0.6666666666666666
spxR	NA	0.5	1	0.6666666666666666
group_2575	NA	0.5	1	0.6666666666666666
murA	NA	0.5	1	0.6666666666666666
group_2570	NA	0.5	1	0.6666666666666666
jag	NA	0.5	1	0.6666666666666666
rqcP	NA	0.5	1	0.6666666666666666
ftsA	NA	0.5	1	0.6666666666666666
carB	NA	0.5	1	0.6666666666666666
group_2558	NA	0.5	1	0.6666666666666666
group_2557	NA	0.5	1	0.6666666666666666
rpmG	NA	0.5	1	0.6666666666666666
bcp	NA	0.5	1	0.6666666666666666
ilvD	NA	0.5	1	0.6666666666666666
rpoC	NA	0.5	1	0.6666666666666666
group_2533	NA	0.5	1	0.6666666666666666
proS	NA	0.5	1	0.6666666666666666
group_2532	NA	0.5	1	0.6666666666666666
group_2531	NA	0.5	1	0.6666666666666666
glpO	NA	0.5	1	0.6666666666666666
bipA~~~typA	NA	0.5	1	0.6666666666666666
group_2529	NA	0.5	1	0.6666666666666666
group_2527	NA	0.5	1	0.6666666666666666
parE	NA	0.5	1	0.6666666666666666
parC	NA	0.5	1	0.6666666666666666
ywnB	NA	0.5	1	0.6666666666666666
group_2518	NA	0.5	1	0.6666666666666666
group_2515	NA	0.5	1	0.6666666666666666
group_2514	NA	0.5	1	0.6666666666666666
group_2512	NA	0.5	1	0.6666666666666666
gap	NA	0.5	1	0.6666666666666666
pbp2a	NA	0.5	1	0.6666666666666666
mraW~~~rsmH	NA	0.5	1	0.6666666666666666
group_2505	NA	0.5	1	0.6666666666666666
gyrA	NA	0.5	1	0.6666666666666666
fsa	NA	0.5	1	0.6666666666666666
group_2502	NA	0.5	1	0.6666666666666666
group_2501	NA	0.5	1	0.6666666666666666
ppc	NA	0.5	1	0.6666666666666666
group_2493	NA	0.5	1	0.6666666666666666
clpE	NA	0.5	1	0.6666666666666666
group_2485	NA	0.5	1	0.6666666666666666
rpsA	NA	0.5	1	0.6666666666666666
ppiB	NA	0.5	1	0.6666666666666666
trkA	NA	0.5	1	0.6666666666666666
proA	NA	0.5	1	0.6666666666666666
group_2470	NA	0.5	1	0.6666666666666666
group_2467	NA	0.5	1	0.6666666666666666
cadD	NA	0.5	1	0.6666666666666666
plsC	NA	0.5	1	0.6666666666666666
group_2455	NA	0.5	1	0.6666666666666666
pgk	NA	0.5	1	0.6666666666666666
glnA	NA	0.5	1	0.6666666666666666
ftsB	NA	0.5	1	0.6666666666666666
fba	NA	0.5	1	0.6666666666666666
group_2433	NA	0.5	1	0.6666666666666666
group_2432	NA	0.5	1	0.6666666666666666
group_2430	NA	0.5	1	0.6666666666666666
gmuD~~~bglB	NA	0.5	1	0.6666666666666666
celA	NA	0.5	1	0.6666666666666666
group_2427	NA	0.5	1	0.6666666666666666
yfmH	NA	0.5	1	0.6666666666666666
yaaA~~~ybcJ	NA	0.5	1	0.6666666666666666
group_2408	NA	0.5	1	0.6666666666666666
group_2407	NA	0.5	1	0.6666666666666666
prsA	NA	0.5	1	0.6666666666666666
group_2397	NA	0.5	1	0.6666666666666666
group_2396	NA	0.5	1	0.6666666666666666
group_2394	NA	0.5	1	0.6666666666666666
tadA	NA	0.5	1	0.6666666666666666
group_2386	NA	0.5	1	0.6666666666666666
eno	NA	0.5	1	0.6666666666666666
pyrG	NA	0.5	1	0.6666666666666666
brnQ	NA	0.5	1	0.6666666666666666
sgaU	NA	0.5	1	0.6666666666666666
group_2372	NA	0.5	1	0.6666666666666666
ybeY	NA	0.5	1	0.6666666666666666
rqcH~~~pavA	NA	0.5	1	0.6666666666666666
rplJ	NA	0.5	1	0.6666666666666666
ilvC	NA	0.5	1	0.6666666666666666
rpsH	NA	0.5	1	0.6666666666666666
rpsN	NA	0.5	1	0.6666666666666666
pgsA	NA	0.5	1	0.6666666666666666
gyrB	NA	0.5	1	0.6666666666666666
group_2347	NA	0.5	1	0.6666666666666666
nadE	NA	0.5	1	0.6666666666666666
group_2340	NA	0.5	1	0.6666666666666666
group_2339	NA	0.5	1	0.6666666666666666
ugpQ1	NA	0.5	1	0.6666666666666666
comM	NA	0.5	1	0.6666666666666666
rplC	NA	0.5	1	0.6666666666666666
holA	NA	0.5	1	0.6666666666666666
pyrE	NA	0.5	1	0.6666666666666666
ppaC	NA	0.5	1	0.6666666666666666
group_2319	NA	0.5	1	0.6666666666666666
mmcQ	NA	0.5	1	0.6666666666666666
group_2313	NA	0.5	1	0.6666666666666666
group_2312	NA	0.5	1	0.6666666666666666
phoH	NA	0.5	1	0.6666666666666666
group_2310	NA	0.5	1	0.6666666666666666
yggS	NA	0.5	1	0.6666666666666666
coaA	NA	0.5	1	0.6666666666666666
metN	NA	0.5	1	0.6666666666666666
group_2289	NA	0.5	1	0.6666666666666666
group_2288	NA	0.5	1	0.6666666666666666
livF	NA	0.5	1	0.6666666666666666
group_2279	NA	0.5	1	0.6666666666666666
yjbK	NA	0.5	1	0.6666666666666666
group_2274	NA	0.5	1	0.6666666666666666
rpsC	NA	0.5	1	0.6666666666666666
group_2271	NA	0.5	1	0.6666666666666666
dltD	NA	0.5	1	0.6666666666666666
dltC	NA	0.5	1	0.6666666666666666
ezrA	NA	0.5	1	0.6666666666666666
asnA	NA	0.5	1	0.6666666666666666
ilvA	NA	0.5	1	0.6666666666666666
pstC	NA	0.5	1	0.6666666666666666
group_2255	NA	0.5	1	0.6666666666666666
group_2243	NA	0.5	1	0.6666666666666666
group_2242	NA	0.5	1	0.6666666666666666
xerS~~~xerC	NA	0.5	1	0.6666666666666666
ylmH	NA	0.5	1	0.6666666666666666
focA	NA	0.5	1	0.6666666666666666
group_2222	NA	0.5	1	0.6666666666666666
aguA	NA	0.5	1	0.6666666666666666
rpmB	NA	0.5	1	0.6666666666666666
rplB	NA	0.5	1	0.6666666666666666
ecfA2	NA	0.5	1	0.6666666666666666
group_2213	NA	0.5	1	0.6666666666666666
aroE	NA	0.5	1	0.6666666666666666
group_2200	NA	0.5	1	0.6666666666666666
tgt	NA	0.5	1	0.6666666666666666
rnr	NA	0.5	1	0.6666666666666666
group_2197	NA	0.5	1	0.6666666666666666
deoB	NA	0.5	1	0.6666666666666666
group_2187	NA	0.5	1	0.6666666666666666
era	NA	0.5	1	0.6666666666666666
yraQ	NA	0.5	1	0.6666666666666666
group_2182	NA	0.5	1	0.6666666666666666
arcD~~~perM	NA	0.5	1	0.6666666666666666
group_2180	NA	0.5	1	0.6666666666666666
rlmB~~~spoU~~~trmH	NA	0.5	1	0.6666666666666666
group_2178	NA	0.5	1	0.6666666666666666
group_2172	NA	0.5	1	0.6666666666666666
rpoA	NA	0.5	1	0.6666666666666666
rpsM	NA	0.5	1	0.6666666666666666
yneF	NA	0.5	1	0.6666666666666666
cvfB	NA	0.5	1	0.6666666666666666
group_2154	NA	0.5	1	0.6666666666666666
group_2151	NA	0.5	1	0.6666666666666666
lpdA	NA	0.5	1	0.6666666666666666
norM~~~pdrM	NA	0.5	1	0.6666666666666666
metK	NA	0.5	1	0.6666666666666666
tauA	NA	0.5	1	0.6666666666666666
ctsR	NA	0.5	1	0.6666666666666666
tauB	NA	0.5	1	0.6666666666666666
rfbX~~~tacF	NA	0.5	1	0.6666666666666666
group_2129	NA	0.5	1	0.6666666666666666
thrA	NA	0.5	1	0.6666666666666666
walJ~~~yycJ	NA	0.5	1	0.6666666666666666
fhs	NA	0.5	1	0.6666666666666666
gatB	NA	0.5	1	0.6666666666666666
group_2118	NA	0.5	1	0.6666666666666666
pheS	NA	0.5	1	0.6666666666666666
bglB	NA	0.5	1	0.6666666666666666
tdh	NA	0.5	1	0.6666666666666666
amiE~~~oppD	NA	0.5	1	0.6666666666666666
amiC	NA	0.5	1	0.6666666666666666
group_2111	NA	0.5	1	0.6666666666666666
group_2110	NA	0.5	1	0.6666666666666666
ribA	NA	0.5	1	0.6666666666666666
ribD	NA	0.5	1	0.6666666666666666
nusA	NA	0.5	1	0.6666666666666666
ftsE	NA	0.5	1	0.6666666666666666
ftsX	NA	0.5	1	0.6666666666666666
manO	NA	0.5	1	0.6666666666666666
rpmI	NA	0.5	1	0.6666666666666666
degP~~~degQ	NA	0.5	1	0.6666666666666666
upp	NA	0.5	1	0.6666666666666666
murD	NA	0.5	1	0.6666666666666666
divIB	NA	0.5	1	0.6666666666666666
coaE	NA	0.5	1	0.6666666666666666
guaA	NA	0.5	1	0.6666666666666666
oxaA~~~yidC	NA	0.5	1	0.6666666666666666
rmuC	NA	0.5	1	0.6666666666666666
group_2070	NA	0.5	1	0.6666666666666666
rpe	NA	0.5	1	0.6666666666666666
murA2	NA	0.5	1	0.6666666666666666
tilS	NA	0.5	1	0.6666666666666666
fbpB	NA	0.5	1	0.6666666666666666
group_2064	NA	0.5	1	0.6666666666666666
hMG1	NA	0.5	1	0.6666666666666666
group_2062	NA	0.5	1	0.6666666666666666
malC	NA	0.5	1	0.6666666666666666
malX	NA	0.5	1	0.6666666666666666
malQ	NA	0.5	1	0.6666666666666666
pksG	NA	0.5	1	0.6666666666666666
obgE	NA	0.5	1	0.6666666666666666
citT~~~matC	NA	0.5	1	0.6666666666666666
rpmD	NA	0.5	1	0.6666666666666666
secY	NA	0.5	1	0.6666666666666666
rplO	NA	0.5	1	0.6666666666666666
comD~~~yesM	NA	0.5	1	0.6666666666666666
group_2050	NA	0.5	1	0.6666666666666666
xseA	NA	0.5	1	0.6666666666666666
group_2044	NA	0.5	1	0.6666666666666666
glmM	NA	0.5	1	0.6666666666666666
ulaA	NA	0.5	1	0.6666666666666666
glmU	NA	0.5	1	0.6666666666666666
undP	NA	0.5	1	0.6666666666666666
group_2039	NA	0.5	1	0.6666666666666666
purC	NA	0.5	1	0.6666666666666666
comB	NA	0.5	1	0.6666666666666666
group_2034	NA	0.5	1	0.6666666666666666
licD~~~licD2	NA	0.5	1	0.6666666666666666
group_2033	NA	0.5	1	0.6666666666666666
group_2032	NA	0.5	1	0.6666666666666666
lysS	NA	0.5	1	0.6666666666666666
pyk	NA	0.5	1	0.6666666666666666
group_2028	NA	0.5	1	0.6666666666666666
prfC	NA	0.5	1	0.6666666666666666
lemA	NA	0.5	1	0.6666666666666666
htpX	NA	0.5	1	0.6666666666666666
gloA	NA	0.5	1	0.6666666666666666
group_2019	NA	0.5	1	0.6666666666666666
trmL	NA	0.5	1	0.6666666666666666
group_2018	NA	0.5	1	0.6666666666666666
ndk	NA	0.5	1	0.6666666666666666
potC	NA	0.5	1	0.6666666666666666
pepX	NA	0.5	1	0.6666666666666666
aroC	NA	0.5	1	0.6666666666666666
rpoB	NA	0.5	1	0.6666666666666666
mpfA	NA	0.5	1	0.6666666666666666
trpD	NA	0.5	1	0.6666666666666666
vex2~~~lolD	NA	0.5	1	0.6666666666666666
group_1988	NA	0.5	1	0.6666666666666666
treC	NA	0.5	1	0.6666666666666666
mrnC	NA	0.5	1	0.6666666666666666
cBS	NA	0.5	1	0.6666666666666666
adaB	NA	0.5	1	0.6666666666666666
topA	NA	0.5	1	0.6666666666666666
pspE~~~glpE	NA	0.5	1	0.6666666666666666
rpmC	NA	0.5	1	0.6666666666666666
rplN	NA	0.5	1	0.6666666666666666
pucR	NA	0.5	1	0.6666666666666666
ccmA~~~rbsA	NA	0.5	1	0.6666666666666666
valS	NA	0.5	1	0.6666666666666666
rpsL	NA	0.5	1	0.6666666666666666
group_1922	NA	0.5	1	0.6666666666666666
ccdA~~~ccdA2	NA	0.5	1	0.6666666666666666
group_1908	NA	0.5	1	0.6666666666666666
group_1888	NA	0.5	1	0.6666666666666666
ceuB	NA	0.5	1	0.6666666666666666
nrdE	NA	0.5	1	0.6666666666666666
group_1867	NA	0.5	1	0.6666666666666666
group_1863	NA	0.5	1	0.6666666666666666
aroD	NA	0.5	1	0.6666666666666666
tehB	NA	0.5	1	0.6666666666666666
pnpS	NA	0.5	1	0.6666666666666666
group_1835	NA	0.5	1	0.6666666666666666
ydhF	NA	0.5	1	0.6666666666666666
group_1825	NA	0.5	1	0.6666666666666666
pepA	NA	0.5	1	0.6666666666666666
uppS	NA	0.5	1	0.6666666666666666
guaC	NA	0.5	1	0.6666666666666666
group_1792	NA	0.5	1	0.6666666666666666
pgl	NA	0.5	1	0.6666666666666666
rexB	NA	0.5	1	0.6666666666666666
sodA	NA	0.5	1	0.6666666666666666
yjbM	NA	0.5	1	0.6666666666666666
oppF~~~amiF	NA	0.5	1	0.6666666666666666
addA	NA	0.5	1	0.6666666666666666
group_1755	NA	0.5	1	0.6666666666666666
trmB	NA	0.5	1	0.6666666666666666
apt	NA	0.5	1	0.6666666666666666
afuC	NA	0.5	1	0.6666666666666666
nrdR	NA	0.5	1	0.6666666666666666
yidC2~~~yidC	NA	0.5	1	0.6666666666666666
citS~~~yesM~~~comD	NA	0.5	1	0.6666666666666666
group_1719	NA	0.5	1	0.6666666666666666
fabF	NA	0.5	1	0.6666666666666666
fabZ	NA	0.5	1	0.6666666666666666
comF~~~comFA	NA	0.5	1	0.6666666666666666
mdxG~~~malD	NA	0.5	1	0.6666666666666666
yigZ~~~yIH1	NA	0.5	1	0.6666666666666666
cysK	NA	0.5	1	0.6666666666666666
ribF	NA	0.5	1	0.6666666666666666
der~~~engA	NA	0.5	1	0.6666666666666666
ptsG2	NA	0.5	1	0.6666666666666666
group_1688	NA	0.5	1	0.6666666666666666
nrdH	NA	0.5	1	0.6666666666666666
infA	NA	0.5	1	0.6666666666666666
ompR	NA	0.5	1	0.6666666666666666
ciaH	NA	0.5	1	0.6666666666666666
ciaR	NA	0.5	1	0.6666666666666666
pyrH	NA	0.5	1	0.6666666666666666
group_1679	NA	0.5	1	0.6666666666666666
cysS	NA	0.5	1	0.6666666666666666
group_1678	NA	0.5	1	0.6666666666666666
asnS	NA	0.5	1	0.6666666666666666
group_1673	NA	0.5	1	0.6666666666666666
group_1669	NA	0.5	1	0.6666666666666666
apbE	NA	0.5	1	0.6666666666666666
nox	NA	0.5	1	0.6666666666666666
atpD	NA	0.5	1	0.6666666666666666
group_1655	NA	0.5	1	0.6666666666666666
nusG	NA	0.5	1	0.6666666666666666
group_1645	NA	0.5	1	0.6666666666666666
yheS~~~uup	NA	0.5	1	0.6666666666666666
lolE~~~macB	NA	0.5	1	0.6666666666666666
purN	NA	0.5	1	0.6666666666666666
cshA	NA	0.5	1	0.6666666666666666
phoU~~~nptA	NA	0.5	1	0.6666666666666666
greA	NA	0.5	1	0.6666666666666666
mptD	NA	0.5	1	0.6666666666666666
lplA	NA	0.5	1	0.6666666666666666
murE	NA	0.5	1	0.6666666666666666
spoVB	NA	0.5	1	0.6666666666666666
aliB	NA	0.5	1	0.6666666666666666
mvk	NA	0.5	1	0.6666666666666666
csbD~~~yjbJ	NA	0.5	1	0.6666666666666666
mvaD	NA	0.5	1	0.6666666666666666
group_1557	NA	0.5	1	0.6666666666666666
group_1553	NA	0.5	1	0.6666666666666666
group_1550	NA	0.5	1	0.6666666666666666
eRG12	NA	0.5	1	0.6666666666666666
group_1543	NA	0.5	1	0.6666666666666666
group_1531	NA	0.5	1	0.6666666666666666
fni	NA	0.5	1	0.6666666666666666
group_1526	NA	0.5	1	0.6666666666666666
group_1521	NA	0.5	1	0.6666666666666666
uvrC	NA	0.5	1	0.6666666666666666
ftsE~~~lolD	NA	0.5	1	0.6666666666666666
group_1513	NA	0.5	1	0.6666666666666666
group_1508	NA	0.5	1	0.6666666666666666
ypbQ	NA	0.5	1	0.6666666666666666
group_1503	NA	0.5	1	0.6666666666666666
ruvB	NA	0.5	1	0.6666666666666666
ampC	NA	0.5	1	0.6666666666666666
exoA	NA	0.5	1	0.6666666666666666
glpG	NA	0.5	1	0.6666666666666666
rny	NA	0.5	1	0.6666666666666666
group_1477	NA	0.5	1	0.6666666666666666
yadH	NA	0.5	1	0.6666666666666666
ssuD	NA	0.5	1	0.6666666666666666
group_1472	NA	0.5	1	0.6666666666666666
pavB	NA	0.5	1	0.6666666666666666
group_1471	NA	0.5	1	0.6666666666666666
yhbQ	NA	0.5	1	0.6666666666666666
pabB	NA	0.5	1	0.6666666666666666
nrdG	NA	0.5	1	0.6666666666666666
tesA	NA	0.5	1	0.6666666666666666
group_1468	NA	0.5	1	0.6666666666666666
aroA	NA	0.5	1	0.6666666666666666
group_1465	NA	0.5	1	0.6666666666666666
tuf	NA	0.5	1	0.6666666666666666
folP	NA	0.5	1	0.6666666666666666
group_1459	NA	0.5	1	0.6666666666666666
ccdA2	NA	0.5	1	0.6666666666666666
folE	NA	0.5	1	0.6666666666666666
group_1451	NA	0.5	1	0.6666666666666666
rimL~~~phnO	NA	0.5	1	0.6666666666666666
group_1449	NA	0.5	1	0.6666666666666666
group_1448	NA	0.5	1	0.6666666666666666
murN~~~femA~~~fmhB	NA	0.5	1	0.6666666666666666
murF	NA	0.5	1	0.6666666666666666
group_1445	NA	0.5	1	0.6666666666666666
fAU1	NA	0.5	1	0.6666666666666666
group_1444	NA	0.5	1	0.6666666666666666
ssb	NA	0.5	1	0.6666666666666666
exp8	NA	0.5	1	0.6666666666666666
ytxK	NA	0.5	1	0.6666666666666666
lacF~~~ugpA	NA	0.5	1	0.6666666666666666
dhfR	NA	0.5	1	0.6666666666666666
hepA	NA	0.5	1	0.6666666666666666
hk06	NA	0.5	1	0.6666666666666666
group_1432	NA	0.5	1	0.6666666666666666
group_1430	NA	0.5	1	0.6666666666666666
group_1429	NA	0.5	1	0.6666666666666666
dltB	NA	0.5	1	0.6666666666666666
thiI	NA	0.5	1	0.6666666666666666
rhaT~~~eamA	NA	0.5	1	0.6666666666666666
dexB	NA	0.5	1	0.6666666666666666
group_1424	NA	0.5	1	0.6666666666666666
group_1418	NA	0.5	1	0.6666666666666666
ykuJ	NA	0.5	1	0.6666666666666666
group_1410	NA	0.5	1	0.6666666666666666
aRA1	NA	0.5	1	0.6666666666666666
hflX	NA	0.5	1	0.6666666666666666
group_1388	NA	0.5	1	0.6666666666666666
group_1387	NA	0.5	1	0.6666666666666666
paaD	NA	0.5	1	0.6666666666666666
group_1381	NA	0.5	1	0.6666666666666666
group_1372	NA	0.5	1	0.6666666666666666
def	NA	0.5	1	0.6666666666666666
group_1358	NA	0.5	1	0.6666666666666666
group_1356	NA	0.5	1	0.6666666666666666
group_1354	NA	0.5	1	0.6666666666666666
tmk	NA	0.5	1	0.6666666666666666
cbpB	NA	0.5	1	0.6666666666666666
spxB	NA	0.5	1	0.6666666666666666
yqfR~~~cshB~~~srmB	NA	0.5	1	0.6666666666666666
rpsP	NA	0.5	1	0.6666666666666666
aprE~~~prtA	NA	0.5	1	0.6666666666666666
coaC	NA	0.5	1	0.6666666666666666
secG	NA	0.5	1	0.6666666666666666
group_1316	NA	0.5	1	0.6666666666666666
group_1315	NA	0.5	1	0.6666666666666666
group_1314	NA	0.5	1	0.6666666666666666
mnmA	NA	0.5	1	0.6666666666666666
group_1310	NA	0.5	1	0.6666666666666666
thrB	NA	0.5	1	0.6666666666666666
yheH~~~mdlB	NA	0.5	1	0.6666666666666666
comEC~~~celB	NA	0.5	1	0.6666666666666666
cca	NA	0.5	1	0.6666666666666666
group_1299	NA	0.5	1	0.6666666666666666
malY	NA	0.5	1	0.6666666666666666
group_1293	NA	0.5	1	0.6666666666666666
cynT	NA	0.5	1	0.6666666666666666
tsaC	NA	0.5	1	0.6666666666666666
group_1291	NA	0.5	1	0.6666666666666666
trpA	NA	0.5	1	0.6666666666666666
rnmV	NA	0.5	1	0.6666666666666666
comP	NA	0.5	1	0.6666666666666666
group_1288	NA	0.5	1	0.6666666666666666
group_1287	NA	0.5	1	0.6666666666666666
endA	NA	0.5	1	0.6666666666666666
purR	NA	0.5	1	0.6666666666666666
glmS	NA	0.5	1	0.6666666666666666
hrcA	NA	0.5	1	0.6666666666666666
group_1279	NA	0.5	1	0.6666666666666666
spoT	NA	0.5	1	0.6666666666666666
pbp2X~~~ftsI	NA	0.5	1	0.6666666666666666
soxR~~~glnR	NA	0.5	1	0.6666666666666666
trmN6	NA	0.5	1	0.6666666666666666
fabH	NA	0.5	1	0.6666666666666666
wecE	NA	0.5	1	0.6666666666666666
nifS	NA	0.5	1	0.6666666666666666
group_1261	NA	0.5	1	0.6666666666666666
group_1260	NA	0.5	1	0.6666666666666666
group_1259	NA	0.5	1	0.6666666666666666
pmp23~~~pvaA	NA	0.5	1	0.6666666666666666
ileS	NA	0.5	1	0.6666666666666666
group_1255	NA	0.5	1	0.6666666666666666
leuB	NA	0.5	1	0.6666666666666666
ywaF	NA	0.5	1	0.6666666666666666
yfcE	NA	0.5	1	0.6666666666666666
group_1253	NA	0.5	1	0.6666666666666666
gntR~~~mngR	NA	0.5	1	0.6666666666666666
comGA	NA	0.5	1	0.6666666666666666
crcB	NA	0.5	1	0.6666666666666666
iscR	NA	0.5	1	0.6666666666666666
mnmE	NA	0.5	1	0.6666666666666666
rlmL	NA	0.5	1	0.6666666666666666
hisS	NA	0.5	1	0.6666666666666666
group_1248	NA	0.5	1	0.6666666666666666
group_1245	NA	0.5	1	0.6666666666666666
ylbF	NA	0.5	1	0.6666666666666666
rnz	NA	0.5	1	0.6666666666666666
rsmE	NA	0.5	1	0.6666666666666666
yhiN	NA	0.5	1	0.6666666666666666
group_1238	NA	0.5	1	0.6666666666666666
psr~~~msrR~~~cps2a	NA	0.5	1	0.6666666666666666
sufU	NA	0.5	1	0.6666666666666666
ompR~~~vncR	NA	0.5	1	0.6666666666666666
dnaI	NA	0.5	1	0.6666666666666666
trmFO~~~mnmG	NA	0.5	1	0.6666666666666666
truB	NA	0.5	1	0.6666666666666666
ypmB	NA	0.5	1	0.6666666666666666
sdbB~~~trxA~~~tlpA	NA	0.5	1	0.6666666666666666
adcAII~~~znuA	NA	0.5	1	0.6666666666666666
pmrA	NA	0.5	1	0.6666666666666666
murT	NA	0.5	1	0.6666666666666666
mutM	NA	0.5	1	0.6666666666666666
group_1228	NA	0.5	1	0.6666666666666666
lacA	NA	0.5	1	0.6666666666666666
ubiE~~~ubiG	NA	0.5	1	0.6666666666666666
group_1223	NA	0.5	1	0.6666666666666666
pstS~~~pstS1	NA	0.5	1	0.6666666666666666
mcrB	NA	0.5	1	0.6666666666666666
group_1210	NA	0.5	1	0.6666666666666666
group_1204	NA	0.5	1	0.6666666666666666
murC	NA	0.5	1	0.6666666666666666
yesN~~~araC	NA	0.5	1	0.6666666666666666
scpA	NA	0.5	1	0.6666666666666666
rpmF	NA	0.5	1	0.6666666666666666
group_1194	NA	0.5	1	0.6666666666666666
rpsR	NA	0.5	1	0.6666666666666666
group_1183	NA	0.5	1	0.6666666666666666
group_1169	NA	0.5	1	0.6666666666666666
comGG	NA	0.5	1	0.6666666666666666
comGC	NA	0.5	1	0.6666666666666666
asd	NA	0.5	1	0.6666666666666666
pepT	NA	0.5	1	0.6666666666666666
amaP	NA	0.5	1	0.6666666666666666
yloU	NA	0.5	1	0.6666666666666666
murM	NA	0.5	1	0.6666666666666666
group_1146	NA	0.5	1	0.6666666666666666
tehA	NA	0.5	1	0.6666666666666666
pgpB	NA	0.5	1	0.6666666666666666
pbp2b~~~ftsI	NA	0.5	1	0.6666666666666666
ddl	NA	0.5	1	0.6666666666666666
yqeK	NA	0.5	1	0.6666666666666666
ybaB	NA	0.5	1	0.6666666666666666
dprA	NA	0.5	1	0.6666666666666666
abgB	NA	0.5	1	0.6666666666666666
tpx	NA	0.5	1	0.6666666666666666
ytpR~~~ydfG	NA	0.5	1	0.6666666666666666
group_1133	NA	0.5	1	0.6666666666666666
group_1132	NA	0.5	1	0.6666666666666666
galK	NA	0.5	1	0.6666666666666666
folD	NA	0.5	1	0.6666666666666666
cbpE	NA	0.5	1	0.6666666666666666
wcaJ	NA	0.5	1	0.6666666666666666
ackA	NA	0.5	1	0.6666666666666666
yoqJ~~~yspA	NA	0.5	1	0.6666666666666666
pbp1a	NA	0.5	1	0.6666666666666666
group_1119	NA	0.5	1	0.6666666666666666
tatD~~~ycfH	NA	0.5	1	0.6666666666666666
hflC	NA	0.5	1	0.6666666666666666
group_1108	NA	0.5	1	0.6666666666666666
fmt	NA	0.5	1	0.6666666666666666
group_1105	NA	0.5	1	0.6666666666666666
mazG2	NA	0.5	1	0.6666666666666666
yqgV	NA	0.5	1	0.6666666666666666
group_1099	NA	0.5	1	0.6666666666666666
ugpE~~~msmG	NA	0.5	1	0.6666666666666666
ysdA~~~leuB	NA	0.5	1	0.6666666666666666
ftsY	NA	0.5	1	0.6666666666666666
dps	NA	0.5	1	0.6666666666666666
ydhJ	NA	0.5	1	0.6666666666666666
group_1093	NA	0.5	1	0.6666666666666666
group_1090	NA	0.5	1	0.6666666666666666
priA	NA	0.5	1	0.6666666666666666
rex	NA	0.5	1	0.6666666666666666
yicI	NA	0.5	1	0.6666666666666666
group_1086	NA	0.5	1	0.6666666666666666
infB	NA	0.5	1	0.6666666666666666
group_1071	NA	0.5	1	0.6666666666666666
miaA	NA	0.5	1	0.6666666666666666
fabG	NA	0.5	1	0.6666666666666666
group_1052	NA	0.5	1	0.6666666666666666
glpR~~~deoR	NA	0.5	1	0.6666666666666666
sufD	NA	0.5	1	0.6666666666666666
menH	NA	0.5	1	0.6666666666666666
group_1041	NA	0.5	1	0.6666666666666666
group_1037	NA	0.5	1	0.6666666666666666
clpP	NA	0.5	1	0.6666666666666666
group_1031	NA	0.5	1	0.6666666666666666
rdgB	NA	0.5	1	0.6666666666666666
tagH	NA	0.5	1	0.6666666666666666
group_1014	NA	0.5	1	0.6666666666666666
abcf	NA	0.5	1	0.6666666666666666
group_998	NA	0.5	1	0.6666666666666666
rsmI	NA	0.5	1	0.6666666666666666
group_989	NA	0.5	1	0.6666666666666666
rplS	NA	0.5	1	0.6666666666666666
cmk	NA	0.5	1	0.6666666666666666
serS	NA	0.5	1	0.6666666666666666
tsaD	NA	0.5	1	0.6666666666666666
tsaB	NA	0.5	1	0.6666666666666666
group_957	NA	0.5	1	0.6666666666666666
group_947	NA	0.5	1	0.6666666666666666
ysxB	NA	0.5	1	0.6666666666666666
niaX	NA	0.5	1	0.6666666666666666
nupQ	NA	0.5	1	0.6666666666666666
acoB	NA	0.5	1	0.6666666666666666
group_935	NA	0.5	1	0.6666666666666666
group_934	NA	0.5	1	0.6666666666666666
holB	NA	0.5	1	0.6666666666666666
group_929	NA	0.5	1	0.6666666666666666
xerD	NA	0.5	1	0.6666666666666666
mtnN	NA	0.5	1	0.6666666666666666
prmA	NA	0.5	1	0.6666666666666666
rsfS	NA	0.5	1	0.6666666666666666
smc	NA	0.5	1	0.6666666666666666
group_916	NA	0.5	1	0.6666666666666666
deoR	NA	0.5	1	0.6666666666666666
recD~~~yrrC~~~recD2	NA	0.5	1	0.6666666666666666
lafB~~~cpoA	NA	0.5	1	0.6666666666666666
ykoC	NA	0.5	1	0.6666666666666666
lolE	NA	0.5	1	0.6666666666666666
cutC	NA	0.5	1	0.6666666666666666
rsmC	NA	0.5	1	0.6666666666666666
patB~~~mdlB	NA	0.5	1	0.6666666666666666
group_850	NA	0.5	1	0.6666666666666666
manA	NA	0.5	1	0.6666666666666666
uvrA	NA	0.5	1	0.6666666666666666
group_847	NA	0.5	1	0.6666666666666666
yfmF	NA	0.5	1	0.6666666666666666
recF	NA	0.5	1	0.6666666666666666
group_845	NA	0.5	1	0.6666666666666666
rpsQ	NA	0.5	1	0.6666666666666666
group_838	NA	0.5	1	0.6666666666666666
group_837	NA	0.5	1	0.6666666666666666
rlhA	NA	0.5	1	0.6666666666666666
rplT	NA	0.5	1	0.6666666666666666
yihA	NA	0.5	1	0.6666666666666666
rapZ	NA	0.5	1	0.6666666666666666
yqgQ	NA	0.5	1	0.6666666666666666
bgrR~~~rr06~~~prrA	NA	0.5	1	0.6666666666666666
clpB~~~clpA	NA	0.5	1	0.6666666666666666
patA~~~yfiB	NA	0.5	1	0.6666666666666666
group_822	NA	0.5	1	0.6666666666666666
deoC	NA	0.5	1	0.6666666666666666
bmpA~~~med	NA	0.5	1	0.6666666666666666
hsdR	NA	0.5	1	0.6666666666666666
dapB	NA	0.5	1	0.6666666666666666
pcp	NA	0.5	1	0.6666666666666666
phoE	NA	0.5	1	0.6666666666666666
comEA	NA	0.5	1	0.6666666666666666
group_814	NA	0.5	1	0.6666666666666666
group_813	NA	0.5	1	0.6666666666666666
group_809	NA	0.5	1	0.6666666666666666
group_808	NA	0.5	1	0.6666666666666666
group_805	NA	0.5	1	0.6666666666666666
comGE	NA	0.5	1	0.6666666666666666
mngB	NA	0.5	1	0.6666666666666666
accC	NA	0.5	1	0.6666666666666666
group_799	NA	0.5	1	0.6666666666666666
radC	NA	0.5	1	0.6666666666666666
ptsN	NA	0.5	1	0.6666666666666666
group_791	NA	0.5	1	0.6666666666666666
rpmH	NA	0.5	1	0.6666666666666666
thrC	NA	0.5	1	0.6666666666666666
group_789	NA	0.5	1	0.6666666666666666
metC	NA	0.5	1	0.6666666666666666
group_786	NA	0.5	1	0.6666666666666666
trkG~~~trkA	NA	0.5	1	0.6666666666666666
yhfF	NA	0.5	1	0.6666666666666666
glpR	NA	0.5	1	0.6666666666666666
gatD	NA	0.5	1	0.6666666666666666
mntE	NA	0.5	1	0.6666666666666666
queT	NA	0.5	1	0.6666666666666666
mscL	NA	0.5	1	0.6666666666666666
prsW	NA	0.5	1	0.6666666666666666
prmC	NA	0.5	1	0.6666666666666666
tdk	NA	0.5	1	0.6666666666666666
group_758	NA	0.5	1	0.6666666666666666
mnaT	NA	0.5	1	0.6666666666666666
yqfA	NA	0.5	1	0.6666666666666666
brkB	NA	0.5	1	0.6666666666666666
rpoE	NA	0.5	1	0.6666666666666666
rplK	NA	0.5	1	0.6666666666666666
hipB~~~plcR	NA	0.5	1	0.6666666666666666
xapA	NA	0.5	1	0.6666666666666666
yjjP	NA	0.5	1	0.6666666666666666
comGB	NA	0.5	1	0.6666666666666666
afuA	NA	0.5	1	0.6666666666666666
group_752	NA	0.5	1	0.6666666666666666
ansA	NA	0.5	1	0.6666666666666666
citB	NA	0.5	1	0.6666666666666666
baeS	NA	0.5	1	0.6666666666666666
group_747	NA	0.5	1	0.6666666666666666
alaS	NA	0.5	1	0.6666666666666666
arlR~~~csrR~~~ompR	NA	0.5	1	0.6666666666666666
group_746	NA	0.5	1	0.6666666666666666
yhfC	NA	0.5	1	0.6666666666666666
epuA	NA	0.5	1	0.6666666666666666
group_745	NA	0.5	1	0.6666666666666666
group_744	NA	0.5	1	0.6666666666666666
exp7	NA	0.5	1	0.6666666666666666
group_738	NA	0.5	1	0.6666666666666666
pepP	NA	0.5	1	0.6666666666666666
aCT	NA	0.5	1	0.6666666666666666
group_731	NA	0.5	1	0.6666666666666666
bglA~~~bglB	NA	0.5	1	0.6666666666666666
fusA	NA	0.5	1	0.6666666666666666
rsuA	NA	0.5	1	0.6666666666666666
group_727	NA	0.5	1	0.6666666666666666
group_725	NA	0.5	1	0.6666666666666666
plsY	NA	0.5	1	0.6666666666666666
gmk	NA	0.5	1	0.6666666666666666
group_723	NA	0.5	1	0.6666666666666666
ulaD	NA	0.5	1	0.6666666666666666
group_719	NA	0.5	1	0.6666666666666666
tex	NA	0.5	1	0.6666666666666666
pnp	NA	0.5	1	0.6666666666666666
dtd	NA	0.5	1	0.6666666666666666
rfaB	NA	0.5	1	0.6666666666666666
rsmD	NA	0.5	1	0.6666666666666666
ftsL	NA	0.5	1	0.6666666666666666
xRE	NA	0.5	1	0.6666666666666666
yafD	NA	0.5	1	0.6666666666666666
leuS	NA	0.5	1	0.6666666666666666
yabR	NA	0.5	1	0.6666666666666666
group_700	NA	0.5	1	0.6666666666666666
lacC	NA	0.5	1	0.6666666666666666
ptsI	NA	0.5	1	0.6666666666666666
brpA	NA	0.5	1	0.6666666666666666
group_693	NA	0.5	1	0.6666666666666666
pyrB	NA	0.5	1	0.6666666666666666
nth	NA	0.5	1	0.6666666666666666
group_692	NA	0.5	1	0.6666666666666666
ptsH	NA	0.5	1	0.6666666666666666
group_690	NA	0.5	1	0.6666666666666666
thyA	NA	0.5	1	0.6666666666666666
group_689	NA	0.5	1	0.6666666666666666
atpF	NA	0.5	1	0.6666666666666666
rplX	NA	0.5	1	0.6666666666666666
group_670	NA	0.5	1	0.6666666666666666
glyP~~~alsT	NA	0.5	1	0.6666666666666666
yueI	NA	0.5	1	0.6666666666666666
group_663	NA	0.5	1	0.6666666666666666
frvX	NA	0.5	1	0.6666666666666666
ftsW	NA	0.5	1	0.6666666666666666
gph	NA	0.5	1	0.6666666666666666
group_659	NA	0.5	1	0.6666666666666666
rodZ	NA	0.5	1	0.6666666666666666
pncB	NA	0.5	1	0.6666666666666666
group_651	NA	0.5	1	0.6666666666666666
ypuA	NA	0.5	1	0.6666666666666666
tsaE	NA	0.5	1	0.6666666666666666
agaS	NA	0.5	1	0.6666666666666666
ireB	NA	0.5	1	0.6666666666666666
group_641	NA	0.5	1	0.6666666666666666
hisJ~~~artP	NA	0.5	1	0.6666666666666666
group_637	NA	0.5	1	0.6666666666666666
metP~~~metI	NA	0.5	1	0.6666666666666666
hisM	NA	0.5	1	0.6666666666666666
rsmG	NA	0.5	1	0.6666666666666666
egtUA~~~ugpC	NA	0.5	1	0.6666666666666666
ugpA	NA	0.5	1	0.6666666666666666
rbbA~~~ecsB	NA	0.5	1	0.6666666666666666
divIVA	NA	0.5	1	0.6666666666666666
rocS~~~orfX	NA	0.5	1	0.6666666666666666
group_630	NA	0.5	1	0.6666666666666666
group_629	NA	0.5	1	0.6666666666666666
group_628	NA	0.5	1	0.6666666666666666
aguB	NA	0.5	1	0.6666666666666666
ecfA1	NA	0.5	1	0.6666666666666666
mntR	NA	0.5	1	0.6666666666666666
oafA	NA	0.5	1	0.6666666666666666
rpiA	NA	0.5	1	0.6666666666666666
dgkA	NA	0.5	1	0.6666666666666666
yqeG	NA	0.5	1	0.6666666666666666
capA	NA	0.5	1	0.6666666666666666
rpmJ	NA	0.5	1	0.6666666666666666
group_623	NA	0.5	1	0.6666666666666666
tauC	NA	0.5	1	0.6666666666666666
tarI	NA	0.5	1	0.6666666666666666
acpS	NA	0.5	1	0.6666666666666666
lacI~~~galR	NA	0.5	1	0.6666666666666666
scrK	NA	0.5	1	0.6666666666666666
group_612	NA	0.5	1	0.6666666666666666
ebsC	NA	0.5	1	0.6666666666666666
group_611	NA	0.5	1	0.6666666666666666
group_610	NA	0.5	1	0.6666666666666666
yjhB~~~mutT	NA	0.5	1	0.6666666666666666
ruvA	NA	0.5	1	0.6666666666666666
mapZ	NA	0.5	1	0.6666666666666666
gpsB	NA	0.5	1	0.6666666666666666
exp5	NA	0.5	1	0.6666666666666666
rpsJ	NA	0.5	1	0.6666666666666666
codY	NA	0.5	1	0.6666666666666666
yhbY	NA	0.5	1	0.6666666666666666
yhcF~~~gntR	NA	0.5	1	0.6666666666666666
group_600	NA	0.5	1	0.6666666666666666
comEB	NA	0.5	1	0.6666666666666666
mngR~~~gntR	NA	0.5	1	0.6666666666666666
yhaM	NA	0.5	1	0.6666666666666666
acyP	NA	0.5	1	0.6666666666666666
thiN	NA	0.5	1	0.6666666666666666
ilvE	NA	0.5	1	0.6666666666666666
lys9	NA	0.5	1	0.6666666666666666
pyrF	NA	0.5	1	0.6666666666666666
group_593	NA	0.5	1	0.6666666666666666
group_590	NA	0.5	1	0.6666666666666666
group_586	NA	0.5	1	0.6666666666666666
group_585	NA	0.5	1	0.6666666666666666
metL1	NA	0.5	1	0.6666666666666666
yccU	NA	0.5	1	0.6666666666666666
hslO	NA	0.5	1	0.6666666666666666
group_582	NA	0.5	1	0.6666666666666666
pstB	NA	0.5	1	0.6666666666666666
group_580	NA	0.5	1	0.6666666666666666
gatA	NA	0.5	1	0.6666666666666666
rpsG	NA	0.5	1	0.6666666666666666
rplU	NA	0.5	1	0.6666666666666666
fmnP	NA	0.5	1	0.6666666666666666
ecfT~~~cbiQ~~~mtsC	NA	0.5	1	0.6666666666666666
yesN	NA	0.5	1	0.6666666666666666
yesL	NA	0.5	1	0.6666666666666666
group_573	NA	0.5	1	0.6666666666666666
group_572	NA	0.5	1	0.6666666666666666
mntH	NA	0.5	1	0.6666666666666666
nadK	NA	0.5	1	0.6666666666666666
ftsZ	NA	0.5	1	0.6666666666666666
aroB	NA	0.5	1	0.6666666666666666
tyrA	NA	0.5	1	0.6666666666666666
trhO	NA	0.5	1	0.6666666666666666
mutL~~~hexB	NA	0.5	1	0.6666666666666666
yqjQ	NA	0.5	1	0.6666666666666666
pepF	NA	0.5	1	0.6666666666666666
pgi	NA	0.5	1	0.6666666666666666
group_553	NA	0.5	1	0.6666666666666666
licB~~~eamA~~~rhaT	NA	0.5	1	0.6666666666666666
group_550	NA	0.5	1	0.6666666666666666
thiW	NA	0.5	1	0.6666666666666666
sstT	NA	0.5	1	0.6666666666666666
group_548	NA	0.5	1	0.6666666666666666
group_547	NA	0.5	1	0.6666666666666666
cdsA	NA	0.5	1	0.6666666666666666
rnc	NA	0.5	1	0.6666666666666666
ygaE	NA	0.5	1	0.6666666666666666
acrA	NA	0.5	1	0.6666666666666666
gor	NA	0.5	1	0.6666666666666666
rhaT	NA	0.5	1	0.6666666666666666
msrB~~~msrAB2~~~msrA	NA	0.5	1	0.6666666666666666
metA	NA	0.5	1	0.6666666666666666
ubiE	NA	0.5	1	0.6666666666666666
group_534	NA	0.5	1	0.6666666666666666
dnaB2~~~dnaB	NA	0.5	1	0.6666666666666666
tarJ	NA	0.5	1	0.6666666666666666
livG	NA	0.5	1	0.6666666666666666
tsf	NA	0.5	1	0.6666666666666666
group_525	NA	0.5	1	0.6666666666666666
aspB	NA	0.5	1	0.6666666666666666
pdxS	NA	0.5	1	0.6666666666666666
potE	NA	0.5	1	0.6666666666666666
atpC	NA	0.5	1	0.6666666666666666
atpE	NA	0.5	1	0.6666666666666666
gltX	NA	0.5	1	0.6666666666666666
cls	NA	0.5	1	0.6666666666666666
narK	NA	0.5	1	0.6666666666666666
lpd	NA	0.5	1	0.6666666666666666
group_505	NA	0.5	1	0.6666666666666666
znuB	NA	0.5	1	0.6666666666666666
ilvN~~~ilvH	NA	0.5	1	0.6666666666666666
group_496	NA	0.5	1	0.6666666666666666
group_495	NA	0.5	1	0.6666666666666666
recO	NA	0.5	1	0.6666666666666666
acpP	NA	0.5	1	0.6666666666666666
group_494	NA	0.5	1	0.6666666666666666
group_491	NA	0.5	1	0.6666666666666666
purK	NA	0.5	1	0.6666666666666666
group_483	NA	0.5	1	0.6666666666666666
ybhL	NA	0.5	1	0.6666666666666666
gla	NA	0.5	1	0.6666666666666666
group_477	NA	0.5	1	0.6666666666666666
rlmH	NA	0.5	1	0.6666666666666666
group_475	NA	0.5	1	0.6666666666666666
pstA	NA	0.5	1	0.6666666666666666
ceuC	NA	0.5	1	0.6666666666666666
group_471	NA	0.5	1	0.6666666666666666
livK	NA	0.5	1	0.6666666666666666
nrdF	NA	0.5	1	0.6666666666666666
group_463	NA	0.5	1	0.6666666666666666
rpsO	NA	0.5	1	0.6666666666666666
pepO	NA	0.5	1	0.6666666666666666
group_457	NA	0.5	1	0.6666666666666666
trpF	NA	0.5	1	0.6666666666666666
msbA~~~mdlB	NA	0.5	1	0.6666666666666666
potA	NA	0.5	1	0.6666666666666666
hemW	NA	0.5	1	0.6666666666666666
group_449	NA	0.5	1	0.6666666666666666
trpB	NA	0.5	1	0.6666666666666666
ygaC	NA	0.5	1	0.6666666666666666
yesM~~~dprA	NA	0.5	1	0.6666666666666666
scpB	NA	0.5	1	0.6666666666666666
vncS	NA	0.5	1	0.6666666666666666
group_429	NA	0.5	1	0.6666666666666666
ycf19	NA	0.5	1	0.6666666666666666
pyrDB	NA	0.5	1	0.6666666666666666
rseP~~~ftsL	NA	0.5	1	0.6666666666666666
rplP	NA	0.5	1	0.6666666666666666
ridA	NA	0.5	1	0.6666666666666666
lysR	NA	0.5	1	0.6666666666666666
yqxC	NA	0.5	1	0.6666666666666666
penP	NA	0.5	1	0.6666666666666666
ylbG	NA	0.5	1	0.6666666666666666
ecfT	NA	0.5	1	0.6666666666666666
yitT	NA	0.5	1	0.6666666666666666
group_386	NA	0.5	1	0.6666666666666666
rplW	NA	0.5	1	0.6666666666666666
rpsS	NA	0.5	1	0.6666666666666666
ybaN	NA	0.5	1	0.6666666666666666
aF0785	NA	0.5	1	0.6666666666666666
clpX	NA	0.5	1	0.6666666666666666
cofD	NA	0.5	1	0.6666666666666666
cdd	NA	0.5	1	0.6666666666666666
group_367	NA	0.5	1	0.6666666666666666
group_366	NA	0.5	1	0.6666666666666666
copY	NA	0.5	1	0.6666666666666666
zntA	NA	0.5	1	0.6666666666666666
comGF	NA	0.5	1	0.6666666666666666
comGD	NA	0.5	1	0.6666666666666666
group_362	NA	0.5	1	0.6666666666666666
paaI	NA	0.5	1	0.6666666666666666
frr	NA	0.5	1	0.6666666666666666
smpB~~~tehB	NA	0.5	1	0.6666666666666666
coiA	NA	0.5	1	0.6666666666666666
hemH	NA	0.5	1	0.6666666666666666
radA	NA	0.5	1	0.6666666666666666
araD	NA	0.5	1	0.6666666666666666
pstS2	NA	0.5	1	0.6666666666666666
glxK	NA	0.5	1	0.6666666666666666
yjjB	NA	0.5	1	0.6666666666666666
trpX	NA	0.5	1	0.6666666666666666
coaD~~~sepM~~~sdrC	NA	0.5	1	0.6666666666666666
rplR	NA	0.5	1	0.6666666666666666
lacD	NA	0.5	1	0.6666666666666666
lacB	NA	0.5	1	0.6666666666666666
group_334	NA	0.5	1	0.6666666666666666
cinA	NA	0.5	1	0.6666666666666666
zapA	NA	0.5	1	0.6666666666666666
frmB	NA	0.5	1	0.6666666666666666
recJ	NA	0.5	1	0.6666666666666666
mutS2	NA	0.5	1	0.6666666666666666
yciW	NA	0.5	1	0.6666666666666666
yajL	NA	0.5	1	0.6666666666666666
group_326	NA	0.5	1	0.6666666666666666
group_325	NA	0.5	1	0.6666666666666666
pdxT	NA	0.5	1	0.6666666666666666
dnaQ	NA	0.5	1	0.6666666666666666
recR	NA	0.5	1	0.6666666666666666
nagE	NA	0.5	1	0.6666666666666666
rsmA	NA	0.5	1	0.6666666666666666
nadD	NA	0.5	1	0.6666666666666666
yqeH	NA	0.5	1	0.6666666666666666
yoaK	NA	0.5	1	0.6666666666666666
puuD	NA	0.5	1	0.6666666666666666
licC	NA	0.5	1	0.6666666666666666
tenA	NA	0.5	1	0.6666666666666666
thiM2	NA	0.5	1	0.6666666666666666
group_303	NA	0.5	1	0.6666666666666666
dapD	NA	0.5	1	0.6666666666666666
group_302	NA	0.5	1	0.6666666666666666
licA	NA	0.5	1	0.6666666666666666
livM	NA	0.5	1	0.6666666666666666
psaA~~~sitA	NA	0.5	1	0.6666666666666666
znuC	NA	0.5	1	0.6666666666666666
fabD	NA	0.5	1	0.6666666666666666
fabK	NA	0.5	1	0.6666666666666666
glnQ~~~artM	NA	0.5	1	0.6666666666666666
carA	NA	0.5	1	0.6666666666666666
group_296	NA	0.5	1	0.6666666666666666
glnQ~~~yxeO	NA	0.5	1	0.6666666666666666
ceuD	NA	0.5	1	0.6666666666666666
ugpE	NA	0.5	1	0.6666666666666666
group_292	NA	0.5	1	0.6666666666666666
lacG	NA	0.5	1	0.6666666666666666
proX~~~egtUBC	NA	0.5	1	0.6666666666666666
trpC	NA	0.5	1	0.6666666666666666
accA	NA	0.5	1	0.6666666666666666
glyQ	NA	0.5	1	0.6666666666666666
recX	NA	0.5	1	0.6666666666666666
rpsK	NA	0.5	1	0.6666666666666666
rplQ	NA	0.5	1	0.6666666666666666
pncA	NA	0.5	1	0.6666666666666666
ylqF~~~rbgA	NA	0.5	1	0.6666666666666666
rnhB	NA	0.5	1	0.6666666666666666
sepF	NA	0.5	1	0.6666666666666666
lytB	NA	0.5	1	0.6666666666666666
yidA	NA	0.5	1	0.6666666666666666
mreC	NA	0.5	1	0.6666666666666666
rplD	NA	0.5	1	0.6666666666666666
rplV	NA	0.5	1	0.6666666666666666
nupP	NA	0.5	1	0.6666666666666666
galT	NA	0.5	1	0.6666666666666666
group_272	NA	0.5	1	0.6666666666666666
nnrD	NA	0.5	1	0.6666666666666666
rnhC	NA	0.5	1	0.6666666666666666
cvpA	NA	0.5	1	0.6666666666666666
galE	NA	0.5	1	0.6666666666666666
proC	NA	0.5	1	0.6666666666666666
prfB	NA	0.5	1	0.6666666666666666
trxB	NA	0.5	1	0.6666666666666666
group_265	NA	0.5	1	0.6666666666666666
pfkB	NA	0.5	1	0.6666666666666666
spoU	NA	0.5	1	0.6666666666666666
rluA	NA	0.5	1	0.6666666666666666
recU	NA	0.5	1	0.6666666666666666
group_260	NA	0.5	1	0.6666666666666666
tPR~~~lapB	NA	0.5	1	0.6666666666666666
pcsB	NA	0.5	1	0.6666666666666666
pheT~~~ytpR	NA	0.5	1	0.6666666666666666
group_255	NA	0.5	1	0.6666666666666666
cynX	NA	0.5	1	0.6666666666666666
group_253	NA	0.5	1	0.6666666666666666
aceF	NA	0.5	1	0.6666666666666666
acoA	NA	0.5	1	0.6666666666666666
group_244	NA	0.5	1	0.6666666666666666
folC	NA	0.5	1	0.6666666666666666
glyA	NA	0.5	1	0.6666666666666666
group_238	NA	0.5	1	0.6666666666666666
ung	NA	0.5	1	0.6666666666666666
aRO8~~~mocR	NA	0.5	1	0.6666666666666666
group_235	NA	0.5	1	0.6666666666666666
perM	NA	0.5	1	0.6666666666666666
pknB	NA	0.5	1	0.6666666666666666
rsmB~~~nusB	NA	0.5	1	0.6666666666666666
acrR~~~tetR	NA	0.5	1	0.6666666666666666
group_234	NA	0.5	1	0.6666666666666666
ispA	NA	0.5	1	0.6666666666666666
ssbA~~~ssb	NA	0.5	1	0.6666666666666666
rplI	NA	0.5	1	0.6666666666666666
pyrC	NA	0.5	1	0.6666666666666666
argE~~~atmC	NA	0.5	1	0.6666666666666666
hisJ	NA	0.5	1	0.6666666666666666
group_225	NA	0.5	1	0.6666666666666666
pepV	NA	0.5	1	0.6666666666666666
yeeN~~~tACO1	NA	0.5	1	0.6666666666666666
group_224	NA	0.5	1	0.6666666666666666
pgdA	NA	0.5	1	0.6666666666666666
gtfA	NA	0.5	1	0.6666666666666666
leuD	NA	0.5	1	0.6666666666666666
zwf	NA	0.5	1	0.6666666666666666
aroG1	NA	0.5	1	0.6666666666666666
mecA	NA	0.5	1	0.6666666666666666
dnaE	NA	0.5	1	0.6666666666666666
lytC	NA	0.5	1	0.6666666666666666
dnaD	NA	0.5	1	0.6666666666666666
ulaG	NA	0.5	1	0.6666666666666666
pyrDA	NA	0.5	1	0.6666666666666666
rlmN	NA	0.5	1	0.6666666666666666
uup	NA	0.5	1	0.6666666666666666
ywiB	NA	0.5	1	0.6666666666666666
groL	NA	0.5	1	0.6666666666666666
ywlG	NA	0.5	1	0.6666666666666666
rpsB	NA	0.5	1	0.6666666666666666
rimI	NA	0.5	1	0.6666666666666666
mltG	NA	0.5	1	0.6666666666666666
argS	NA	0.5	1	0.6666666666666666
dnaG	NA	0.5	1	0.6666666666666666
nagA	NA	0.5	1	0.6666666666666666
group_208	NA	0.5	1	0.6666666666666666
oppC	NA	0.5	1	0.6666666666666666
yutD	NA	0.5	1	0.6666666666666666
nspC	NA	0.5	1	0.6666666666666666
yxjI	NA	0.5	1	0.6666666666666666
tig	NA	0.5	1	0.6666666666666666
group_190	NA	0.5	1	0.6666666666666666
tVP38	NA	0.5	1	0.6666666666666666
rpmA	NA	0.5	1	0.6666666666666666
group_183	NA	0.5	1	0.6666666666666666
pth	NA	0.5	1	0.6666666666666666
rnpM	NA	0.5	1	0.6666666666666666
rimP	NA	0.5	1	0.6666666666666666
gsh2	NA	0.5	1	0.6666666666666666
infC	NA	0.5	1	0.6666666666666666
spo0J	NA	0.5	1	0.6666666666666666
rnpA	NA	0.5	1	0.6666666666666666
wzb	NA	0.5	1	0.6666666666666666
ligA	NA	0.5	1	0.6666666666666666
murG	NA	0.5	1	0.6666666666666666
rfaL~~~waaL	NA	0.5	1	0.6666666666666666
ribE	NA	0.5	1	0.6666666666666666
pynA~~~yfnB~~~yjjG	NA	0.5	1	0.6666666666666666
ccmA	NA	0.5	1	0.6666666666666666
accB	NA	0.5	1	0.6666666666666666
ssuE	NA	0.5	1	0.6666666666666666
yrzB	NA	0.5	1	0.6666666666666666
pflA	NA	0.5	1	0.6666666666666666
speE	NA	0.5	1	0.6666666666666666
mutX	NA	0.5	1	0.6666666666666666
budA	NA	0.5	1	0.6666666666666666
pyrR	NA	0.5	1	0.6666666666666666
hpt	NA	0.5	1	0.6666666666666666
rpsI	NA	0.5	1	0.6666666666666666
group_109	NA	0.5	1	0.6666666666666666
adk	NA	0.5	1	0.6666666666666666
phpP	NA	0.5	1	0.6666666666666666
lytT	NA	0.5	1	0.6666666666666666
xseB	NA	0.5	1	0.6666666666666666
udk	NA	0.5	1	0.6666666666666666
rpsF	NA	0.5	1	0.6666666666666666
deoA	NA	0.5	1	0.6666666666666666
uspA	NA	0.5	1	0.6666666666666666
lolD	NA	0.5	1	0.6666666666666666
group_87	NA	0.5	1	0.6666666666666666
cdaA~~~ybbR	NA	0.5	1	0.6666666666666666
group_83	NA	0.5	1	0.6666666666666666
recA	NA	0.5	1	0.6666666666666666
ply	NA	0.5	1	0.6666666666666666
group_78	NA	0.5	1	0.6666666666666666
gpsA	NA	0.5	1	0.6666666666666666
nlpA	NA	0.5	1	0.6666666666666666
mutT	NA	0.5	1	0.6666666666666666
acm	NA	0.5	1	0.6666666666666666
ykoE	NA	0.5	1	0.6666666666666666
pepC	NA	0.5	1	0.6666666666666666
nusB	NA	0.5	1	0.6666666666666666
nfnB	NA	0.5	1	0.6666666666666666
atpG	NA	0.5	1	0.6666666666666666
glpK	NA	0.5	1	0.6666666666666666
licT	NA	0.5	1	0.6666666666666666
group_65	NA	0.5	1	0.6666666666666666
mviM	NA	0.5	1	0.6666666666666666
srmB	NA	0.5	1	0.6666666666666666
secE	NA	0.5	1	0.6666666666666666
sgaB	NA	0.5	1	0.6666666666666666
gntR~~~treR	NA	0.5	1	0.6666666666666666
glnQ	NA	0.5	1	0.6666666666666666
map	NA	0.5	1	0.6666666666666666
dltA	NA	0.5	1	0.6666666666666666
ffh	NA	0.5	1	0.6666666666666666
mutS	NA	0.5	1	0.6666666666666666
group_35	NA	0.5	1	0.6666666666666666
pfkA	NA	0.5	1	0.6666666666666666
recG	NA	0.5	1	0.6666666666666666
tpiA	NA	0.5	1	0.6666666666666666
adhE	NA	0.5	1	0.6666666666666666
carD~~~mfd	NA	0.5	1	0.6666666666666666
group_34	NA	0.5	1	0.6666666666666666
gatC	NA	0.5	1	0.6666666666666666
dut	NA	0.5	1	0.6666666666666666
rimL	NA	0.5	1	0.6666666666666666
degV	NA	0.5	1	0.6666666666666666
atpH	NA	0.5	1	0.6666666666666666
yceD	NA	0.5	1	0.6666666666666666
group_27	NA	0.5	1	0.6666666666666666
prs2	NA	0.5	1	0.6666666666666666
birA	NA	0.5	1	0.6666666666666666
dnaN	NA	0.5	1	0.6666666666666666
whiA	NA	0.5	1	0.6666666666666666
msrC	NA	0.5	1	0.6666666666666666
recN	NA	0.5	1	0.6666666666666666
pbp3	NA	0.5	1	0.6666666666666666
malP	NA	0.5	1	0.6666666666666666
aspS	NA	0.5	1	0.6666666666666666
yfhO	NA	0.5	1	0.6666666666666666
macP	NA	0.5	1	0.6666666666666666
polA	NA	0.5	1	0.6666666666666666
trkG	NA	0.5	1	0.6666666666666666
argR	NA	0.5	1	0.6666666666666666
manB	NA	0.5	1	0.6666666666666666
thiD	NA	0.5	1	0.6666666666666666
tktA2	NA	0.5	1	0.6666666666666666
fakA	NA	0.5	1	0.6666666666666666
pcrA	NA	0.5	1	0.6666666666666666
rlmI~~~rlmK	NA	0.5	1	0.6666666666666666
ftsK	NA	0.5	1	0.6666666666666666
rpsD	NA	0.5	1	0.6666666666666666
pta	NA	0.5	1	0.6666666666666666
dusB	NA	0.5	1	0.6666666666666666
rpoD	NA	0.5	1	0.6666666666666666
gloB	NA	0.5	1	0.6666666666666666
nadC	NA	0.5	1	0.6666666666666666
group_1564	NA	0.5	1	0.6666666666666666
ampS~~~pepS	NA	0.5	1	0.6666666666666666
group_1402	NA	0.5	1	0.6666666666666666
group_1125	NA	0.5	1	0.6666666666666666
group_1110	NA	0.5	1	0.6666666666666666
group_748	NA	0.5	1	0.6666666666666666
group_737	NA	0.5	1	0.6666666666666666
glpF	NA	0.5	1	0.6666666666666666
gtrA	NA	0.5	1	0.6666666666666666
vanZ	NA	0.5	1	0.6666666666666666
uppP	NA	0.5	1	0.6666666666666666
uraA	NA	0.5	1	0.6666666666666666
purE	NA	0.5	1	0.6666666666666666
purD	NA	0.5	1	0.6666666666666666
ruvX	NA	0.5	0.999	0.6664442961974649
eCFS	0.5044745428068549	0.5007541478129713	0.996	0.6664436266309802
potD	0.5044745428068549	0.501007049345418	0.995	0.666443402545211
truA	NA	0.49974987493746875	0.999	0.6662220740246749
rpoY	NA	0.49974987493746875	0.999	0.6662220740246749
pflB	NA	0.49974987493746875	0.999	0.6662220740246749
group_1277	0.7158288233476874	0.501773948302078	0.99	0.6659939455095862
group_1296	1.1787648893980764	0.5041109969167523	0.981	0.6659877800407331
group_1148	1.1787648893980764	0.5041109969167523	0.981	0.6659877800407331
aliA~~~oppA~~~amiA~~~sarA	NA	0.4994994994994995	0.998	0.6657771847898599
group_1467	NA	0.4994994994994995	0.998	0.6657771847898599
group_1359	NA	0.4994994994994995	0.998	0.6657771847898599
gdhA	NA	0.4994994994994995	0.998	0.6657771847898599
comP~~~vraS	NA	0.4994994994994995	0.998	0.6657771847898599
group_793	NA	0.4994994994994995	0.998	0.6657771847898599
group_428	0.4723364515087413	0.5012645422357107	0.991	0.6657709103123951
plsX	-1.3018351883466404	0.499498997995992	0.997	0.6655540720961283
ycgQ	-1.3018351883466404	0.499498997995992	0.997	0.6655540720961283
pyrK	0.19432619075100255	0.5007571933366987	0.992	0.6655484736665548
secB	2.0090979934475803	0.5127095727420227	0.948	0.6654966654966654
group_589	-1.3018351883466404	0.4992488733099649	0.997	0.665331998665332
group_2031	-1.3018351883466404	0.4992481203007519	0.996	0.6651085141903172
phnB	0.6719422401217618	0.5025562372188139	0.983	0.665087956698241
group_1721	2.8179296523287785	0.5225843339050886	0.914	0.6649690796653328
nrdI	-1.3018351883466404	0.49899799599198397	0.996	0.664886515353805
fepC	0.4811576158545835	0.5020408163265306	0.984	0.664864864864865
groES	-1.3018351883466404	0.49874686716791977	0.995	0.664440734557596
group_587	-1.3018351883466404	0.49874686716791977	0.995	0.664440734557596
group_2017	-0.3767857819261576	0.49899598393574296	0.994	0.6644385026737968
gspO	0.4723364515087413	0.5002529084471421	0.989	0.6644272757809876
deoD	2.2458047751519334	0.5148514851485149	0.936	0.6643009226401704
ceuA~~~piuA	-0.13254944053455667	0.49974760222110043	0.99	0.6642066420664207
group_405	-1.3018351883466404	0.49849548645937813	0.994	0.663994655978624
group_2564	0.992895630301116	0.5030927835051546	0.976	0.6639455782312925
group_740	0.992895630301116	0.5030927835051546	0.976	0.6639455782312925
pcpA~~~pspA	2.598292873801699	0.5198187995469988	0.918	0.6637744034707158
group_1115	0.27621023064351713	0.5010193679918451	0.983	0.6637407157326132
group_250	0.27621023064351713	0.5010193679918451	0.983	0.6637407157326132
group_2418	0.4948211637665824	0.502051282051282	0.979	0.663728813559322
folK~~~folB	-1.842604017419553	0.49824385348720523	0.993	0.6635482793184097
murI~~~racE	-1.842604017419553	0.49824385348720523	0.993	0.6635482793184097
elsH	1.6287831445455772	0.5093733261917515	0.951	0.6634112312521799
comC	-1.842604017419553	0.4979919678714859	0.992	0.6631016042780749
group_581	2.3687665359321985	0.5176866928691746	0.922	0.6630708378281194
glgB	0.6695992530749794	0.5020576131687243	0.976	0.6630434782608695
malA	0.05430767240857564	0.500254712175242	0.982	0.662841714478569
group_1899	0.4811576158545835	0.5007664793050588	0.98	0.6628339533310789
group_248	0.30959921042577077	0.5012813941568427	0.978	0.6628261606235175
group_2380	-1.842604017419553	0.4977398292315419	0.991	0.6626546305583416
khpA	-1.842604017419553	0.4977398292315419	0.991	0.6626546305583416
group_1145	-1.842604017419553	0.4977398292315419	0.991	0.6626546305583416
mod	-1.842604017419553	0.4977398292315419	0.991	0.6626546305583416
group_324	-1.842604017419553	0.4977398292315419	0.991	0.6626546305583416
group_46	-1.842604017419553	0.4977398292315419	0.991	0.6626546305583416
cdaA	-1.842604017419553	0.497737556561086	0.99	0.662428905988625
lacI~~~malR	-0.18824183257717883	0.4997455470737914	0.982	0.6623946037099494
group_2539	-1.842604017419553	0.49748743718592964	0.99	0.6622073578595318
group_158	-1.842604017419553	0.49748743718592964	0.99	0.6622073578595318
group_2674	0.11229973902587347	0.5005117707267144	0.978	0.6621530128639134
group_936	0.11229973902587347	0.5005117707267144	0.978	0.6621530128639134
mcrC	1.1998396530549094	0.5063559322033898	0.956	0.6620498614958449
group_259	1.8007340429776417	0.5108695652173914	0.94	0.6619718309859155
group_2056	-0.7573615537125908	0.49873289406994425	0.984	0.6619576185671039
sdaAB	0.6727799380286291	0.5020682523267839	0.971	0.661895023858214
group_565	0.6727799380286291	0.5020682523267839	0.971	0.661895023858214
fabM	1.1998396530549094	0.5060943296237413	0.955	0.6615864218912365
group_1579	-2.258599637259472	0.4972320080523402	0.988	0.6615333110143956
group_1361	0.5104491636842142	0.5012893243940175	0.972	0.6614494726097312
group_996	-2.258599637259472	0.4969818913480885	0.988	0.6613119143239624
purM	-0.7573615537125908	0.49822605169792195	0.983	0.6612848974100236
sufB~~~sufD	0.16043361675188236	0.5007720020586721	0.973	0.6612300373768263
lacX	-2.258599637259472	0.4967287367891293	0.987	0.6608637428858385
group_1672	0.8369466044089106	0.5047518479408659	0.956	0.6606772633033863
group_569	-0.5754524518677461	0.4984725050916497	0.979	0.6605937921727395
group_2375	-0.5754524518677461	0.4987251402345742	0.978	0.6605876393110436
lCB5	-0.5754524518677461	0.4987251402345742	0.978	0.6605876393110436
group_498	-0.5754524518677461	0.4987251402345742	0.978	0.6605876393110436
group_351	-0.5754524518677461	0.4987251402345742	0.978	0.6605876393110436
group_17	-0.5754524518677461	0.4987251402345742	0.978	0.6605876393110436
group_1407	0.8369466044089106	0.5044854881266491	0.956	0.6604490500863557
yozE	-2.258599637259472	0.49647532729103727	0.986	0.6604152712659076
purF	-0.7573615537125908	0.4977168949771689	0.981	0.6603837091888253
purQ	-0.7573615537125908	0.4977168949771689	0.981	0.6603837091888253
group_1062	-0.5754524518677461	0.4984709480122324	0.978	0.6603646185010128
group_433	0.23933762154207783	0.5015576323987538	0.966	0.6602870813397128
group_533	0.8369466044089106	0.5042194092827004	0.956	0.660220994475138
group_288	-0.7573615537125908	0.4977145759268664	0.98	0.6601549343213203
gltL~~~glnQ	0.7095193772313035	0.503953610964681	0.956	0.6599930963065239
group_2323	0.7095193772313035	0.503953610964681	0.956	0.6599930963065239
zinT~~~adcA	0.7095193772313035	0.503953610964681	0.956	0.6599930963065239
hisM~~~ehuC	0.7095193772313035	0.503953610964681	0.956	0.6599930963065239
group_776	0.7095193772313035	0.503953610964681	0.956	0.6599930963065239
galM	0.7095193772313035	0.503953610964681	0.956	0.6599930963065239
group_677	0.7095193772313035	0.503953610964681	0.956	0.6599930963065239
group_652	0.7095193772313035	0.503953610964681	0.956	0.6599930963065239
group_470	0.7095193772313035	0.503953610964681	0.956	0.6599930963065239
sacC	0.7095193772313035	0.503953610964681	0.956	0.6599930963065239
comA	0.7095193772313035	0.503953610964681	0.956	0.6599930963065239
group_578	0.7095193772313035	0.503953610964681	0.956	0.6599930963065239
group_227	1.6848890495701987	0.5106966538672518	0.931	0.6595820049592633
group_932	-0.6793945535866579	0.4982115482881962	0.975	0.6594521474467365
group_1709	1.0838987063366647	0.5069892473118279	0.943	0.6594405594405593
group_2093	-1.991324153146997	0.4962102071753411	0.982	0.6592816381336019
hflK	-2.610182276092758	0.4957135653050933	0.983	0.659068052296346
flaA1	-0.3487320195712147	0.49897119341563784	0.97	0.6589673913043478
group_1495	2.08479224641127	0.5173987450085568	0.907	0.6589175444969125
group_1584	2.8069394226746747	0.5280289330922242	0.876	0.6588943211733734
group_1534	-1.991324153146997	0.4959555106167846	0.981	0.6588314304902619
rbbA~~~tagH~~~ytrB	-1.991324153146997	0.4959555106167846	0.981	0.6588314304902619
group_1258	-2.610182276092758	0.49520444220090865	0.981	0.6581683998658169
briC	-2.610182276092758	0.49520444220090865	0.981	0.6581683998658169
arcT	0.46640416501201243	0.502905441098785	0.952	0.6581403387487038
argF	0.46640416501201243	0.502905441098785	0.952	0.6581403387487038
arcA	0.46640416501201243	0.502905441098785	0.952	0.6581403387487038
arcC	0.46640416501201243	0.502905441098785	0.952	0.6581403387487038
fucI	0.46640416501201243	0.502905441098785	0.952	0.6581403387487038
eutG~~~gldA	0.46640416501201243	0.502905441098785	0.952	0.6581403387487038
arcD~~~yfcC	0.46640416501201243	0.502905441098785	0.952	0.6581403387487038
trpE	0.980365918801954	0.5064724919093851	0.939	0.6580238262088297
group_2127	-0.4544437695495892	0.4984520123839009	0.966	0.6575901974132062
group_544	-0.5539562061850829	0.4979402677651905	0.967	0.6573759347382734
luxS	-2.920711509453217	0.4946942900454775	0.979	0.657267539442766
mutY	-2.920711509453217	0.4946942900454775	0.979	0.657267539442766
spuA	-2.920711509453217	0.4946942900454775	0.979	0.657267539442766
lctO	-2.920711509453217	0.49443882709807885	0.978	0.6568166554734721
ugpB	-1.2052125761440677	0.4959183673469388	0.972	0.6567567567567568
group_526	-1.2596706383072787	0.49641760491299897	0.97	0.6567366283006093
cpsE	2.595229533663473	0.5241502683363148	0.879	0.6567052670900262
group_2237	-0.8578976558943117	0.49742533470648814	0.966	0.6566961250849762
group_591	2.5259779637967568	0.5228215767634855	0.882	0.6564942314849275
group_2662	-0.4544437695495892	0.49793174767321613	0.963	0.6564417177914109
group_1080	0.5097246419279486	0.5032017075773746	0.943	0.6562282533054976
group_1395	-0.1417449782824957	0.4994775339602926	0.956	0.6561427590940289
group_2106	1.4893910239364514	0.5111731843575419	0.915	0.6559139784946236
walK	-2.674833496113044	0.49391480730223125	0.974	0.6554508748317631
yycF	-2.674833496113044	0.49391480730223125	0.974	0.6554508748317631
relB	-3.2021576649837455	0.49341438703140833	0.974	0.6550100874243444
group_1558	-3.2021576649837455	0.49341438703140833	0.974	0.6550100874243444
group_2540	1.2074468489567147	0.5085777531820698	0.919	0.6547915924474528
ldcC	-2.674833496113044	0.4936515997968512	0.972	0.6547659144493095
serB	-0.2397779847640551	0.4989517819706499	0.952	0.6547455295735901
group_2286	-0.6406659503473909	0.4976574700676731	0.956	0.6545703526189661
group_2285	-0.6406659503473909	0.4976574700676731	0.956	0.6545703526189661
rbbA	-0.6406659503473909	0.4976574700676731	0.956	0.6545703526189661
group_536	-0.6406659503473909	0.4976574700676731	0.956	0.6545703526189661
galA	-0.6406659503473909	0.4976574700676731	0.956	0.6545703526189661
group_398	-0.2397779847640551	0.49868766404199477	0.95	0.6540447504302925
group_2714	0.318804836895052	0.5024180548092424	0.935	0.6536176162181055
group_707	0.43581648529451356	0.5026910656620022	0.934	0.6536039188243528
spoIVCA	0.43581648529451356	0.5026910656620022	0.934	0.6536039188243528
yetF~~~ycaP	-1.2097551089841823	0.4958549222797927	0.957	0.6532423208191126
natB~~~yhaQ	-3.4616259830184903	0.49238578680203043	0.97	0.6531986531986531
group_1102	-1.4193367027833927	0.4953416149068323	0.957	0.6527967257844475
rsgA	-2.967147119303008	0.4923702950152594	0.968	0.6527309507754552
group_2157	-3.4616259830184903	0.49211997966446364	0.968	0.6525109538254129
bglG	-1.4193367027833927	0.4948293691830403	0.957	0.6523517382413088
blpC	-3.4616259830184903	0.491869918699187	0.968	0.6522911051212938
blpA2~~~blpA~~~comA	-3.4616259830184903	0.491869918699187	0.968	0.6522911051212938
blpC~~~hlyD~~~comB	-3.4616259830184903	0.491869918699187	0.968	0.6522911051212938
group_1220	-1.4193367027833927	0.494824016563147	0.956	0.6521145975443383
group_1380	-0.483383493937576	0.49737118822292326	0.946	0.6519641626464507
group_1182	-0.41835457128488823	0.49814912744579587	0.942	0.6516776202006226
hinT	0.19930380547452764	0.5008060182697475	0.932	0.6515204473960154
group_705	-0.04773641215539597	0.49973247726056713	0.934	0.6510979435343325
deoR~~~glpR	0.19930380547452764	0.5005376344086021	0.931	0.651048951048951
msrA~~~msrAB1	-0.8772757194029287	0.4963157894736842	0.943	0.6503448275862069
cpsD~~~cps4D	1.1439442050750048	0.5084650112866818	0.901	0.6500721500721501
fepB	-0.3065675821882639	0.4983991462113127	0.934	0.6499652052887961
fepD	-0.44086116482532134	0.4981333333333333	0.934	0.6497391304347826
group_560	-0.44086116482532134	0.4981333333333333	0.934	0.6497391304347826
fepG	-0.44086116482532134	0.4981333333333333	0.934	0.6497391304347826
yozG	-0.44086116482532134	0.4981333333333333	0.934	0.6497391304347826
group_2664	1.5100086257661067	0.512420566146736	0.887	0.6495789088246064
group_2615	-3.9317173059651633	0.49031600407747195	0.962	0.649561107359892
group_1101	-3.9317173059651633	0.49031600407747195	0.962	0.649561107359892
group_938	-3.9317173059651633	0.49031600407747195	0.962	0.649561107359892
group_701	-2.127122261112581	0.49226006191950467	0.954	0.6494213750850919
group_1460	-1.9017831694002945	0.49300155520995337	0.951	0.6493683851143736
group_1386	1.5100086257661067	0.5121247113163973	0.887	0.6493411420204978
dhaM	-1.2103681972951275	0.49501312335958003	0.943	0.6492254733218588
fucK~~~xylB	-0.00868974001757931	0.4994612068965517	0.927	0.6491596638655462
yjhB	2.3728637369486623	0.5243076923076923	0.852	0.6491428571428571
group_736	0.027905152361172813	0.5002707092582567	0.924	0.6491043203371971
efp	-3.9317173059651633	0.4900459418070444	0.96	0.6488678607637716
group_1740	1.0638793924731444	0.5079275198187996	0.897	0.648590021691974
group_2454	1.1625088533389962	0.5094231867504283	0.892	0.648491457651763
group_2561	0.06240536824118695	0.500544069640914	0.92	0.6483439041578577
ppsA	-3.9317173059651633	0.4895354772843287	0.959	0.6481919567421426
group_1843	-3.9317173059651633	0.4895354772843287	0.959	0.6481919567421426
group_1131	0.027905152361172813	0.4997289972899729	0.922	0.6481546572934973
group_1317	1.7738648612701402	0.51697438951757	0.868	0.6480029861888765
argA	-3.7242530732493546	0.4897645854657114	0.957	0.6479350033852403
group_530	-1.2711679448682816	0.4942105263157895	0.939	0.6475862068965517
marR~~~iclR	-0.8658679787284855	0.4954907161803713	0.934	0.6474870017331023
rutF	0.3382318884591124	0.5019326339039205	0.909	0.6467449306296692
group_1136	2.734038206288774	0.5323415265200517	0.823	0.6465043205027494
group_729	2.734038206288774	0.5323415265200517	0.823	0.6465043205027494
relE	-4.147886892252816	0.4884910485933504	0.955	0.6463620981387479
cpsC	0.5831784967712351	0.5039149888143176	0.901	0.646341463414634
cps4B	0.5831784967712351	0.5039149888143176	0.901	0.646341463414634
cps2a~~~cps4A	0.5831784967712351	0.5039149888143176	0.901	0.646341463414634
group_1001	-1.7608994225487473	0.49215481171548114	0.941	0.6462912087912087
group_664	-4.147886892252816	0.4882292732855681	0.954	0.6459038591740013
group_886	-0.72503185991308	0.4959785522788204	0.925	0.6457242582897034
group_2134	0.18447331545772688	0.5022222222222222	0.904	0.6457142857142857
metG	2.012130858305427	0.5198291641244661	0.852	0.6456991284577492
blpT	-0.20513264821776092	0.49917898193760263	0.912	0.6452069331446764
sprT	-2.6314393438541	0.4896373056994819	0.945	0.6450511945392491
group_1594	-0.364029893535468	0.49755301794453505	0.915	0.6445931666079605
fIDO	1.4713145855524616	0.5140298507462686	0.861	0.6437383177570093
group_2677	2.1793117865875073	0.5245901639344263	0.832	0.6434648105181748
group_222	1.9438403723208506	0.5190184049079755	0.846	0.6433460076045627
group_1586	2.2443304160359254	0.5235700817096166	0.833	0.6429949826321885
yabE	-1.063679583791922	0.49381387842926305	0.918	0.6421825813221406
rlmD~~~yljE~~~rumA	-2.6231181410196296	0.48900523560209425	0.934	0.6419243986254296
wcaA	0.47518235533896186	0.5037037037037037	0.884	0.6417422867513611
rtgP	0.5861277625018753	0.5048766494549627	0.88	0.6416332482683194
group_2188	-2.2423558907574632	0.4897206114918292	0.929	0.641353123921298
group_1741	-0.7415011010125623	0.49563318777292575	0.908	0.6412429378531074
tmcAL	-0.8603479567897889	0.49404761904761907	0.913	0.6411516853932584
group_1347	-1.6457977541903537	0.4909090909090909	0.918	0.6397212543554007
group_1285	2.4131000860023155	0.5288335517693316	0.807	0.6389548693586699
queF	-2.838060323335805	0.48713910761154855	0.928	0.6388984509466438
natB	-2.298144485478541	0.4888535031847134	0.921	0.6386962552011095
group_2249	-4.9244827708371215	0.4840041279669763	0.938	0.6385296119809394
trmD	-4.9244827708371215	0.4840041279669763	0.938	0.6385296119809394
group_812	2.83793682831708	0.5365187713310581	0.786	0.6377281947261663
nrdD	-5.101656554407136	0.48345398138572904	0.935	0.6373551465576005
queA	-4.117167737434647	0.48439125910509884	0.931	0.6372347707049967
group_807	-0.5908527016319252	0.4955555555555556	0.892	0.6371428571428571
ydiL~~~pbp2X	-3.5185006366546143	0.48534031413612566	0.927	0.6371134020618557
group_1157	-0.9857659827308731	0.4936778449697636	0.898	0.6371053565094005
sgcC	-2.474645182015766	0.4875199150292087	0.918	0.6368366285119668
cbpD	0.874629458709488	0.5086774386594853	0.85	0.636465743167353
group_1684	0.20364701141505964	0.5023148148148148	0.868	0.6363636363636364
group_156	-0.44002178088575516	0.4960850111856823	0.887	0.6362984218077475
group_950	-1.6461626245807357	0.490249187432286	0.905	0.6359803232607167
group_702	-5.101656554407136	0.48213360952874157	0.931	0.6352780620948482
group_769	-0.7155494380758991	0.49524342473419136	0.885	0.635091496232508
group_782	-0.8237085910865531	0.4946957007258515	0.886	0.6348978860623433
group_372	0.730492543641484	0.5069069069069069	0.844	0.6333958724202626
group_2458	-2.5479096381912525	0.48606645230439444	0.907	0.6329378925331473
group_2193	-2.5479096381912525	0.48606645230439444	0.907	0.6329378925331473
lgt	-2.5479096381912525	0.48606645230439444	0.907	0.6329378925331473
rpsU	-2.5479096381912525	0.48606645230439444	0.907	0.6329378925331473
lanC~~~lcnDR2	1.4108405447819241	0.514752040175769	0.82	0.6324720401079831
group_2211	-2.882863727276936	0.48504273504273504	0.908	0.6323119777158774
group_1068	2.3896982746491293	0.530931339225017	0.781	0.632132739781465
csoR~~~frmR	0.46638479861202475	0.5038621509209744	0.848	0.632128214685054
group_2583	-2.3011517784059983	0.4872628726287263	0.899	0.6319859402460458
fatA	-2.5479096381912525	0.4855150214592275	0.905	0.6319832402234637
group_697	2.601217261248087	0.5342087076710436	0.773	0.631794033510421
group_1144	-0.686453251187918	0.49516770892552586	0.871	0.6313881841246829
group_493	0.1023706856271611	0.5011750881316098	0.853	0.6313841598815692
group_613	-1.706285401558925	0.4892680242157402	0.889	0.6311679091231807
group_640	-3.634521297660398	0.48277689454160044	0.911	0.6311049532386561
group_2089	-5.2789084357186065	0.4799374674309536	0.921	0.63103802672148
ugl	-5.2789084357186065	0.4799374674309536	0.921	0.63103802672148
group_1733	-5.2789084357186065	0.4799374674309536	0.921	0.63103802672148
group_1496	-5.2789084357186065	0.4799374674309536	0.921	0.63103802672148
group_604	-5.2789084357186065	0.4799374674309536	0.921	0.63103802672148
rpiB	-5.2789084357186065	0.4799374674309536	0.921	0.63103802672148
yajC	-5.2789084357186065	0.4799374674309536	0.921	0.63103802672148
rbsK~~~pfkB	-5.2789084357186065	0.4799374674309536	0.921	0.63103802672148
group_277	-5.2789084357186065	0.4799374674309536	0.921	0.63103802672148
group_276	-5.2789084357186065	0.4799374674309536	0.921	0.63103802672148
manX	-5.2789084357186065	0.4799374674309536	0.921	0.63103802672148
group_1280	-0.7299510498702262	0.49377828054298645	0.873	0.6307803468208093
yeaQ	-0.5857617242030425	0.494874715261959	0.869	0.6306240928882437
purR~~~regR~~~lacI	-5.602896131015194	0.47943779281624155	0.921	0.6306059568640876
lytTR~~~blpS	-4.10635358541942	0.4810326659641728	0.913	0.6300897170462388
group_446	-1.509128974379257	0.4894795127353267	0.884	0.6300784034212402
group_488	-1.706285401558925	0.4884361233480176	0.887	0.6299715909090908
dnaJ	-1.8787307612787694	0.4878854625550661	0.886	0.6292613636363636
azlD	-1.6301370180547494	0.4883720930232558	0.882	0.6286528866714183
group_1273	0.15242224059037554	0.5011890606420928	0.843	0.6286353467561522
group_646	-2.370574843507129	0.4852297592997812	0.887	0.6272984441301273
group_1268	-2.7803704433141063	0.4831887201735358	0.891	0.6265822784810127
group_2342	-0.2815105206409208	0.49793510324483775	0.844	0.6263450834879406
group_2112	0.007608234887634052	0.5	0.838	0.6263079222720478
nrnA	0.007608234887634052	0.5	0.838	0.6263079222720478
group_1092	-0.19318218190239686	0.49822695035460995	0.843	0.6263001485884101
group_318	0.5248442336531893	0.5049566294919455	0.815	0.6235654169854629
lplB	2.463735530733148	0.5343839541547278	0.746	0.6227045075125209
group_300	2.463735530733148	0.5343839541547278	0.746	0.6227045075125209
purR~~~lacI	2.463735530733148	0.5343839541547278	0.746	0.6227045075125209
rpmE2	-0.5169485843669639	0.4949793266391022	0.838	0.6223542517638322
soxR~~~merR~~~pmrA	0.1311771372965383	0.501840490797546	0.818	0.6220532319391635
group_2328	-1.5777232996741313	0.4877632327831531	0.857	0.6216902430177729
rfbD	3.4460192985519877	0.5562599049128367	0.702	0.6206896551724138
rfbB~~~rmlB	3.4460192985519877	0.5562599049128367	0.702	0.6206896551724138
rfbA	3.4460192985519877	0.5562599049128367	0.702	0.6206896551724138
group_1180	3.4460192985519877	0.5562599049128367	0.702	0.6206896551724138
psrA~~~xerD	-0.4197437348350193	0.4963985594237695	0.827	0.6204051012753188
group_1608	2.3463931610738196	0.5330935251798561	0.741	0.620083682008368
group_2562	-2.2111283688105527	0.4837078651685393	0.861	0.6194244604316547
nanA	-0.35947327365757886	0.49696233292831105	0.818	0.6182917611489039
group_1652	-0.5059539074061873	0.4943011397720456	0.824	0.6179227596550432
group_2036	-0.14028160853539393	0.499383477188656	0.81	0.6178489702517163
group_1559	0.8165720308271761	0.5097911227154047	0.781	0.6169036334913112
secA	-0.6463377116528483	0.49338146811071	0.82	0.6160781367392938
cbpF~~~cbpJ~~~cbpC	0.4541315487942059	0.5054874112330536	0.783	0.6143585719890153
immA	2.3400467031153798	0.5349182763744428	0.72	0.6138107416879794
group_1620	3.2362492061508012	0.5540322580645162	0.687	0.6133928571428572
group_1400	2.073186658144397	0.530791788856305	0.724	0.6125211505922166
group_2293	1.1216328182061155	0.5146358066712049	0.756	0.6123936816524909
doc	1.1216328182061155	0.5146358066712049	0.756	0.6123936816524909
group_445	2.364560858303829	0.536144578313253	0.712	0.6116838487972508
group_834	0.7602225336544352	0.5097380792478173	0.759	0.609883487344315
group_829	1.0006884732150096	0.5126452494873548	0.75	0.6090133982947625
group_2651	-1.1486501970519793	0.48848484848484847	0.806	0.6083018867924528
group_1723	4.357641070595408	0.5845724907063197	0.629	0.6059730250481695
mreD	2.2009826101679493	0.5339435545385202	0.7	0.6057983556901775
group_1297	-2.84474142674847	0.4772071552221581	0.827	0.6051957555799488
group_2638	-3.9828238052028286	0.4722378014582165	0.842	0.60510240747394894
group_2727	0.6915324324963431	0.5089163237311386	0.742	0.6037428803905615
group_1846	0.5534351794116978	0.5078605604921395	0.743	0.6033292732440113
ybbA	-2.014865685240459	0.4820359281437126	0.805	0.602996254681648
group_917	-1.0848683855712664	0.48792569659442725	0.788	0.6026768642447419
group_363	-2.2057857933521365	0.48031026252983294	0.805	0.601644245142003
group_342	-0.07714757853530167	0.499669093315685	0.755	0.6013540422142573
group_1205	-2.6276814097132823	0.4773662551440329	0.812	0.6012587930396149
group_783	-2.6276814097132823	0.4773662551440329	0.812	0.6012587930396149
ald	-2.6276814097132823	0.4773662551440329	0.812	0.6012587930396149
tfoX	-2.6276814097132823	0.4773662551440329	0.812	0.6012587930396149
group_1114	0.8793226002518507	0.5119718309859155	0.727	0.6008264462809917
group_698	0.3245131014006201	0.503382949932341	0.744	0.6004842615012106
yjbJ	0.2241856657161651	0.5027285129604365	0.737	0.5977291159772912
group_1934	3.3167498021264383	0.5593368237347295	0.641	0.5973904939422181
group_1353	-1.561783142973596	0.48443337484433374	0.778	0.5970836531082119
group_1643	2.7296545029434434	0.5486577181208053	0.654	0.5967153284671532
group_2716	-0.9337273102892698	0.48901808785529716	0.757	0.5941915227629514
group_1980	-0.9337273102892698	0.48901808785529716	0.757	0.5941915227629514
group_1880	-0.9337273102892698	0.48901808785529716	0.757	0.5941915227629514
group_1877	-0.9337273102892698	0.48901808785529716	0.757	0.5941915227629514
group_919	-0.9337273102892698	0.48901808785529716	0.757	0.5941915227629514
group_466	-0.9337273102892698	0.48901808785529716	0.757	0.5941915227629514
group_389	-0.9337273102892698	0.48901808785529716	0.757	0.5941915227629514
group_123	-0.9337273102892698	0.48901808785529716	0.757	0.5941915227629514
group_2421	3.381972458800111	0.5649819494584838	0.626	0.5939278937381405
group_2416	3.381972458800111	0.5649819494584838	0.626	0.5939278937381405
marR~~~nagC	3.381972458800111	0.5649819494584838	0.626	0.5939278937381405
group_243	3.381972458800111	0.5649819494584838	0.626	0.5939278937381405
celB	3.381972458800111	0.5649819494584838	0.626	0.5939278937381405
group_2284	-7.815530821606081	0.4573137574768896	0.841	0.5924621345544206
group_1485	-0.27408862220780655	0.4959514170040486	0.735	0.5922643029814666
tnpA	1.8590526912815182	0.5304829770387965	0.67	0.5921343349536015
blpO~~~blpU	3.150978087312182	0.5590622182146078	0.62	0.5879563774300617
yeiH	-2.118651263155255	0.4777708202880401	0.763	0.5876010781671159
lagD	-3.549497352724875	0.4677804295942721	0.784	0.5859491778774291
group_361	-1.3514156419062733	0.48366013071895425	0.74	0.5849802371541502
nanH	5.687317365204836	0.6375442739079102	0.54	0.584731997834326
group_330	5.687317365204836	0.6375442739079102	0.54	0.584731997834326
nanQ	5.687317365204836	0.6375442739079102	0.54	0.584731997834326
group_383	-8.39937562133445	0.4520547945205479	0.825	0.584070796460177
group_2327	5.347746676194115	0.6293706293706294	0.54	0.5812701829924651
ntpF	5.347746676194115	0.6293706293706294	0.54	0.5812701829924651
group_2425	5.347746676194115	0.6293706293706294	0.54	0.5812701829924651
ntpC	5.347746676194115	0.6293706293706294	0.54	0.5812701829924651
ntpI	5.347746676194115	0.6293706293706294	0.54	0.5812701829924651
group_751	5.347746676194115	0.6293706293706294	0.54	0.5812701829924651
group_726	5.347746676194115	0.6293706293706294	0.54	0.5812701829924651
nagC	5.347746676194115	0.6293706293706294	0.54	0.5812701829924651
atpB	5.347746676194115	0.6293706293706294	0.54	0.5812701829924651
atpA	5.347746676194115	0.6293706293706294	0.54	0.5812701829924651
putP	5.347746676194115	0.6293706293706294	0.54	0.5812701829924651
dapA	5.347746676194115	0.6293706293706294	0.54	0.5812701829924651
group_291	0.6262462131391079	0.5098039215686274	0.676	0.581255374032674
group_881	0.9851299448288716	0.5151280062063616	0.664	0.580166011358672
group_1446	-0.77235931110861	0.48999309868875085	0.71	0.5798285014291548
group_730	0.32554764064698666	0.5040650406504065	0.682	0.5796855078623034
dinB~~~umuC	2.079216526308716	0.538659793814433	0.627	0.5794824399260627
group_759	-0.7006700305875744	0.48996539792387545	0.708	0.5791411042944785
group_420	-3.143964721592198	0.4684796044499382	0.758	0.5790679908326967
group_945	0.856422472700321	0.5123647604327666	0.663	0.5780296425457716
group_309	-2.15330327008226	0.475974025974026	0.733	0.5771653543307087
dfsB	-2.15330327008226	0.475974025974026	0.733	0.5771653543307087
group_1417	0.9727292931462861	0.516179952644041	0.654	0.5769739744155272
group_456	0.9727292931462861	0.516179952644041	0.654	0.5769739744155272
aF2118	-5.039015114544558	0.4581861012956419	0.778	0.5767234988880653
group_1263	-4.09686798413611	0.46218995765275256	0.764	0.5759517527327553
group_2199	0.6984713396401669	0.5101246105919003	0.655	0.5735551663747811
spx	0.6984713396401669	0.5101246105919003	0.655	0.5735551663747811
tnp~~~asp1~~~gor	0.20506020157170426	0.5034013605442177	0.666	0.5733964700817907
group_1025	-1.6567582628739141	0.4800810263335584	0.711	0.5731559854897218
group_1058	1.7049719970657327	0.5297619047619048	0.623	0.572610294117647
group_1334	-0.16844608351751464	0.4970414201183432	0.672	0.5714285714285714
lysM	-0.7614315785654847	0.4899856938483548	0.685	0.5713094245204338
group_1928	3.084816446948714	0.564453125	0.578	0.5711462450592886
group_734	-2.4776714084410685	0.47131681877444587	0.723	0.5706393054459353
nanE1	5.371392722623975	0.6351351351351351	0.517	0.5700110253583242
group_1795	1.408885975956892	0.5248945147679325	0.622	0.5693363844393593
group_400	-1.5606945656198736	0.4803854094975912	0.698	0.5690990623726049
group_824	1.8976116334120374	0.5339805825242718	0.605	0.56727613689639
group_1438	1.38075634034144	0.5248287671232876	0.613	0.5654981549815498
group_1929	-0.3503095003692334	0.4950943396226415	0.656	0.5643010752688171
group_1811	5.511835529329265	0.6430412371134021	0.499	0.5619369369369369
rpiR	5.057085413797486	0.6296758104738155	0.505	0.560488346281909
group_2016	-0.7540411438267078	0.48845867460908415	0.656	0.5599658557405037
group_721	-0.7540411438267078	0.48845867460908415	0.656	0.5599658557405037
group_2623	-0.8219743114723075	0.4877323420074349	0.656	0.5594882729211087
argG	-0.8219743114723075	0.4877323420074349	0.656	0.5594882729211087
group_884	0.8779585853250172	0.515177065767285	0.611	0.5590118938700823
group_722	-0.8901014182319759	0.48700816629547145	0.656	0.5590115040477205
blpM	-0.30956881203550657	0.4957064793130367	0.635	0.5567733450241122
group_111	-0.028082938336325292	0.4992063492063492	0.629	0.5566371681415929
group_599	-1.7416169610004528	0.4761565836298932	0.669	0.5563409563409563
group_1824	0.056541101150203506	0.5012028869286287	0.625	0.5562972852692478
rfaJ	-0.8859898775188069	0.4863842662632375	0.643	0.553832902670112
group_1088	-3.30965121322841	0.46102598267821454	0.692	0.5533786485405837
group_1794	2.140781545150272	0.5429951690821256	0.562	0.5523341523341523
rtgS1	-1.3197460529529406	0.48068350668647847	0.647	0.5515771526001705
group_508	0.5540276105896088	0.510221465076661	0.599	0.5510579576816927
blpN	-0.16184445153949817	0.4971751412429379	0.616	0.5502456453774006
group_711	1.5414351573115177	0.5301764159702879	0.571	0.549831487722677
cbpF	-0.14162209479610363	0.4979658258746949	0.612	0.5491251682368775
ccmA~~~tnp	-3.542641072172151	0.45819397993311034	0.685	0.5490981963927857
group_963	2.74373657046888	0.558091286307054	0.538	0.5478615071283096
group_2013	2.3016686043492762	0.5483214649033571	0.539	0.5436207766011095
lanC~~~sPS1	2.11289487821111	0.544994944388271	0.539	0.5419808949220714
phtA	-0.9235661002344593	0.4848966613672496	0.61	0.5403011514614703
group_2165	-1.6686224233051448	0.4749240121580547	0.625	0.5397236614853195
group_2059	-1.6686224233051448	0.4749240121580547	0.625	0.5397236614853195
group_1827	2.811783149907335	0.5654565456545655	0.514	0.5385018334206391
group_12	-3.3112593599962357	0.4576627011896431	0.654	0.5384932070811033
group_826	-5.315177700950866	0.44127190136275146	0.68	0.5352223534041716
xerA	1.5483163068208545	0.5310344827586206	0.539	0.5349875930521091
group_2041	-3.081052998790662	0.45749279538904897	0.635	0.5318257956448912
araC~~~soxS	-3.3831574734022714	0.4542877391920624	0.641	0.5317295727913729
azlC	-0.2808000251034475	0.4947916666666667	0.57	0.529739776951673
phtD~~~phtB~~~phpA	1.3364767244212388	0.5278330019880716	0.531	0.5294117647058824
pezA	-4.343358279180921	0.4455852156057495	0.651	0.5290532303941488
group_2568	-3.6067020012329576	0.45195729537366547	0.635	0.528066528066528
group_2042	-3.6067020012329576	0.45195729537366547	0.635	0.528066528066528
mdlB	-3.6067020012329576	0.45195729537366547	0.635	0.528066528066528
pspA~~~pspC~~~sigA	-0.13843785937703482	0.4977578475336323	0.555	0.524822695035461
group_1275	-2.4930310089675274	0.4620107444359171	0.602	0.5227963525835866
group_1759	-0.9632268431053852	0.48340425531914893	0.568	0.5222988505747126
group_1121	0.08921004214498032	0.5013850415512465	0.543	0.5213634181469036
blpL	-1.5930365206394925	0.4741166803615448	0.577	0.5205232295895353
group_1547	-0.7928637805592271	0.4865100087032202	0.559	0.5202419730107026
dinB	0.8740901049699963	0.5183714001986097	0.522	0.5201793721973095
comX	-1.0703403107870295	0.4812286689419795	0.564	0.5193370165745856
group_1179	-2.503551872248842	0.460822342901474	0.594	0.5190039318479684
bglG~~~mtlR	-1.8983605419009912	0.46841673502871206	0.571	0.5146462370437134
mtlA	-1.8983605419009912	0.46841673502871206	0.571	0.5146462370437134
mtlA2	-1.8983605419009912	0.46841673502871206	0.571	0.5146462370437134
mtlD	-1.9645431230658654	0.4672667757774141	0.571	0.5139513951395139
group_2170	2.0711812110344767	0.5489749430523918	0.482	0.5133120340788072
hxsA4	2.0711812110344767	0.5489749430523918	0.482	0.5133120340788072
group_348	-2.997419550743809	0.4542635658914729	0.586	0.5117903930131005
group_2626	-2.997419550743809	0.4539116963594113	0.586	0.5115670013094719
fucU	-2.997419550743809	0.4539116963594113	0.586	0.5115670013094719
group_2229	-2.997419550743809	0.4539116963594113	0.586	0.5115670013094719
group_2228	-2.997419550743809	0.4539116963594113	0.586	0.5115670013094719
group_762	-2.997419550743809	0.4539116963594113	0.586	0.5115670013094719
group_761	-2.997419550743809	0.4539116963594113	0.586	0.5115670013094719
group_732	-2.997419550743809	0.4539116963594113	0.586	0.5115670013094719
group_432	4.877395459984584	0.6438356164383562	0.423	0.5105612552806276
group_1514	-0.9645845044981961	0.482174688057041	0.541	0.5098963242224316
group_404	3.8164180988947836	0.607192254495159	0.439	0.5095763203714452
group_1570	3.78306120946803	0.6019151846785226	0.44	0.5083766608896592
group_1858	-0.7336150402275411	0.4857928505957837	0.53	0.506934481109517
group_596	-1.998172729162212	0.46560402684563756	0.555	0.5063868613138686
group_410	-0.7135384124012006	0.4861878453038674	0.528	0.5062320230105465
hicA	-1.4333096944283639	0.4734088927637315	0.543	0.5058220773171869
ascB	2.83354217178118	0.5739795918367347	0.45	0.50448430493273555
group_874	2.995899442312367	0.5786736020806242	0.445	0.5031091011871114
hsdS	-0.6737041590118892	0.4863849765258216	0.518	0.5016949152542374
group_1311	0.3638125542478733	0.507172131147541	0.495	0.5010121457489879
group_892	-2.7539369490081147	0.45402766476810413	0.558	0.5006729475100943
group_1638	0.03130735265642355	0.501002004008016	0.5	0.5005005005005005
group_1304	-2.2362961111484676	0.46082561078348777	0.547	0.5002286236854139
group_865	1.9272378246008588	0.5470798569725864	0.459	0.499184339314845
group_1826	-1.410875053188492	0.4739208633093525	0.527	0.49905303030303033
group_284	-2.2117376004882408	0.46055979643765904	0.543	0.4983937586048647
tnpB	-2.318331867514892	0.4595744680851064	0.54	0.496551724137931
group_2680	3.564391763266674	0.5994318181818182	0.422	0.49530516431924876
tkt	3.564391763266674	0.5994318181818182	0.422	0.49530516431924876
alsE	3.564391763266674	0.5994318181818182	0.422	0.49530516431924876
group_1166	3.564391763266674	0.5994318181818182	0.422	0.49530516431924876
group_818	3.564391763266674	0.5994318181818182	0.422	0.49530516431924876
frwC	3.564391763266674	0.5994318181818182	0.422	0.49530516431924876
frwB	3.564391763266674	0.5994318181818182	0.422	0.49530516431924876
group_1469	-4.503976451188099	0.43406179351921625	0.576	0.4950580146110872
rlrA	7.19759882322106	0.7551440329218106	0.367	0.4939434724091521
group_2620	7.19759882322106	0.7551440329218106	0.367	0.4939434724091521
clfA~~~rrgC	7.19759882322106	0.7551440329218106	0.367	0.4939434724091521
spaA~~~clfA	7.19759882322106	0.7551440329218106	0.367	0.4939434724091521
srtA~~~srtC1	7.19759882322106	0.7551440329218106	0.367	0.4939434724091521
srtC3	7.19759882322106	0.7551440329218106	0.367	0.4939434724091521
group_675	-3.78306120946803	0.44059795436664045	0.56	0.4931748128577719
group_2456	-2.4657023217325524	0.45657781599312125	0.531	0.49098474341192794
group_2681	-2.4657023217325524	0.45618556701030927	0.531	0.49075785582255077
group_765	-2.4657023217325524	0.45618556701030927	0.531	0.49075785582255077
phoU	-2.4657023217325524	0.45618556701030927	0.531	0.49075785582255077
mobA	-3.787676377710391	0.44009584664536744	0.551	0.48934280639431627
group_1704	-0.8892715576366715	0.48202137998056366	0.496	0.48891079349433214
group_1661	-2.264448300057668	0.4589585172109444	0.52	0.4875761837787154
group_1322	1.7186429230400122	0.5439900867410161	0.439	0.4858882125069175
group_1271	-2.9665141495901115	0.4489795918367347	0.528	0.4852941176470588
srtC2	6.978411823251523	0.750524109014675	0.358	0.4847664184157074
group_844	2.3915222988331832	0.5653333333333334	0.424	0.48457142857142854
group_1059	4.879740379733855	0.656896551724138	0.381	0.48227848101265824
group_1624	1.1130395067413703	0.5286396181384249	0.443	0.4820457018498368
group_1087	0.7515406470342011	0.5178365937859609	0.45	0.4815409309791332
group_150	1.5460918603371938	0.5398009950248757	0.434	0.48115299334811534
group_647	-1.7715767803319127	0.46485473289597	0.496	0.4799225931301403
group_219	2.75017866400665	0.576437587657784	0.411	0.4798598949211909
group_1328	2.5147942101259373	0.5679012345679012	0.414	0.4788895315211104
group_1647	-0.999352497344892	0.4794383149448345	0.478	0.47871807711567355
group_1436	0.24498720129342982	0.5067264573991032	0.452	0.4778012684989429
sPS1~~~lanC	-2.4305606189967155	0.4551223934723481	0.502	0.4774132192106515
group_2710	-2.4305606189967155	0.4551223934723481	0.502	0.4774132192106515
group_2688	-2.4305606189967155	0.4551223934723481	0.502	0.4774132192106515
group_2524	-2.4305606189967155	0.4551223934723481	0.502	0.4774132192106515
comX1	1.0060593041802663	0.5252403846153846	0.437	0.47707423580786024
mobC	-3.3775638633176928	0.44075021312872975	0.517	0.47583985273815
group_1677	-3.5777579995722126	0.43871513102282333	0.519	0.4754924415941365
group_1837	-5.594041793378114	0.4165402124430956	0.549	0.47368421052631576
group_1167	-0.13277091623358267	0.4966887417218543	0.45	0.47219307450157394
group_2637	1.5510573238286902	0.5400516795865633	0.418	0.47125140924464487
group_714	0.5789346986392135	0.5148279952550415	0.434	0.47097124253933803
group_1458	-3.4564321625606538	0.4374460742018982	0.507	0.4696618805002316
group_1861	-0.36480024846576264	0.49284928492849284	0.448	0.4693556836039811
group_1829	1.958829321716275	0.5546448087431693	0.406	0.46882217090069284
group_103	-3.5355288200431514	0.4372822299651568	0.502	0.4674115456238361
group_801	-0.7596443711458714	0.4817987152034261	0.45	0.46535677352637017
group_1422	0.11011210661818521	0.5029585798816568	0.425	0.4607046070460705
group_391	-0.5778593156104234	0.4866369710467706	0.437	0.46048472075869334
group_1705	1.0955440743505511	0.5299479166666666	0.407	0.4604072398190045
group_373	-2.195950344635725	0.45499021526418787	0.465	0.4599406528189911
group_490	-3.458630743154047	0.4345878136200717	0.485	0.45841209829867674
group_1163	0.6833365468231017	0.5176767676767676	0.41	0.45758928571428564
dcm	0.6833365468231017	0.5176767676767676	0.41	0.45758928571428564
group_2702	3.4549221627761955	0.6079734219269103	0.366	0.45692883895131087
group_2619	3.4549221627761955	0.6079734219269103	0.366	0.45692883895131087
group_2272	3.4549221627761955	0.6079734219269103	0.366	0.45692883895131087
group_2210	3.4549221627761955	0.6079734219269103	0.366	0.45692883895131087
group_2209	3.4549221627761955	0.6079734219269103	0.366	0.45692883895131087
group_633	3.4549221627761955	0.6079734219269103	0.366	0.45692883895131087
group_376	3.4549221627761955	0.6079734219269103	0.366	0.45692883895131087
lytA	1.2737140778775804	0.5343203230148048	0.397	0.4555364314400459
group_876	-1.1598290579788786	0.4721030042918455	0.44	0.4554865424430642
group_1318	-1.122646316136045	0.474835886214442	0.434	0.4535005224660397
group_1808	1.0755475867984576	0.528	0.396	0.4525714285714286
group_1224	-3.66931915416054	0.42999096657633246	0.476	0.45182724252491696
group_875	-0.23126373035233452	0.49403341288782815	0.414	0.4504896626768226
group_58	-0.23126373035233452	0.49403341288782815	0.414	0.4504896626768226
group_2452	3.0062206737642514	0.5946843853820598	0.358	0.4469413233458177
group_1978	2.0423856624245627	0.5612708018154312	0.371	0.4467188440698375
group_1860	2.78382905666896	0.5885245901639344	0.359	0.44596273291925465
group_839	0.2299543098317524	0.5057179161372299	0.398	0.44543928371572467
arsC	-0.6542356362187457	0.48470588235294115	0.412	0.44540540540540535
fbpC	5.088262807838924	0.6818181818181818	0.33	0.4447439353099731
group_2333	5.088262807838924	0.6818181818181818	0.33	0.4447439353099731
group_2332	5.088262807838924	0.6818181818181818	0.33	0.4447439353099731
group_2325	5.088262807838924	0.6818181818181818	0.33	0.4447439353099731
group_624	5.088262807838924	0.6818181818181818	0.33	0.4447439353099731
group_242	5.088262807838924	0.6818181818181818	0.33	0.4447439353099731
group_209	5.088262807838924	0.6818181818181818	0.33	0.4447439353099731
group_882	2.0717160660188596	0.563076923076923	0.366	0.44363636363636366
group_535	1.9314990059874002	0.5577507598784195	0.367	0.44270205066345
group_1338	-2.2468292671285135	0.45114345114345117	0.434	0.44240570846075433
group_2596	0.0572738007052934	0.5019108280254777	0.394	0.4414565826330532
group_2138	0.0572738007052934	0.5019108280254777	0.394	0.4414565826330532
group_1466	0.0572738007052934	0.5019108280254777	0.394	0.4414565826330532
group_1250	0.0572738007052934	0.5019108280254777	0.394	0.4414565826330532
thiF	0.0572738007052934	0.5019108280254777	0.394	0.4414565826330532
group_236	0.0572738007052934	0.5019108280254777	0.394	0.4414565826330532
group_118	-4.9665587171304475	0.4118158123370982	0.474	0.4407252440725244
group_1272	0.012906439320420267	0.5006435006435006	0.389	0.43781654473832304
group_1094	-1.8168326080715829	0.45792349726775955	0.419	0.437597911227154
group_2526	7.335538226862677	0.800531914893617	0.301	0.4375
group_1033	7.335538226862677	0.800531914893617	0.301	0.4375
group_1323	5.039397016121196	0.6858974358974359	0.321	0.43732970027247964
group_295	3.0847412426543417	0.6035398230088496	0.341	0.4357827476038339
group_2411	6.989226998611251	0.7879581151832461	0.301	0.4356005788712011
msrD~~~rbsA	6.989226998611251	0.7879581151832461	0.301	0.4356005788712011
mefA	6.989226998611251	0.7879581151832461	0.301	0.4356005788712011
group_898	6.989226998611251	0.7879581151832461	0.301	0.4356005788712011
ubiC	6.989226998611251	0.7879581151832461	0.301	0.4356005788712011
ldcA	-3.4193764487711706	0.428988326848249	0.441	0.4349112426035503
group_2673	-3.6962683636854035	0.4250238777459408	0.445	0.4347826086956522
group_2590	-3.6962683636854035	0.4250238777459408	0.445	0.4347826086956522
sWEET	-3.6962683636854035	0.4250238777459408	0.445	0.4347826086956522
group_2428	-3.6962683636854035	0.4250238777459408	0.445	0.4347826086956522
group_1113	-3.6962683636854035	0.4250238777459408	0.445	0.4347826086956522
group_246	-3.6962683636854035	0.4250238777459408	0.445	0.4347826086956522
celC	-3.6962683636854035	0.4250238777459408	0.445	0.4347826086956522
group_1650	-0.09586999090795753	0.4974160206718346	0.385	0.43404735062006766
group_2630	2.8557506533548067	0.5936952714535902	0.339	0.43157224697644814
group_1615	3.047917363809751	0.6021505376344086	0.336	0.43132220795892173
group_1350	2.52002803956939	0.5796610169491525	0.342	0.430188679245283
group_424	2.52002803956939	0.5796610169491525	0.342	0.430188679245283
ftsH	2.52002803956939	0.5786802030456852	0.342	0.4299182903834067
group_2021	3.610311365126747	0.625	0.325	0.4276315789473684
pncT	3.610311365126747	0.625	0.325	0.4276315789473684
aac6	2.9336492908204757	0.5981818181818181	0.329	0.4245161290322581
group_2124	-1.8352991729520438	0.45601851851851855	0.394	0.4227467811158798
aliD	0.133796689947549	0.5048678720445062	0.363	0.42233856893542754
mobQ	-2.271003957559333	0.4478458049886621	0.395	0.4197662061636557
group_1930	1.8553727949591245	0.560200668896321	0.335	0.41927409261576976
group_1834	7.484148068568937	0.8216374269005848	0.281	0.41877794336810736
group_1833	7.484148068568937	0.8216374269005848	0.281	0.41877794336810736
group_1764	7.484148068568937	0.8216374269005848	0.281	0.41877794336810736
mobT	7.484148068568937	0.8216374269005848	0.281	0.41877794336810736
group_1969	-3.239631858514309	0.4293304994686504	0.404	0.41628026790314276
group_1692	3.1820803525346615	0.611328125	0.313	0.414021164021164
group_1737	1.526614524835149	0.5480132450331126	0.331	0.41271820448877805
group_632	-1.8466055068920304	0.45323741007194246	0.378	0.4122137404580153
traG~~~virB4	8.350568441675978	0.87622149837133545	0.269	0.41162968630451413
group_893	-1.466897739186961	0.4623243933588761	0.362	0.4060572069545709
group_1841	-2.5142472719030144	0.43990665110851807	0.377	0.4060312331717824
tetM	7.134947483601746	0.8151515151515152	0.269	0.40451127819548877
virB4	7.134947483601746	0.8151515151515152	0.269	0.40451127819548877
tolA~~~ytxH	7.134947483601746	0.8151515151515152	0.269	0.40451127819548877
nlpC	7.134947483601746	0.8151515151515152	0.269	0.40451127819548877
group_927	7.134947483601746	0.8151515151515152	0.269	0.40451127819548877
group_131	7.134947483601746	0.8151515151515152	0.269	0.40451127819548877
group_891	-3.888948795262138	0.4147368421052632	0.394	0.4041025641025641
pcfB	-1.5761414348947962	0.46025641025641023	0.359	0.40337078651685393
group_2381	-1.5761414348947962	0.45907928388746805	0.359	0.4029180695847363
blpJ	-2.700336084343845	0.43503480278422274	0.375	0.40279269602577866
group_2145	7.134947483601746	0.8140243902439024	0.267	0.40210843373493976
group_2198	-0.6984713396401644	0.4818435754189944	0.345	0.4020979020979021
yktA	-0.6984713396401644	0.4818435754189944	0.345	0.4020979020979021
group_15	-0.9088194405822393	0.47540983606557374	0.348	0.4018475750577367
group_1198	1.0859361456201428	0.535	0.321	0.40125
group_1924	-2.233301981572127	0.44363636363636366	0.366	0.4010958904109589
group_603	-1.0365364907526664	0.4715447154471545	0.348	0.40046029919447634
group_1325	-3.399054960808483	0.4219269102990033	0.381	0.4004203888596953
blpI	-3.072179323233207	0.4271070615034169	0.375	0.3993610223642172
group_2196	-0.9727292931462861	0.47203274215552526	0.346	0.39930755914598964
nagD	-0.9727292931462861	0.47203274215552526	0.346	0.39930755914598964
efeB	-2.403811109818265	0.44	0.363	0.39780821917808223
group_1623	0.9713982651996875	0.5318791946308725	0.317	0.39724310776942356
group_2578	-0.5975138914464613	0.484149855907781	0.336	0.39669421487603307
group_674	2.3542717190691596	0.5817120622568094	0.299	0.3949801849405548
blpU~~~blpO	-2.263744341324175	0.4409937888198758	0.355	0.3933518005540166
[truncated: 1,701 more rows]
