# Supplementary material for: BaGPipe: an automated, reproducible, and flexible pipeline for bacterial genome-wide association studies
Source: BMC Microbiol. 2026 Mar 27;26:441. doi: 10.1186/s12866-026-04909-9 (PMC13147680; doi:10.1186/s12866-026-04909-9)
Supplement: Supplementary file 1 — Supplementary Material 1. Supplementary Tables 1-5, 7-9, 11, 13. [file 12866_2026_4909_MOESM1_ESM.zip › Supplementary Material 1/Supplementary_Table9_overlap_aurora_bagpipe.csv]

gene	aur_score	aur_rank	bag_score	bag_rank
pbp2x	0.6666666666666666	110	178	1
pbp2b	0.6666666666666666	110	74	4
mray	0.6666666666666666	110	26	6
pbp1a	0.6666666666666666	110	16	8
gpsb	0.6666666666666666	110	2	10
rsmh	0.6666666666666666	110	2	10
fabg	0.6666666666666666	110	1	14
ftsl	0.6666666666666666	110	1	14
recr	0.657267539442766	1184	27	5
malp	0.5899065420560747	1375	1	14
